# Supplementary material for: Preferential Ribosome Loading on the Stress-Upregulated mRNA Pool Shapes the Selective Translation under Stress Conditions
Source: Plants (Basel). 2021 Feb 5;10(2):304. doi: 10.3390/plants10020304 (PMC7915710; doi:10.3390/plants10020304)
Supplement: Supplementary file 1 [file plants-10-00304-s001.zip]

Archive with 6 entries (5 files):
- plants-1072824-supplementary/SupFigure.pdf
- plants-1072824-supplementary/Supplemental Methods.pdf
- plants-1072824-supplementary/Table_S1.xlsx
- plants-1072824-supplementary/Table_S2.xlsx
- plants-1072824-supplementary/Table_S3.xlsx
- plants-1072824-supplementary/
