# Supplementary material for: Preferential Ribosome Loading on the Stress-Upregulated mRNA Pool Shapes the Selective Translation under Stress Conditions
Source: Plants (Basel). 2021 Feb 5;10(2):304. doi: 10.3390/plants10020304 (PMC7915710; doi:10.3390/plants10020304)
Supplement: Supplementary file 1 [file plants-10-00304-s001.zip › plants-1072824-supplementary/Table_S1.xlsx]

## Sheet: Description
wounding_RPKM&fold_change	RPKM and fold change (FC) of total mRNA (total), polysome-associated mRNA (poly) and ribosome-protected fragments (RPF) for all genes in response to wounding.
elf18_RPKM&fold_change	RPKM and fold change (FC) of total mRNA (total) and ribosome-protected fragments (RPF) for all genes in response to elf18.
heat_RPKM&fold_change	RPKM and fold change (FC) of total mRNA (total) and ribosome-protected fragments (RPF) for all genes in response to heat.
hypoxia_RPKM&fold_change	RPKM and fold change (FC) of total mRNA (total) and ribosome-protected fragments (RPF) for all genes in response to hypoxia.
light_RPKM&fold_change	RPKM and fold change (FC) of total mRNA (total) and ribosome-protected fragments (RPF) for all genes in response to light.
Pi_RPKM&fold_change	RPKM and fold change (FC) of total mRNA (total) and ribosome-protected fragments (RPF) for all genes in response to Pi.
significant fold changes in TE	any RPKM ≥ 1 & |z| ≥ 1.5; z represents the z-score of log2(TEFC).
significant fold changes in mRNAand/or RPF	any RPKM ≥ 1 & |log2fold changes | ≥ 1 & padj < 0.05.

## Sheet: wounding_RPKM&fold_change
Gene_ID	mRNA_C1_RPKM	mRNA_C2_RPKM	mRNA_C3_RPKM	mRNA_W1_RPKM	mRNA_W2_RPKM	mRNA_W3_RPKM	poly_C1_RPKM	poly_C2_RPKM	poly_C3_RPKM	poly_W1_RPKM	poly_W2_RPKM	poly_W3_RPKM	RPF_C1_RPKM	RPF_C2_RPKM	RPF_C3_RPKM	RPF_W1_RPKM	RPF_W2_RPKM	RPF_W3_RPKM	mRNA_log2_FC	mRNA_padj	poly_log2_FC	poly_padj	RPF_log2_FC	RPF_padj	TE_log2_FC
AT1G01010	2.2891	2.5545	1.91351	37.1594	18.6469	22.6866	2.91114	0.703791	1.89573	12.1357	10.4336	11.2607	8.11374	6.72156	3.65818	20.4882	20.0444	17.9858	3.06766	5.11e-21	2.49098	3.32e-08	1.60188	5.41e-06	-1.63547
AT1G01020	2.27283	3.07554	2.67756	5.1133	6.1894	4.43405	0.527621	1.04171	1.69109	2.03777	1.87824	1.83991	0.723788	1.36302	0.642616	1.68658	1.43517	1.45096	0.520327	0.31375	0.581847	0.581526	0.622108	0.444172	-0.00386727
AT1G01030	1.89606	0.461942	0.997375	7.09186	12.6803	20.863	0.122835	0.554331	0.314961	7.59055	4.06037	7.35748	2.47139	0.292913	0.448819	4.48084	3.55223	5.37008	3.14445	1.11e-10	3.92784	2.37e-09	2.19695	0.00304834	-1.18409
AT1G01040	6.25903	5.76911	5.74193	10.7394	10.1439	8.63879	1.12248	0.992005	0.959386	2.38919	1.78862	1.19731	3.83243	3.27151	2.27854	4.67157	3.01039	3.44036	0.286133	0.267179	0.604066	0.279293	0.140303	0.775123	-0.283679
AT1G01046	1.62319	0.850242	0.917874	0	0	0	0	0	0	0	0	0	0	0	1.37681	1.70048	1.94203	0.637681	-3.02341	NA	NA	NA	0.968112	NA	3.90832
AT1G01050	28.2295	24.7951	24.918	28.8709	24	18.0277	8.8709	10.0082	14.3443	14.8156	17.1916	14.9508	15.7869	17.7234	25.8914	21.9098	24.0953	25.0881	-0.581482	0.053589	0.28044	0.601394	0.086418	0.860733	0.536512
AT1G01060	0.961039	1.0068	1.05751	1.19357	1.20717	1.02412	0.289425	0.326531	0.247372	0.298083	0.551948	0.593692	1.32344	0.747681	0.705009	0.435374	0.683673	0.44898	-0.264354	0.735001	0.521458	0.744945	-0.86961	0.239438	-0.702012
AT1G01070	3.76552	1.45655	1.83448	2.66207	4.03862	1.42759	2.90483	1.36552	1.93103	3.65655	2.70828	0.529655	4.72276	2.18069	3.01379	3.94483	2.58759	3.41379	-0.24808	0.792137	-0.0208752	0.989398	-0.0784423	0.919742	0.0249872
AT1G01073	0	0	0	0	0	0	0	0	0	0	0	0	0	0	0	0	0	0	NA	NA	NA	NA	NA	NA	NA
AT1G01080	29.4191	36.7443	25.1513	32.556	23.4402	21.4516	20.5325	27.8578	19.062	11.6672	14.8525	20.1876	26.8714	49.525	34.2057	19.9697	24.5295	22.8154	-0.692417	0.0157935	-0.753883	0.026073	-0.850028	0.00606834	-0.301318
AT1G01090	56.327	51.2207	42.7412	114.827	62.9871	67.5581	51.7763	52.9785	49.7849	50.2145	60.1948	59.3583	51.823	61.1616	62.2434	66.6896	70.7886	71.9631	0.257465	0.431724	-0.078036	0.818661	0.115327	0.696491	-0.279084
AT1G01100	38.7216	44.7128	46.1708	178.504	70.433	81.7025	72.0265	84.7599	108.1	112.869	124.784	156.654	52.3181	68.4831	69.8159	86.056	76.0781	91.5641	0.903343	0.0085743	0.353182	0.267478	0.260055	0.396076	-0.769109
AT1G01110	0.907618	0.190167	0.307942	0.312804	0.131821	0.447326	0.126418	0.855754	0.10805	0.2604	0.128579	0.829822	21.7353	11.3549	7.54457	12.3133	4.3074	6.98865	-1.102	0.501809	-0.151176	0.957544	-0.871726	0.13606	0.0386872
AT1G01115	0	0	0	0	0	0	0	0	0	0	0	0	0	0	0	0	0	0	NA	NA	NA	NA	NA	NA	NA
AT1G01120	26.673	27.8041	26.3138	96.2459	69.5124	72.7062	31.6682	32.9479	29.3839	78.6835	80.524	80.9858	25.2428	32.1264	24.5129	87.8146	73.2449	78.8246	1.11304	1.5e-08	1.14307	4.43e-10	1.41862	1.84e-11	0.167822
AT1G01130	0.448	0	1.01333	4.632	2.60267	4.416	0	0	0	1.28533	0.952	0	1.14133	0	0.253333	0.234667	0.714667	0.352	2.78644	0.0661302	2.85645	NA	0.246854	NA	-2.58938
AT1G01140	43.2056	32.1687	40.1816	50.7657	56.8905	60.5114	8.91037	6.88225	8.08436	10.024	9.1324	9.33568	27.8313	31.0545	38.7346	47.7891	48.1599	54.5554	0.100226	0.727827	0.0521208	0.93595	0.471291	0.10166	0.234967
AT1G01150	0	0	0	0	0	0	0	0	0	0	0	0	0	0.157895	0.403226	0.224109	1.02377	0.672326	NA	NA	NA	NA	1.31114	NA	0.818827
AT1G01160	13.4019	10.7411	9.11072	10.0959	15.9547	14.0767	9.18047	7.71055	5.40541	9.4551	6.32868	7.19791	17.5379	3.56757	4.22406	3.52921	4.67306	4.37315	-0.187837	0.691724	-0.161991	0.830101	-1.09126	0.136641	-1.10486
AT1G01170	45.9961	50.7495	45.3786	35.2272	31.2699	30.9495	34.9864	44.5981	35.3398	27.1417	41.1301	31.3165	51.5262	75.8447	61.4272	31.4408	38.7689	48.8272	-0.994065	0.000205551	-0.426445	0.28402	-0.806609	0.0111729	0.0441482
AT1G01180	13.5	13.619	8.88605	11.6522	14.9388	15.3138	22.4847	22.898	24.1497	17.0094	20.5417	33.9592	26.2041	7.75	8.96684	7.78231	7.1216	6.95918	-0.247251	0.568427	-0.177606	0.724901	-1.07579	0.0584373	-1.01761
AT1G01183	0	0	0	0	0	0	0	0	0	0	0	0	0	0	0	0	0	0	NA	NA	NA	NA	NA	NA	NA
AT1G01190	4.23134	1.64179	3.30846	4.20087	3.33831	1.41604	3.78358	2.29851	3.9801	3.44714	3.18221	2.38806	3.4602	2.66045	5.08085	3.17413	1.875	1.10821	-0.462192	0.541589	-0.353204	0.66002	-1.03992	0.115429	-0.674194
AT1G01200	0.940937	0.89613	0.580448	0.589613	0.248473	0.632383	0	0.672098	0.407332	1.22709	1.09063	0	0.87169	0.568228	0.193483	0.179226	0.0682281	0.470468	-1.1744	0.46237	0.807343	0.773157	-1.1544	NA	-0.0599475
AT1G01210	3	1.14286	7.09416	11.5925	5.94156	6.0487	4.17857	3.64286	7.46753	1.56494	7.72727	6.85714	0.694805	0.603896	0.462662	2	1.41396	2.78571	0.710082	0.42094	-0.13149	0.92397	1.76033	0.166138	0.955838
AT1G01220	6.42129	5.4564	5.16421	6.17469	6.07928	5.33324	1.65629	1.71914	1.18913	1.56937	2.02152	1.9026	5.21065	3.47565	2.90487	2.44168	2.86438	3.17667	-0.405145	0.20311	0.0526831	0.954772	-0.537451	0.208275	-0.259242
AT1G01225	0.737561	1.2878	1.1122	1.12976	0.238049	1.81756	2.05463	0.772683	0.195122	0	0.46439	0.187317	1.25268	1.9961	0.370732	0.686829	0.980488	1.03024	-0.417366	0.781556	-2.25881	0.255046	-0.456167	0.727167	-0.207894
AT1G01230	22.8173	23.0577	21.238	40.595	46.0433	43.0421	8.4375	12.851	10.5769	9.84856	23.0276	18.9231	24.6923	26.3798	29.6875	42.2019	40.506	44.1851	0.498721	0.0652722	0.465354	0.396107	0.497965	0.0858786	-0.124084
AT1G01240	27.3076	22.9408	21.3395	30.1283	27.0273	30.0742	7.23338	5.71252	5.25502	3.84905	6.19217	4.74807	8.15868	10.8284	8.3694	5.48583	5.90263	7.92272	-0.164575	0.557636	-0.496383	0.300326	-0.639231	0.0685972	-0.605653
AT1G01250	1.1	0.942857	1.58333	2.9869	2.03333	2.21786	4.45714	5.81429	6.19048	6.025	9.775	6.85714	3.05714	1.10714	1.35714	1.78095	2.47262	1.02143	0.593698	0.595228	0.239059	0.775008	-0.0679882	0.958189	-0.776992
AT1G01260	3.53153	3.93093	1.92568	10.7947	7.51051	7.77027	1.40541	1.58559	1.35135	1.53791	2.90353	1.44144	2.73123	1.32658	1.64039	2.84084	2.54017	2.82432	0.995095	0.00714011	0.225872	0.815019	0.49848	0.347655	-0.655589
AT1G01270	0	0	0	0	0	0	0	0	0	0	0	0	826.278	1074.67	2171.81	1489.89	3019.65	1914.92	NA	NA	NA	NA	0.506679	0.356586	-0.0910328
AT1G01280	0	0	0	0	0	0	0	0	0	0	0	0	0	0.696629	0.0593009	0.109863	0.0418227	0.0411985	NA	NA	NA	NA	-2.15177	NA	-2.73385
AT1G01290	6.98289	6.09617	5.26487	10.2241	7.55664	4.72372	1.52567	2.15159	1.62999	3.14262	2.23064	1.56479	1.74409	3.18337	2.70986	1.43439	3.16707	3.01222	-0.156481	0.8026	0.152735	0.911351	-0.175106	0.840456	-0.157026
AT1G01300	12.3095	10.6257	15.0165	11.5461	15.2667	16.0192	21.8332	25.9363	24.1493	19.9731	29.5867	24.5532	10.3359	15.1087	14.0779	18.4501	16.7316	18.2569	-0.261057	0.456972	-0.177351	0.625678	0.276617	0.402745	0.402504
AT1G01305	0	0	0	0	0	0	0	0	0	0	0	0	0.712146	0.309484	0.15807	0	0.111481	0.109817	NA	NA	NA	NA	-2.27083	NA	-3.05881
AT1G01310	0	0	0	0	0	0	0	0	0	0	0	0	0.438076	0	0.194473	0.180143	0.205732	0.472876	NA	NA	NA	NA	0.546569	NA	-0.142017
AT1G01320	43.596	42.2267	47.1328	46.4483	42.7472	44.6077	9.0459	7.44794	6.05363	5.86741	6.59697	4.99029	15.3486	19.8881	21.0191	20.7732	17.3589	20.129	-0.435298	0.00848592	-0.570833	0.0418485	-0.0938328	0.784991	0.202088
AT1G01340	1.88876	1.2497	2.77318	3.95897	3.27258	1.55148	0.923077	0.885207	1.18343	1.42604	1.50217	1.06036	0.844181	1.02722	1.23669	1.56213	1.29507	1.48402	0.163385	0.832686	0.205086	0.860684	0.28527	0.694665	0.00818927
AT1G01350	7.8	8.10857	8.00714	18.0593	15.5114	20.7	2.17286	1.41429	2.14286	2.75429	2.635	2.19429	2.44571	1.86	1.96786	4.14857	2.82357	3.44143	0.734651	0.014067	0.211191	0.853546	0.625139	0.300092	-0.205184
AT1G01355	0	0	0	1.12373	0	0.30131	0	0	0.291121	0	0	0	1.246	0	0.138282	0.384279	0	0	3.54434	NA	-1.22542	NA	-1.83606	NA	-5.60201
AT1G01360	6.3	5.632	6.84	6.369	8.54	8.901	2.106	2.376	4	3.133	1.904	2.88	4.28	4.836	14.915	4.224	7.772	9.372	-0.0976971	0.879356	-0.33021	0.777007	-0.379662	0.642816	-0.399867
AT1G01370	0.931452	1.41935	0.957661	0.583669	0.245968	0.417339	0.943548	0.399194	0	0	0	0.387097	1.29435	0.9375	0.287298	0.354839	0.472782	0.399194	-1.85121	0.181218	-1.98965	NA	-0.992184	0.493243	0.755839
AT1G01380	0.295775	0	0	0	0.859155	0	0	0	0	0	0	1.01408	0	1.63732	0.334507	0	0.117958	0.116197	0.884224	NA	2.27996	NA	-3.18308	NA	-4.14516
AT1G01390	3.83402	3.12982	4.61766	3.66094	2.16953	2.20865	4.99348	3.67753	1.5412	2.42857	1.76349	0.682869	2.28334	3.4179	3.8856	1.04327	1.19146	0.743331	-0.949138	0.0661906	-1.26112	0.0949859	-1.86923	0.000466379	-1.06079
AT1G01400	0	0	0	0	0	0	0	0	0	0	0	0	1.1214	0.324891	0.165939	0.0768559	0.292576	0.28821	NA	NA	NA	NA	-1.15654	NA	-1.96161
AT1G01410	0	0	0	0	0	0	0	0	0	0	0	0	0	0.685083	0	0.0810313	0	0.0607735	NA	NA	NA	NA	-2.42903	NA	-3.02035
AT1G01420	1.71316	2.43158	2.125	3.68224	4.01316	4.22171	3.23289	1.91053	2.10526	2.53684	2.27039	3.53684	0.844737	1.22368	0.625	2.14211	1.80724	1.51974	0.476415	0.452324	0.0101353	0.993086	0.928653	0.242491	0.353077
AT1G01430	30.0804	34.2996	32.7467	35.1443	34.9208	36.8112	32.3496	25.0012	23.8733	19.5207	34.7144	24.6724	12.7722	19.9367	18.9769	15.7564	18.1577	21.7856	-0.310012	0.194003	-0.249278	0.495799	-0.0482142	0.917751	0.113716
AT1G01440	11.4975	10.2224	11.6344	8.25529	10.6565	9.69293	8.0072	4.10086	3.51193	3.47231	2.94687	5.4462	4.81765	4.3548	4.49122	4.83386	3.74066	5.46781	-0.66624	0.015497	-0.583922	0.311459	-0.0933205	0.858187	0.45791
AT1G01448	2.70859	3.6179	2.45062	2.56711	2.36034	3.33736	0.848851	0.85127	0.241838	0.194277	0.0479645	0.232164	1.20758	0.374849	0.421201	0.177348	0.5131	0.106409	-0.550153	0.277607	-2.3207	0.103055	-1.33157	0.261465	-0.838526
AT1G01450	0	0	0	0.273178	0.172682	0.292994	0	0	0	0	0	0	1.21161	0.394904	0.336164	0.622788	0.189667	0.233546	3.63237	0.279815	NA	NA	-0.874155	0.555327	-4.6795
AT1G01453	0	0	0	0.769537	0	0	0	0	0	0	0.379585	0.15311	0	0.148325	0.30303	0.491228	0.320574	0.315789	3.52541	NA	2.48878	NA	0.848381	NA	-2.69934
AT1G01460	0	0	0	0.39876	0	0.142562	0	0	0	0	0	0	0.884298	0.256198	0.130854	0.121212	0.0461433	0.136364	3.2267	NA	NA	NA	-1.9795	NA	-5.47948
AT1G01470	210.635	100.71	163.343	947.744	612.853	678.516	267.153	152.88	274.003	917.922	836.437	1037.38	261.981	147.879	315.839	804.831	643.55	735.078	1.80071	2.29e-13	1.809	1.4e-15	1.43369	2.87e-05	-0.496668
AT1G01471	0	0	0	0	0	0	0	0	0	0	0	0	0	0	0	0	0.310185	0.305556	NA	NA	NA	NA	0.178338	NA	-0.469177
AT1G01480	0.845921	0	1.72205	22.2543	10.566	11.1526	0.471299	0.0664653	0.503525	10.3147	5.15307	6.67069	1.07754	0.468278	1.33938	10.4572	6.61229	9.20544	3.69383	0.0306997	4.35654	4.65e-11	2.9888	2.34e-10	-0.804758
AT1G01490	41.0651	39.3288	35.9503	79.6455	48.2568	59.7252	13.2226	15.3699	11.8151	22.9033	18.6447	20.7123	15.024	27.7089	23.018	30.2877	30.0009	33.3955	0.239864	0.423836	0.406694	0.305513	0.353478	0.313931	-0.0241512
AT1G01500	6.20945	7.46886	10.5339	27.345	16.7009	16.577	16.0164	11.2936	11.9097	20.9493	18.5708	18.6612	6.4449	7.25667	8.25804	12.2875	11.3272	11.1581	0.898974	0.0095756	0.373568	0.317511	0.497168	0.17049	-0.523804
AT1G01510	8.53643	7.92204	7.2297	8.41856	6.7935	9.79768	5.32065	6.86032	5.66125	4.92065	4.96984	4.98933	25.2232	13.2919	6.65661	10.0046	6.93318	7.2891	-0.373103	0.285141	-0.487169	0.282833	-1.01026	0.0580776	-0.824648
AT1G01520	0.583333	0.101852	0	0.670139	0.282407	1.4375	0	0	0	0	0	0.444444	0	0.215278	0.439815	0.407407	0.310185	0.916667	1.24631	0.582189	1.7041	NA	0.858165	NA	-0.475593
AT1G01530	0	0	0	0	0	0	0	0	0	0	0	0	0	0.24734	0.757979	0	0	0.087766	NA	NA	NA	NA	-3.59352	NA	-4.03646
AT1G01540	27.6621	26.5018	21.9708	36.6787	31.2821	34.7602	11.4118	13.0739	9.04977	11.632	14.5983	16.0241	5.80995	6.26546	5.82705	9.24686	7.88235	9.05882	-0.0203947	0.95338	0.114822	0.818097	0.410146	0.240848	0.315505
AT1G01550	60.6158	55.4304	60.0834	86.9057	101.575	111.533	61.6895	54.4426	52.4695	91.3605	95.4137	101.48	49.9654	61.4432	70.4426	117.07	112.813	115.786	0.32361	0.12428	0.567949	0.00371444	0.779702	0.00134053	0.319161
AT1G01560	2.84912	3.24211	2.44444	12.9795	15.9813	17.5526	0.957895	0.463158	0.467836	4.65088	5.70643	5.05263	2.50292	3.15439	4	8.95439	8.65906	9.72632	1.977	2.39e-10	2.87631	2.02e-06	1.29655	0.000446554	-0.803733
AT1G01570	1.46138	0.48991	0.6611	1.88031	2.88657	3.02505	3.58246	1.1023	1.67015	2.34795	3.47808	2.00418	2.38274	1.03549	1.05776	1.83716	1.25887	1.46973	1.10757	0.18902	0.148487	0.905891	0.0174804	0.987076	-1.21171
AT1G01580	0.557908	0.328767	0.630967	0.64093	0.506434	0.171856	0.194271	0.219178	0.913242	0	0.197592	0.239103	2.30967	0.463263	1.02532	0.767123	1.00125	1.26027	-0.617253	0.642685	-1.78886	0.334917	-0.361166	0.706985	0.0868039
AT1G01590	0	0.124823	0	0	0	0	0	0.0624113	0	0	0	0	3.03546	0.615603	0.0449173	0.416076	0.126714	0.280851	-1.7008	NA	-1.22542	NA	-2.20956	0.104049	-0.688584
AT1G01600	0.038835	0.244105	0.439205	0.624595	0.112806	0.382802	0	0	0	0.334258	0.110032	0.621359	0.989367	0.773925	0.307443	0.773	0.309755	0.366158	0.272511	0.900064	4.29772	0.0941872	-0.538629	0.650127	-1.03809
AT1G01610	19.1897	17.5431	19.5528	55.7371	43.5151	46.5081	27.7371	21.0517	27.0474	43.7592	51.4855	48.5172	20.0625	17.8384	16.3793	31.3879	30.9009	32.8933	0.930024	3.22e-06	0.717695	0.00117139	0.689128	0.00469964	-0.367366
AT1G01620	144.046	138.997	115.917	140.176	153.899	169.177	295.362	276.817	242.049	241.921	312.875	341.872	160.991	163.39	149.327	158.508	141.53	166.463	-0.2337	0.300239	-0.073232	0.821477	-0.157637	0.534549	-0.0695873
AT1G01630	19.4813	19.6043	26.6916	26.4713	18.4572	30.6284	8.36409	7.79052	8.64505	8.0133	10.0898	8.77805	7.8271	12.5237	13.5827	11.9967	11.8628	17.611	-0.236301	0.515418	-0.0927947	0.892443	0.111593	0.833217	0.211847
AT1G01640	1.26761	0.973843	3.44064	2.71831	3.43662	1.2495	3.7666	1.59356	0.402414	0.969819	0.359155	0.772636	3.01408	0.748491	1.05131	1.68209	0.741449	1.06237	0.00820196	0.996023	-1.65713	0.222117	-0.459465	0.700147	-0.603134
AT1G01650	13.2054	10.3856	13.8649	45.6419	43.5243	52.4959	11.7	9.92973	8.01802	28.6595	32.591	32.4324	12.3387	11.1432	13.7793	34.3676	36.0351	40.7892	1.4823	3.63e-14	1.45547	7.89e-11	1.42956	2.37e-09	-0.182298
AT1G01660	0.0492091	0.309315	0.779145	0.904511	0.142941	0.970123	0	0	0.117165	0.282367	0.139426	0	0.501465	0.544815	0.333919	0.20621	0.235501	0.231986	0.478861	0.797137	1.66888	NA	-1.11314	0.40961	-1.77539
AT1G01670	1.36924	0.686038	1.48122	0.273565	0.864635	0.440113	0.33168	0.187101	0.283487	0	0.843373	0.136074	0.909993	0.395464	0.201984	0.187101	0.23742	0.233877	-1.60952	0.149503	0.133598	0.970559	-1.11231	NA	0.438135
AT1G01680	7.22487	1.91503	8.46632	4.2	5.81554	3.21762	0.484974	0.820725	0.207254	1.99793	1.97306	0.397927	5.32228	3.08394	8.8601	4.55959	5.83212	3.96684	-0.823071	0.250694	1.27771	0.453229	-0.452873	0.524162	0.271333
AT1G01690	0.794326	0.416076	0.673759	0.342199	0.72104	0.489362	0.276596	0.234043	0	0	0.210993	0	0.50591	0.989362	0.842199	0.728132	0.673168	0.390071	-0.725368	0.598736	-1.35985	NA	-0.58095	0.590947	0.0295401
AT1G01695	0	0	0	0	0	0	0	0	0	0	0	0	0.65745	0.571429	0.0729647	0.202765	0.360215	0.202765	NA	NA	NA	NA	-0.690007	NA	-1.43885
AT1G01700	0	0.301783	0.260631	0.529492	0.502058	0.141975	0	0.36214	0.137174	0	0	0	0.880658	0.382716	0.260631	0.301783	0.41358	0.36214	0.644872	0.797626	-3.17819	NA	-0.429893	0.786483	-1.27906
AT1G01710	11.191	12.183	10.8266	10.4555	13.61	12.2107	6.94864	6.14446	6.58106	4.73876	6.49438	8.55217	7.72873	7.83708	6.13764	7.73355	7.39366	8.10433	-0.367077	0.211812	-0.203263	0.697088	-0.0163202	0.971009	0.227667
AT1G01720	12.766	13.307	22.5228	171.735	133.125	150.374	15.2918	14.9453	21.5805	145.406	135.186	129.702	2.60182	3.3921	8.01292	38.2492	33.0927	36.0593	2.80696	9.05e-36	2.77834	1.16e-37	2.68765	5.23e-11	-0.226819
AT1G01725	4.63576	7.96468	3.77483	3.83444	2.15453	3.65563	1.54967	3.2053	1.766	3.19205	4.72848	2.96689	0.944812	4.10596	1.25828	2.52539	2.81015	2.18543	-1.2329	0.157373	0.48812	0.759632	0.0999424	0.945093	1.1982
AT1G01730	11.6308	6.28571	11.0659	23.9659	20.9143	22.7473	10.8	8.26813	12.5275	14.8308	10.3308	16.6681	9.87692	5.10989	6.47253	16.7297	13.4	16.2462	0.795226	0.0271495	0.199282	0.764202	1.03406	0.012201	0.121825
AT1G01740	1.39336	4.01422	1.01303	0.571682	2.45735	2.94313	0.554502	0.0781991	0.118483	0.142773	0	0.227488	0.253555	0.550948	0.619076	0.417062	0.873223	0.742891	-0.602169	0.53867	-1.21117	NA	0.271794	0.841875	0.750293
AT1G01750	0	0.114434	0	1.0039	0.951886	1.61508	0	0	0	0.626788	0.154746	0	0	0	0.247074	0.114434	0.0871261	0	4.06383	0.0593271	2.38926	NA	-1.04704	NA	-5.33452
AT1G01760	1.98476	0.804878	1.15854	0.735518	0.743902	0.473323	1.07012	0.10061	0.152439	0.183689	0.0907012	0.146341	0	1.13415	0.724085	0.737805	1.27668	1.0564	-1.46286	0.171953	-1.81217	0.495938	0.433282	0.740333	1.75513
AT1G01770	7.6105	7.3768	6.67655	11.6846	11.4666	9.5525	2.67485	2.12362	1.69348	1.22439	3.62743	1.13802	2.53683	2.04742	2.85563	2.16088	2.38273	2.29128	0.14261	0.70815	-0.307492	0.750759	-0.273992	0.625493	-0.534634
AT1G01780	5.90415	4.12354	7.68903	8.83813	5.45687	8.59744	1.24601	2.53035	2.55591	2.3099	1.90096	0.408946	0.455804	0.594249	0.404686	0.374867	0.57082	0.421725	-0.0447411	0.952476	-0.691929	0.606866	-0.199671	NA	-0.235204
AT1G01790	29.8058	34.2323	29.6814	21.5712	30.7194	27.7631	11.6639	11.5313	9.35252	9.84558	7.61331	12.0863	15.7256	19.4507	18.8194	13.0236	15.5622	15.4825	-0.676057	0.00187059	-0.347017	0.330718	-0.434186	0.0983163	0.103151
AT1G01800	35.3443	35.3443	34.7814	38.6703	28.2222	36.5738	17.9016	22	21.4936	14.4863	18.316	22.2077	21.439	25.7486	29.4171	23.3224	25.9945	27.0492	-0.474238	0.05748	-0.381397	0.330125	-0.161887	0.663961	0.171168
AT1G01810	0.788732	0	0	1.81221	1.14554	0.323944	0	0	0	0	0	0.600939	0.669797	0	0.14867	0.550861	0.314554	1.13615	1.51904	0.528651	1.7041	NA	1.64474	NA	0.00893966
AT1G01820	37.9924	29.9771	32.4523	30.3865	27.9389	33.9733	27.687	23.3015	14.6947	14.7176	22.5964	20.8855	25.3206	26.9771	30.6393	24.4351	26.1479	29.6622	-0.567256	0.0215473	-0.378021	0.370642	-0.198513	0.565855	0.237192
AT1G01830	4.29659	3.52419	4.14354	4.66812	2.32197	3.44726	1.76289	1.7272	2.06186	1.14671	0.99088	1.97938	1.69707	2.13878	1.77042	1.39572	0.98295	1.1253	-0.632437	0.148883	-0.656167	0.396598	-0.82571	0.125388	-0.319487
AT1G01840	1.22628	0.214112	1.38686	0.70438	0.296837	0.251825	0	1.12409	0.486618	0	1.44769	0.70073	4.68613	0.905109	0.924574	2.03406	1.14112	0.963504	-1.55265	0.385507	0.11946	0.972363	-0.612637	0.617559	0.715855
AT1G01860	7.09333	5.7363	5.77037	1.85852	4.69926	3.98667	3.46667	3.32444	2.22222	0.892593	2.5563	2.41778	2.21926	4.40889	4.5037	1.95556	2.38222	2.34667	-1.27893	0.00748378	-0.816324	0.323459	-0.933882	0.0887274	0.216677
AT1G01870	0	0	0	0	0	0	0	0	0	0	0	0	0	0	1.30137	1.20548	0	0	NA	NA	NA	NA	-1.47029	NA	-2.08354
AT1G01880	0.252505	0.220441	0.285571	0.676854	0	0.311122	0	0.0661323	0	0	0.238477	0.192385	0.857715	1.02505	0.761523	0.176353	0.503507	0.628257	-0.0312563	0.989737	1.90321	NA	-1.12114	0.245721	-1.28207
AT1G01890	0	0	0	0	0	0	0	0	0	0	0	0	0	0	0	3.61644	4.58904	5.42466	NA	NA	NA	NA	3.06451	NA	2.42351
AT1G01900	2.42439	1.93171	1.39024	5.17805	3.47154	4.37561	3.9	3.32683	2.19512	5.09431	5.41789	3.90244	2.78374	5.67073	2.23984	4.68618	4.63008	4.42683	0.71009	0.137164	0.411521	0.458948	0.245552	0.674025	-0.611669
AT1G01910	18.7523	17.9229	18.9419	30.8092	30.444	28.1064	12.3083	11.1413	20.1835	16.5089	22.0532	26.0697	7.59144	12.5138	12.5505	16.685	17.6618	18.8917	0.239809	0.374282	0.347474	0.425317	0.532113	0.117354	0.137766
AT1G01920	3.28058	2.26105	2.4409	8.33094	4.76465	5.74409	0.601233	2.03494	1.33607	1.23844	3.30216	1.97328	0.659815	1.14697	1.51336	1.58273	2.27235	1.7297	0.790459	0.0790304	0.451106	0.672716	0.510132	0.496388	-0.421178
AT1G01930	3.94997	4.006	4.18209	8.68934	8.30015	8.38769	1.87294	0.792396	2.90145	3.97849	2.55978	1.44072	1.92696	1.76788	2.09105	3.47774	3.75388	5.05153	0.620374	0.0789047	0.334878	0.755016	0.935027	0.0506293	0.198285
AT1G01940	6.3913	5.02174	6.4538	10.7514	10.6087	8.4375	0.63587	0.538043	1.90217	0.327446	4.36549	2.08696	4.65217	2.77989	3.09783	5.38043	6.82745	6.00815	0.302378	0.61563	0.929419	0.587447	0.730297	0.239596	0.335964
AT1G01950	2.25245	3.45324	2.54742	6.18509	3.67037	2.50458	1.75997	1.42446	0.654022	2.12786	1.362	1.25572	1.53957	2.31131	2.26782	2.8777	2.54153	2.41727	0.129981	0.841088	0.105998	0.927162	0.174299	0.749673	-0.0686216
AT1G01960	16.0968	16.7352	17.0464	18.1936	19.0049	19.6264	5.70628	6.12557	5.75068	6.2717	6.56178	5.87006	6.3869	8.25914	6.5869	7.86315	8.77889	9.65678	-0.258051	0.224035	-0.125141	0.759603	0.17291	0.588171	0.297516
AT1G01970	8.35415	10.7265	9.90904	9.36325	10.0619	10.5446	6.8114	6.72408	9.21771	5.84597	8.29897	6.52032	2.59551	4.85021	4.72408	3.14857	4.67253	6.36386	-0.401159	0.26077	-0.350683	0.492791	0.0378374	0.958605	0.291092
AT1G01980	0	0	0	0	0	0	0	0	0	0	0	0	0.702407	0.712254	0.311816	0.28884	0.476477	0.180525	NA	NA	NA	NA	-0.901161	0.479441	-1.57169
AT1G01990	11.9286	13.3946	16.1565	10.6675	14.5238	13.9056	17.7092	13.6939	15.6463	12.5009	19.5298	17.3061	3.63946	1.42347	2.18112	1.72109	2.56378	2.2449	-0.525011	0.137677	-0.134314	0.796158	-0.202691	0.819954	0.259027
AT1G02000	3.67883	4.44694	3.73386	10.6199	9.31611	10.228	5.25547	4.00225	4.94104	12.1786	10.6238	12.6131	6.96912	5.95284	4.42729	9.48681	7.18529	9.00505	0.891923	0.00945049	1.12014	0.00135907	0.475673	0.240587	-0.539008
AT1G02010	1.80976	2.03902	2.78049	2.74593	1.78537	2.27195	0	0.107317	0.0813008	0.685772	0.193496	0.234146	0.173984	0.604878	0.308943	0.214634	0.354065	0.321951	-0.38427	0.528096	2.22785	0.313884	-0.466515	0.731039	-0.211927
AT1G02020	7.38105	4.75268	6.6781	5.95628	4.28804	6.38834	6.7201	4.979	4.37205	1.44621	2.85641	4.36177	4.95328	3.50793	4.68281	4.71496	4.2216	4.04544	-0.613226	0.0979772	-1.09289	0.0219926	-0.150041	0.766269	0.342944
AT1G02030	0	0	0	0	0	0	0	0	0	0	0	0	0.883385	1.5356	2.40196	1.45304	1.17544	1.12384	NA	NA	NA	NA	-0.604568	0.414859	-1.17434
AT1G02040	0	0	0	0	0	0	0	0	0	0	0	0	0.438974	0	0.389744	0.0902564	0.137436	0.0676923	NA	NA	NA	NA	-1.59703	NA	-2.22519
AT1G02050	2.04878	2.68293	0.579268	2.35366	0.557927	0.473323	0	0.905488	0	1.28582	0.272104	0.146341	0.32622	0.425305	0.50686	0.0670732	0.153201	0.251524	-1.12207	0.299743	0.589648	0.851206	-1.585	NA	-0.593597
AT1G02060	1.54341	1.09141	0.872761	2.30501	1.23289	1.52136	0.644924	0.606339	0.275609	0.221406	0.382637	0.529169	7.66743	6.4079	1.09095	2.30409	1.72347	1.00046	0.0672091	0.946744	-0.637392	0.720516	-1.6609	0.0266091	-1.93761
AT1G02065	0	0	0	0	0	0	0	0.197408	0	0	0	0	44.8056	46.1755	13.6391	20.1356	13.2597	14.5095	NA	NA	-2.30724	NA	-1.23949	0.0101781	-1.90784
AT1G02070	0	0	0	0	0	0	0	0	0	0.399007	0	0	0.708609	0.615894	4.24669	0.874172	0.221854	0.983444	NA	NA	0.771602	NA	-1.73177	0.226591	-2.23621
AT1G02074	0	0	0	0	0	0	0	0	0	0	0	0	0	0	0	0	1.82313	0	NA	NA	NA	NA	1.20949	NA	0.555633
AT1G02080	13.7113	15.2017	13.7867	15.2543	15.899	16.224	2.53608	2.7391	2.5641	3.31271	4.08935	3.0452	5.71345	7.42427	7.84761	9.9096	10.8302	13.1023	-0.298989	0.151341	0.199301	0.641663	0.539013	0.0583586	0.694573
AT1G02090	7.08861	4.72092	7.10066	22.918	24.5618	22.4593	7.75769	7.39964	8.31826	14.8174	19.7257	18.17	3.61181	4.48463	6.69982	14.3219	15.912	15.2369	1.45739	3.75e-08	0.954603	0.00129684	1.41366	6.08e-05	-0.18252
AT1G02100	14.7512	11.7129	13.5052	16.9463	15.6432	15.7233	7.33798	5.24321	5.71429	7.72544	6.63415	6.95749	12.8251	3.1108	2.91289	4.47666	4.10871	4.50732	-0.169058	0.640027	0.0211515	0.979601	-0.596252	0.43951	-0.596631
AT1G02110	3.15817	3.30856	2.54538	4.58729	2.95246	3.93604	2.52809	3.47969	1.9879	3.74935	2.41703	0.746759	9.43302	1.52723	0.862143	0.874676	0.839672	0.969749	-0.108722	0.85904	-0.423584	0.641706	-2.22937	0.0100773	-2.3461
AT1G02120	24.9787	25.4103	30.2229	31.9711	30.9017	31.1444	12.8024	10.6991	10.9422	13.0633	12.539	12.0608	5.20365	7.72644	11.2614	8.55927	7.97619	10.231	-0.218548	0.389439	-0.0760637	0.880117	-0.0413677	0.944234	0.0258093
AT1G02130	24.0235	18.5309	18.6092	19.2811	21.5083	29.6004	30.7111	17.0656	24.2899	17.2311	23.6601	23.5064	73.7786	68.1332	43.7316	58.4368	50.0039	47.1244	-0.248025	0.504164	-0.357275	0.382114	-0.372592	0.28535	-0.286291
AT1G02136	0	0	0	0	0	0	0	0	0	0	0	0	0	5.8125	0.989583	0.916667	1.74479	3.4375	NA	NA	NA	NA	-0.130846	NA	-0.962143
AT1G02140	60.2446	50.4459	50.586	82.3631	69.0038	60.6497	75.7146	77.5185	82.5478	69.9975	91.5618	86.5834	38.1656	45.0191	60.2675	57.2841	53.2586	52.1274	-0.051031	0.886464	-0.142311	0.665987	0.0213582	0.963925	-0.0584953
AT1G02145	7.942	6.07425	6.72274	5.14965	8.20882	6.24362	4.34339	2.60325	1.39211	1.95708	1.93271	1.7819	1.48956	2.91299	2.86543	2.45012	2.48724	2.9478	-0.530971	0.192636	-0.741682	0.346747	-0.0974564	0.893347	0.301851
AT1G02150	29.5979	35.3382	29.9424	31.6277	21.7173	27.0942	22.2974	28.1277	22.5131	12.8702	18.878	16.6869	6.9466	13.9257	9.59948	9.4911	10.5937	10.9885	-0.689027	0.00327926	-0.81036	0.00185615	-0.121021	0.795349	0.424399
AT1G02160	7.55556	8.53616	7.37213	8.5097	5.59436	3.65079	6.60317	4.88889	5.99647	3.8254	4.19753	4.74074	6.79365	13.7778	11.5608	8.69136	7.44444	10.4762	-0.848483	0.186147	-0.657413	0.461127	-0.458125	0.398449	0.258752
AT1G02170	20.4341	12.9102	20.3368	34.6707	32.1437	37.1856	18.2156	17.2904	20.6587	29.4034	37.3211	39.2335	10.5719	15.1751	15.146	22.4611	20.1602	25.244	0.520944	0.0624421	0.701858	0.00804402	0.563571	0.0775254	-0.0914042
AT1G02180	0.640523	2.30065	1.4488	0.630719	2.65795	1.80392	1.78431	1.86928	1.96078	2.10022	1.03704	1.46405	5.59477	4.2549	1.55229	1.82135	1.16776	2.30065	-0.258653	0.857266	-0.523859	0.70652	-1.14559	0.144501	-1.08346
AT1G02190	0	0.040497	0.174873	0.0888173	0.673723	0.09526	0.107685	0	0.276116	0.221813	0.054763	0.0883571	1.37874	0.42798	0.131155	0.202485	0.184998	0.0607455	1.76837	0.471518	-0.273248	NA	-2.07418	0.122885	-4.15745
AT1G02205	13.4849	9.71237	11.3587	29.6923	24.7876	36.8654	12.913	9.87793	10.1171	24.9866	20.9444	24.8829	10.7358	7.07609	7.50627	23.6187	15.3495	26.3503	0.956694	4.51e-05	0.908879	0.000362566	1.24754	0.000233157	0.1515
AT1G02210	0	0	0	0	0	0	0	0	0	0	0	0	0	0	0	0	0	0	NA	NA	NA	NA	NA	NA	NA
AT1G02220	2.17295	1.43089	2.66814	31.9527	20.7391	25.7029	2.59424	0.097561	0.739098	4.45307	3.78197	4.39911	2.53067	0.549889	2.03622	5.72358	7.42794	6.63415	3.24789	3.86e-23	1.79557	0.0426878	1.86012	0.0010971	-1.47861
AT1G02228.1	0	0	0	0	0	0	0	0	0	0	0	0	0	0.235741	0	0	0.0849176	0	NA	NA	NA	NA	-1.76475	NA	-2.46819
AT1G02230	3.65217	1.05828	3.16374	4.28492	6.09436	2.29787	0.649399	0.244218	0.925069	1.33765	1.43108	0.355227	0.39593	1.20444	1.66975	1.3839	2.66512	2.6864	0.269658	0.778787	0.614279	0.761138	0.746025	0.434271	0.361621
AT1G02250	0	0	0	0	0	0	0	0	0	0	0	0	0.393021	0.512397	0.261708	0.161616	0.246097	0.0606061	NA	NA	NA	NA	-1.39945	NA	-2.04198
AT1G02260	6.14539	6.274	4.69245	4.04706	5.2302	5.78751	2.61696	3.38304	1.11836	0.898416	1.16449	1.61044	3.19105	2.60019	1.46086	0.697111	1.03029	1.32246	-0.646438	0.0947984	-1.1774	0.109613	-1.30848	0.0285774	-0.783277
AT1G02270	10.7234	9.14772	9.93313	21.0012	29.0723	25.4188	8.9617	5.13556	4.3769	15.383	14.3957	12.8389	6.24438	10.2894	9.87538	19.5258	15.3957	18.3356	0.895487	0.000557908	1.02599	0.00534881	0.836089	0.0101432	-0.191267
AT1G02280	13.6661	18.8143	19.4208	17.2615	18.2896	19.0426	9.56729	7.30835	4.94037	4.92675	9.02129	7.85009	5.10392	11.4072	7.52555	5.39693	7.07666	9.55707	-0.370652	0.280808	-0.197373	0.787554	-0.2821	0.619664	-0.057992
AT1G02290	3.9646	2.44012	2.80236	1.70796	2.7351	2.68673	1.10442	2.10265	0.707965	1.70619	1.19351	1.69912	1.76755	1.20708	1.84956	0.986431	1.93687	1.32389	-0.823056	0.158713	-0.0220845	0.9886	-0.317235	0.710071	0.390767
AT1G02300	16.088	16.1369	15.1752	11.6398	17.6985	14.0024	2.47922	2.79707	3.58598	2.94621	2.42461	1.09535	0.348818	2.42543	2.24531	0.860636	1.03749	1.72127	-0.58146	0.0725618	-0.674548	0.458702	-0.718757	0.457449	-0.342404
AT1G02305	56.8955	47.221	44.0227	26.7484	42.3141	42.2239	34.9254	31.71	31.9829	16.1009	22.4129	25.1087	38.6326	51.6887	50.3021	35.3376	38.5238	50.0043	-0.860409	0.000489436	-0.843602	0.000783153	-0.328209	0.300574	0.392655
AT1G02310	0	0	0.136691	2.77698	1.40432	1.04245	0	0	0	0.346763	0.342446	0.138129	4.00288	2.54245	0.820144	1.70935	1.34964	0.997122	5.47367	0.000986189	3.30104	NA	-0.895637	0.296718	-6.55185
AT1G02320	0	0	0	0	0	0	0	0	0	0	0	0	0	0	0	0	0	0	NA	NA	NA	NA	NA	NA	NA
AT1G02330	12.7032	12.1437	9.87713	17.1474	22.3705	26.8043	0.442344	2.37051	0.94518	2.73346	2.92439	4.53686	4.85444	7.38374	7.54253	11.2287	10.9556	13.4745	0.473339	0.187	1.13774	0.260856	0.660574	0.103691	0.060283
AT1G02335	4.94712	9.09615	2.74038	7.65505	12.3173	12.9375	9.5625	9.04327	10.3365	7.24159	9.86899	13.6154	19.5481	25.7091	28.6599	19.6731	27.9435	18.0865	0.476121	0.472017	-0.128035	0.867596	-0.322775	0.455404	-0.912727
AT1G02340	0.268156	0.561852	0.303272	0.462091	1.94733	1.15642	0	0.316041	0.319234	0.384677	0.0949721	0.153232	5.46528	0.296887	0.151636	0.772546	0.213887	0.579409	1.16561	0.39954	-0.322922	NA	-1.96162	0.180071	-3.37464
AT1G02350	2.97872	1.04019	2.69504	0.456265	2.30733	0.978723	2.21277	3.74468	3.30969	1.13948	3.93853	0.907801	0	0.439716	0.449173	0.208038	1.10875	1.56028	-1.29275	0.400479	-0.824997	0.610822	1.25843	NA	2.40267
AT1G02360	4.81899	6.18002	6.38971	4.1998	4.10287	4.2997	6.0178	6.00593	5.93472	6.67458	3.88427	8.73591	6.77349	5.88724	7.89318	7.31157	5.50049	6.65875	-0.906038	0.08212	-0.117189	0.90094	-0.238163	0.66188	0.542141
AT1G02370	2.10239	1.95222	1.62116	4.50114	2.77588	2.82594	0.665529	0.525597	0.341297	1.0967	1.82765	0.21843	25.5631	26.7679	11.8345	19.4721	12.5387	11.5631	0.375356	0.578102	0.845533	0.583117	-0.66849	0.143949	-1.2069
AT1G02380	1.64853	1.41302	1.52542	6.37021	1.95897	5.72435	0.417484	0.471008	0.535236	0.64496	1.59233	1.02765	1.52721	0.829616	0.932203	3.37556	1.79304	2.88492	1.17172	0.0971302	0.984296	0.571536	1.24695	0.117431	-0.0335658
AT1G02390	3.56449	1.03183	1.59129	10.2373	3.95087	7.28141	2.74372	1.47404	0.781686	2.96036	2.79062	2.14405	0.716918	1.35008	2.17476	3.9799	3.29202	3.50084	1.34205	0.0163272	0.485915	0.600332	1.06224	0.0713548	-0.357085
AT1G02391	0	0	0	0	0	0	0	0	0	0	0	0	0	0	0	0	0	0	NA	NA	NA	NA	NA	NA	NA
AT1G02400	3.63854	0.657207	0.851382	171.235	125.371	133.878	4.54369	1.67588	0.746826	87.8327	74.0306	73.2726	2.55713	1.52801	2.1994	95.6236	73.8051	85.7162	5.93047	7.1e-15	4.93223	2.02e-14	5.237	1.37e-60	-0.770595
AT1G02405	0.478178	0.500949	1.80266	0	1.38899	0.392789	1.77609	1.25237	0	4.57306	0.903226	1.45731	21.9279	8.82353	3.78558	7.18027	6.35674	3.75712	-1.05157	0.652226	1.01292	0.610527	-1.04327	0.191675	-0.252912
AT1G02410	9.07143	10.8503	13.0867	13.1293	16.1837	17.426	5.77041	3.59184	2.89116	5.32823	8.70238	5.06122	6.55102	6.48469	5.57398	6.5102	6.83673	7.52041	0.0655918	0.895997	0.456148	0.519752	0.050312	0.928917	-0.135399
AT1G02420	1.19512	2.14634	1.54472	2.74593	3.47154	5.46951	0	0.536585	0.271003	0.979675	0.161247	0.520325	0.579946	0.630081	0.643631	0.95393	1.72493	1.87805	0.795804	0.239767	0.719222	0.778798	1.14718	0.207298	0.233313
AT1G02430	0.361032	0.126074	0.272206	0	1.04871	0.296562	0	0.189112	0	0	0.681948	0	3.0659	2.13181	0.408309	0.756447	0.575931	0.567335	0.372708	0.911227	1.05431	NA	-1.53729	0.217087	-2.06251
AT1G02440	0.293194	1.68935	0.994764	0.336824	0	0	0	0	0.69808	0	0	0	0	0	0.165794	0.153578	0	0.230366	-3.35779	0.158041	-2.27697	NA	-0.0085634	NA	3.19689
AT1G02450	2.48429	2.43993	4.91682	12.4861	5.4122	4.97412	1.73013	2.68392	1.84843	6.68207	6.59889	3.19409	6.32902	3.09427	8.95564	10.573	7.55453	5.85582	0.830972	0.316699	1.15651	0.262686	0.197704	0.822802	-0.737516
AT1G02460	0.930748	1.95014	2.10526	8.01939	11.8958	9.51856	1.9446	0.292521	2.43767	11.082	12.3945	9.36066	2.84543	0.72133	3.42105	15.8936	15.4416	12.7978	2.14502	2.55e-07	2.67105	1.42e-07	2.49334	3.91e-07	0.250974
AT1G02470	0.774194	1.01382	0.218894	2.00115	0.281106	0.476959	1.34793	0.304147	1.38249	0	1.91935	0.663594	0.986175	0.428571	0.218894	1.31797	1.00346	1.14055	-0.0334379	0.988079	-0.377946	0.879814	1.25234	0.364703	1.15095
AT1G02475	42.0452	32.4909	46.8353	12.2573	40.7104	43.6728	15.113	13.2142	15.7158	8.04198	13.8342	11.1604	36.8568	42.6459	45.7104	35.1432	43.2002	48.0969	-0.768424	0.0704137	-0.618467	0.149032	-0.133841	0.718675	0.49891
AT1G02480	0	0	0	0	0	0	0	0	0	0	0	0	11.726	5.09589	5.20548	12.0548	3.67123	4.52055	NA	NA	NA	NA	-0.138435	NA	-0.790133
AT1G02490	0	0	0	0	0	0	0	0	0	0	0	0	3.65812	0	0	0	0	0	NA	NA	NA	NA	-2.71968	NA	-3.42995
AT1G02500	128.603	83.1207	122.081	249.528	220.125	230.36	204.082	159.382	231.963	252.476	345.589	322.505	32.6654	20.5049	38.9791	132.947	122.287	145.131	0.630056	0.00181486	0.41148	0.0820746	1.96459	6.89e-11	1.20703
AT1G02510	0	0	0	0	0	0.190608	0	0	0	0	0	0	1.18232	0.342541	0	0.0810313	0.246777	0.121547	1.44805	NA	NA	NA	-1.60932	NA	-3.40114
AT1G02520	0.238698	0.0681994	0.196332	1.39602	0.693361	0.58822	0	0	0.0516662	0.186773	0.122966	0.148799	0.77396	0.384397	0.245415	0.318264	0.536554	0.494446	2.00317	0.0258219	2.96026	NA	-0.0227409	0.985215	-2.18865
AT1G02530	0	0	0.190095	0.0965483	0.0610305	0	0	0	0.050025	0	0	0	0.642321	0.13957	0.0475238	0.088044	0.0670335	0	-0.554535	0.888151	-1.22542	NA	-2.40493	0.154783	-2.18282
AT1G02540	0	0	0	0	0	0	0	0	0	0	0	0	2.45132	0.213058	0.435281	0.705613	0.383734	0.378007	NA	NA	NA	NA	-0.984338	0.540118	-1.76022
AT1G02550	0	0	0	0	0	0	0	0	0	0	0	0	2.34842	1.78601	0.130316	0.36214	0.459534	0.633745	NA	NA	NA	NA	-1.50852	0.314003	-2.27341
AT1G02560	136.931	119.958	114.623	111.828	106.625	146.027	105.221	91.7405	97.8374	64.5183	81.818	88.1969	119.048	131.074	127.446	96.0716	112.566	132	-0.475925	0.0195672	-0.541441	0.00846801	-0.286934	0.290128	0.0425812
AT1G02570	0	0	0	0	0	0	0	0	0	0.532009	0.262693	0.847682	0	0.205298	0	0.582781	0.221854	0.364238	NA	NA	3.66585	NA	2.10213	NA	1.36597
AT1G02575	0	0	0	0	0	0	0	0	0	0	0	0	0.953229	0.207127	0	0	0	0.146993	NA	NA	NA	NA	-2.84997	NA	-3.7828
AT1G02580	0.183326	0.0384112	0.165866	0.252728	0.319511	0	0	0	0	0.210388	0	0	1.12091	0.243562	0.207333	0.65299	0.409428	0.230467	0.1562	0.957235	2.09468	NA	-0.197379	0.900294	-0.55763
AT1G02590	0	0	0	0	0	0	0	0	0	0	0	0	3.17037	1.37778	0	0	0.248148	0.977778	NA	NA	NA	NA	-1.78234	NA	-2.67361
AT1G02600	0	0	0	0	0	0	0	0	0	0	0	0	0	0	6.59722	2.44444	8.375	5.5	NA	NA	NA	NA	0.771538	NA	0.317195
AT1G02610	37.0245	35.9701	35.08	22.0395	33.0715	26.5101	17.9808	19.7225	19.2102	24.6916	23.3682	10.0406	14.6169	35.5326	30.0107	21.6009	27.8869	18.8773	-0.854745	0.00100271	-0.178954	0.780201	-0.37843	0.429425	0.337533
AT1G02620	1.71179	0.384279	4.97817	0.842795	1.42067	0.90393	0.681223	0.384279	0.582242	1.4032	0	0	0	0.270742	0.138282	0.128093	0	0.0960699	-1.53677	0.244058	-0.456552	0.905593	-1.35257	NA	0.0463674
AT1G02630	0	0.164077	0	0	0	0	0	0.0820385	0	0	0	0	0	0.693599	0.0590429	0.164077	0.249845	0.246116	-1.7008	NA	-1.22542	NA	-0.343436	NA	1.28431
AT1G02640	9.00464	7.25387	5.80882	2.83824	5.09907	6.08824	9.50851	9.9613	5.80495	4.38351	6.125	6.5387	9.60681	8.63777	4.74265	2.72446	4.7709	6.15557	-1.11216	0.00220635	-0.779801	0.0321698	-0.856942	0.0759984	0.0685175
AT1G02650	0.817121	0.228275	0.7393	0.876135	0.474708	0.536965	1.97276	0.856031	1.16732	0.156291	0.92607	0.498054	0	0.723735	0.36965	0.285344	0.30415	0.342412	-0.323563	0.841847	-1.46505	0.225406	-0.49722	NA	-0.335919
AT1G02660	16.8064	11.3331	11.7248	46.752	29.7401	27.7693	7.89268	7.08317	5.13607	10.5305	15.5535	12.2162	7.21809	9.19663	8.59333	16.2576	16.4354	18.6945	0.941526	0.000476269	0.720623	0.0210231	0.88684	0.000476316	-0.183583
AT1G02670	0.123711	0.172803	0.279823	1.32646	1.31762	1.0162	0.114875	0.194404	0	0.118311	0.175258	0	2.73147	1.46097	0.83947	0.864016	0.65783	0.453608	2.30699	0.0230208	-0.300521	NA	-1.37933	0.0724458	-3.86119
AT1G02680	7.96472	6.79162	5.65601	12.129	5.91841	7.3032	4.12789	2.91069	5.07166	6.11136	5.64168	4.8688	6.13451	5.74201	6.59868	5.53032	5.02315	6.03969	-0.139751	0.835539	0.258166	0.782867	-0.303297	0.577	-0.28267
AT1G02681	0	0	0	0	0	0	0	0	0	0	0	0	0.839216	0.364706	0	0.345098	0.131373	0	NA	NA	NA	NA	-1.13795	NA	-1.92029
AT1G02690	0.779381	0.589691	1.07732	2.48711	2.13814	2.88093	1.20619	0.952577	0.206186	0.993814	1.28814	1.38557	0.220619	1.15052	0.979381	1.40619	1.86495	1.90515	1.21683	0.0675806	0.434389	0.754867	0.860086	0.264166	-0.520349
AT1G02700	0.652427	0	0	0	0.236893	0	0	0.128155	0.194175	0.701942	1.38641	0	0.415534	0.902913	0.184466	0.512621	0.520388	0.704854	-2.01263	0.62747	2.41273	0.390493	0.15268	NA	2.06076
AT1G02710	0	0	0	0	0	0	0	0	0	0	0	0	0	0.639175	0.32646	0.604811	0.460481	0	NA	NA	NA	NA	-0.312967	NA	-0.912141
AT1G02720	2.47193	4.8436	2.58856	2.62943	2.52643	2.70736	1.65777	2.30191	1.41689	1.05068	2.26975	3.45286	1.6327	0.202725	0.569482	1.103	0.584196	1.11499	-0.803604	0.160347	0.100264	0.93653	0.25048	0.847316	0.989168
AT1G02730	1.56928	2.12351	1.52828	1.15179	0.253243	0.859367	0.78931	1.3015	0.259471	0.25013	0.339647	0.647639	1.22159	2.99222	1.77478	0.959004	1.12999	1.18163	-1.64542	0.00373285	-1.16252	0.265486	-1.02729	0.0353202	0.47634
AT1G02740	5.09477	3.8696	3.88931	4.82866	2.77483	4.39424	4.78999	4.20318	3.94238	2.74071	4.96209	3.93025	4.54284	2.6793	2.44882	3.46929	2.33662	2.75208	-0.545129	0.337663	-0.352633	0.637147	-0.236375	0.740333	0.196297
AT1G02750	5.544	4.488	3.61	4.246	8.296	8.694	6.084	6.072	7.2	8.194	14.28	9.984	2.996	4.278	5.605	4.4	4.69	3.564	0.171046	0.813933	0.534008	0.325186	-0.231712	0.734816	-0.517082
AT1G02760	0	0	0	0	0	0	0	0	0	0	0	0	0	0	3.90411	6.0274	0.917808	1.80822	NA	NA	NA	NA	0.496351	NA	0.0447666
AT1G02770	0	0.216749	0.155993	0.316913	0.600985	0.339901	0	0.108374	0	0.395731	0	0.630542	0.351396	0.305419	0.155993	0.144499	0.385057	0.433498	1.32649	0.598703	2.45452	NA	0.253105	NA	-1.22032
AT1G02780	163.437	146.041	162.173	345.94	203.294	224.668	145.257	134.305	181.377	165.03	193.447	191.069	92.1591	145.95	155.63	155.942	154.016	171.049	0.268804	0.327099	0.0386238	0.923283	0.14564	0.700108	-0.252946
AT1G02790	0	0	0	0	0	0	0	0	0	0	0	0	0	0.112183	0.114596	0.159228	0.323281	0.079614	NA	NA	NA	NA	0.881971	NA	0.309979
AT1G02800	0	0	0.10771	0	0	0.117347	0	0.22449	0	0	0	0.435374	3.1542	0.421769	0.269274	0.14966	0.303855	0.261905	0.486284	NA	0.591347	NA	-2.40368	0.0474909	-3.17878
AT1G02810	0	0	0.299056	0	0	0.108604	0	0	0	0	0	0	0.898216	0.390346	0.149528	0.23085	0.210913	0.207765	-1.63127	NA	NA	NA	-1.06269	0.456677	0.018793
AT1G02813	0	0	0	0	0	0	0	0	0	0	0	0	2.09804	0	0.465686	0.287582	0.109477	0.107843	NA	NA	NA	NA	-2.30292	NA	-3.07577
AT1G02816	7.90882	3.31417	9.22696	14.5372	12.5748	21.1308	8.81269	5.2329	5.15362	9.55401	14.5064	15.9841	9.33201	9.21705	11.2042	15.1754	15.671	19.0347	0.82428	0.0800446	0.872735	0.0600728	0.585683	0.112357	-0.367511
AT1G02820	10.3805	9.4439	5.25203	15.6911	11.1089	9.76098	17.5024	6.00976	17.2358	23.1203	20.1236	23.4146	3.47967	6.35122	7.10569	16.7415	7.95285	8.69268	0.0709092	0.925679	0.531236	0.371894	0.764441	0.232086	0.585284
AT1G02830	0	0	0	0	0	0	0	0	0	0	0	0	1.11458	0	0	0.6875	0.348958	0.34375	NA	NA	NA	NA	1.08061	NA	0.348502
AT1G02840	21.4479	25.34	22.6474	39.2296	36.7378	38.6989	14.8269	12.0075	11.7942	15.724	16.7227	20.8381	7.51819	6.65119	6.31744	9.38519	13.5765	13.8708	0.273538	0.290716	0.259169	0.514734	0.730528	0.0471098	0.344089
AT1G02850	4.65632	2.82927	6.31929	11.5543	18.3947	10.3271	0.907982	1.82927	4.76718	5.21009	6.79435	5.6408	3.79601	0.824834	3.79157	6.73171	12.1818	8.19512	1.13478	0.00373285	0.998072	0.126807	1.54896	0.0108451	0.299949
AT1G02860	8.36124	8.12129	7.13909	19.9743	13.0283	10.234	4.1648	4.00264	2.63678	3.65392	2.90244	3.41727	1.97495	4.16875	3.56955	6.32301	5.56493	6.09097	0.422281	0.299944	-0.332052	0.671056	0.683736	0.140941	0.136384
AT1G02870	4.08541	2.81851	5.18387	9.8446	10.7094	11.2954	2.22064	2.66192	8.06643	6.28944	8.18743	3.87189	11.1696	12.3559	9.46619	17.9549	16.0546	14.4057	0.987385	0.0437259	0.282623	0.800695	0.436235	0.272609	-0.692404
AT1G02880	4.89417	4.29013	4.51843	8.72057	10.0095	13.4144	2.50416	2.04043	2.49703	5.15815	4.38644	5.25089	2.54459	2.87515	3.95363	6.90606	5.6962	6.59215	0.781114	0.0294488	0.867231	0.12175	0.834123	0.0569299	-0.0734219
AT1G02890	15.5759	14.6773	16.6037	24.9017	26.107	28.3617	5.38126	5.11256	3.92157	6.59235	7.25926	4.74074	8.59937	9.59041	13.3382	14.4643	14.7105	15.0661	0.317148	0.130817	0.160758	0.746008	0.329373	0.340567	-0.12755
AT1G02900	0.290155	0.455959	1.31261	1.66667	4.21416	4.64767	1.61658	0.683938	0.345423	4.57858	5.13817	2.98446	5.91364	3.53368	0.984456	4.4076	2.43005	3.41969	2.05915	0.0853226	2.12222	0.0704715	0.00653052	0.995873	-2.27366
AT1G02910	23.5222	20.5164	24.0398	27.0225	24.7604	24.1965	13.9769	12.5472	8.47784	10.5254	12.4579	12.948	12.0951	13.738	13.2402	10.9647	11.1882	12.0385	-0.282407	0.289633	-0.168846	0.741102	-0.336837	0.295431	-0.181631
AT1G02920	105.522	61.3622	148.919	264.149	303.088	294.723	50.3416	36.6746	102.703	141.734	163.898	166.884	40.2551	42.6292	99.827	160.683	180.574	180.947	1.01881	0.00016583	1.09573	0.00119894	1.34889	0.00115265	0.227508
AT1G02930	133.558	68.898	176.605	634.322	659.796	668.814	94.2078	40.4082	133.766	324.165	377.312	385.959	84.9647	69.1892	178.367	497.633	504.551	509.327	1.94183	2.7e-14	1.80484	0.0014692	2.02338	9.64e-08	-0.0233787
AT1G02940	0	0	0.246433	0	0.949416	0	0	0	0	0	0	0.249027	2.22049	0.48249	0.616083	1.14137	1.2166	0.770428	2.15849	0.621844	0.771602	NA	0.0159156	0.992358	-2.29317
AT1G02950	3.34194	4.16344	5.92473	6.84839	7.08387	4.45161	2.26452	4.25806	1.50538	1.81398	4.22258	1.65161	5.9828	6.6	5.51613	3.69032	7.42043	6.10323	0.0340248	0.967603	-0.291911	0.830919	-0.191596	0.774411	-0.369139
AT1G02952	0	0	0	0	0	0	0	0	0	0	0	0	0	0	0	0	0	0	NA	NA	NA	NA	NA	NA	NA
AT1G02960	3.90123	4.03527	6.25514	3.97119	4.59024	4.01587	0.275132	0.776014	0.235156	0.566725	0.209877	0.112875	2.01293	1.96825	9.38272	1.75897	0.945326	0.776014	-0.598299	0.21412	-0.822558	0.718458	-2.16101	0.00540659	-1.6314
AT1G02965	0	0	0	0	0	0	0	0	0	0	0	0	0.875256	0	0	0	0	0	NA	NA	NA	NA	-2.71968	NA	-3.42995
AT1G02970	0.226293	0.37931	0.102371	0.103987	0.394397	0	1.00862	0	0.323276	0	0.128233	0.206897	0.461207	0.400862	0.307112	0.0948276	0.180496	0.142241	-1.03566	0.663356	-2.09034	0.391251	-1.5491	NA	-0.579175
AT1G02980	0	0	0	0.497636	1.36313	0.711646	0	0	0	0.207134	0.0511388	0.165019	0.551783	0.239794	0.204125	0.605071	0.633434	0.794156	6.15216	0.000328356	3.0787	NA	1.1053	0.300047	-5.17302
AT1G02990	5.8728	5.47767	5.35634	7.31258	7.37393	8.63667	0.897158	0.774019	0.22553	0.706585	0.295219	0.216509	1.25485	2.64276	2.37821	2.69914	1.94926	2.60487	0.0318581	0.934723	-0.85074	0.455543	0.0205737	0.973504	-0.163705
AT1G03000	8.45419	7.92	6.9871	4.66935	5.90323	5.9429	2.86839	2.64	3.22581	1.86581	1.45871	2.16774	6.76516	6.18	5.17903	3.00903	3.11226	3.38516	-0.954924	0.000545907	-0.890915	0.0761942	-1.04329	0.000526636	-0.210983
AT1G03010	0.0800381	0	0	0.459743	0	0.0986184	0	0	0	0	0	0	0.61172	0	0.135779	0.209624	0.12768	0.282992	2.14112	0.529194	NA	NA	-0.122864	NA	-2.50692
AT1G03020	7.8835	5.98058	14.7573	11.8673	3.94822	6.69903	8.3301	6.40777	10.356	7.79935	5.39159	8.07767	62.3301	62	37.5081	35.8835	26.0194	29.2621	-0.736862	0.398506	-0.454784	0.68734	-0.932017	0.0135383	-0.398027
AT1G03022	0	0	0	0	0	0	0	0	0	0	0	0	0	0	0	0	0	0	NA	NA	NA	NA	NA	NA	NA
AT1G03030	8.68104	6.67361	5.22677	11.0491	8.52639	6.00223	1.5658	1.57026	2.97398	1.43346	2.65428	1.57026	3.81859	4.56357	5.43866	4.12193	5.67881	5.69219	-0.143129	0.806483	-0.315479	0.793569	-0.00962967	0.988471	0.0107709
AT1G03040	14.8269	11.1209	19.3132	31.8132	20.9478	26.8702	10.2857	12.0577	8.92857	10.5934	14.0577	15.6923	2.93956	5.49313	6.00275	8.15934	8.78915	9.60989	0.38774	0.251929	0.146281	0.786341	0.669992	0.119351	0.148297
AT1G03050	0.29682	0	0	0	0.24634	0	0	0	0	0	0	0	0.432105	0.281676	0.0959112	0.355376	0.135285	0.233216	-0.765212	0.86402	NA	NA	-0.103906	NA	0.573506
AT1G03055	2.35075	2.54478	3.54478	2.52052	3.41418	2.31716	1.09142	0	0.746269	0.224813	0	0.716418	1.59701	1.38806	3.1903	3.44776	2.9375	1.66231	-0.46095	0.56402	-1.15048	0.689631	0.154939	0.880315	0.499806
AT1G03060	7.85456	6.68719	8.08475	15.6053	11.0948	12.8002	0.765924	1.00425	0.86695	1.06599	1.06325	1.39278	2.04459	1.66189	1.8489	2.7247	2.54866	2.84926	0.361301	0.105812	0.189588	0.754867	0.419433	0.174602	-0.0610137
AT1G03070	0.464088	2.02578	1.22468	12.9733	27.6354	27.6381	0.646409	0.243094	0.92081	8.21087	14.6832	11.1381	2.36464	1.1989	0.787293	11.8306	23.3204	17.6851	3.74276	1.42e-14	4.11112	2.66e-10	3.71291	1.34e-12	-0.221147
AT1G03080	13.9854	13.0865	15.3365	51.2782	37.8591	47.9247	1.14226	1.24268	1.04603	3.5713	2.75924	2.14226	4.17852	5.83682	6.42608	13.5314	12.7903	16.3504	1.24821	1.04e-12	1.09164	0.00936845	1.21328	5.33e-06	-0.177155
AT1G03090	14.0215	15.9386	12.5403	12.1458	17.3216	20.0963	5.65695	4.3561	3.37682	4.06907	5.70798	4.9363	5.25556	11.7767	6.52533	8.67843	10.0783	15.6262	-0.233337	0.494709	-0.0622698	0.929427	0.407703	0.400666	0.485843
AT1G03100	0.25896	0.576493	0.878613	0.446243	1.22235	0.319075	0.180347	0.305202	0	0.371484	0	0	11.3803	6.30751	1.68401	2.20424	1.39422	1.44971	-0.203303	0.886402	-0.635617	0.86932	-2.03819	0.0014783	-2.04544
AT1G03103	0	0	0	0	0	0.323437	0	0	0	0	0	0	0	0.290625	0.445312	0.4125	0	0.103125	1.44805	NA	NA	NA	-0.937039	NA	-2.40755
AT1G03106	0	0	0	0	0	0	0	0.141479	0	0	0.510182	0.205788	0.458735	0.199357	0.101822	0.188639	0.143623	0.141479	NA	NA	1.54425	NA	-0.554013	NA	-1.27408
AT1G03110	1.02046	0.900256	1.21483	4.81266	3.74425	4.63235	0.897698	0.421995	1.40665	1.8491	3.11957	2.57801	1.64194	0.951407	2.00448	4.16368	4.15537	3.37596	1.65199	0.00267743	1.29247	0.146601	1.17244	0.0433457	-0.60272
AT1G03120	0.459016	0.480874	0.692168	1.05464	0.888889	1.5082	0	0	0	0	0	0	3.898	3.72678	0.346084	1.9235	0.48816	0.601093	0.670173	0.749546	NA	NA	-1.44133	0.29596	-2.2863
AT1G03130	1412.09	1641.02	1404.98	427.759	855.094	882.071	1571.11	1671.75	1697.31	482.54	853.945	826.332	976.435	1650.02	1516.91	466.933	710.636	717.861	-1.48898	2.42e-09	-1.41933	1.29e-12	-1.25937	2.46e-05	0.0878595
AT1G03140	22.2952	18.7221	20.1455	31.1635	22.3202	27.6861	23.027	16.9231	12.8898	16.0333	19.7921	20.8898	10.9744	11.2141	12.2453	15.0021	15.1365	16.8773	-0.0362131	0.925722	-0.0966938	0.853494	0.300791	0.377357	0.211684
AT1G03150	10.5141	14.2127	15.5989	12.7281	15.4347	13.3728	4.72409	3.73082	6.72948	5.18977	7.20727	7.23553	1.72813	6.75908	8.3109	8.17227	8.38627	7.6393	-0.397257	0.381084	0.167144	0.868597	0.274382	0.709542	0.515104
AT1G03160	20.9715	21.194	22.751	23.8304	19.6988	21.6269	7.30258	7.61194	5.0882	4.82327	6.78155	5.01493	10.1628	16.7829	13.8891	9.58209	10.9545	13.4104	-0.438723	0.0384787	-0.477505	0.225775	-0.411759	0.227321	-0.121018
AT1G03170	0.239316	0	0	0.183286	0	0	0	0	0	0	0	0	0	0.176638	0	0.167141	0.254511	0.376068	-0.638619	NA	NA	NA	1.77076	NA	2.25575
AT1G03180	0.672448	0.70447	0.126751	1.41628	1.46498	0.828552	0.156104	0	0	0	0.714476	0.256171	0.285524	1.48899	0.57038	0.939293	0.983322	1.10073	0.771822	0.53867	2.65895	NA	0.18041	0.884851	-0.696561
AT1G03190	2.42512	1.87369	1.02851	3.9004	3.78636	5.00505	0.506676	0.809816	1.01047	1.30458	1.37423	0.207867	1.0812	1.47672	1.13136	2.63587	2.32118	2.54854	0.767897	0.110198	0.0880634	0.956883	0.879828	0.069587	0.00469069
AT1G03200	1.14545	1.6	0.431818	5.26364	0	0.470455	0	0.6	0	0.547727	0	0	0	0.422727	0	0	0	0	0.367591	0.874952	-0.791909	NA	-2.73002	NA	-3.18309
AT1G03210	11.0244	10.0163	15.4472	20.1742	12.7526	11.2997	5.16376	11.4983	13.9373	5.31823	7.73984	7.13589	14.9129	6.48084	10.7027	5.51916	4.59117	5.82578	-0.145499	0.793342	-0.837169	0.156098	-1.12243	0.0205882	-1.10511
AT1G03220	40.0784	36.868	46.4444	194.009	172.554	234.059	65.3059	49.4353	69.0196	228.714	267.089	320.502	41.4013	30.7569	34.0261	118.771	117.841	158.486	1.84119	7.81e-26	1.94173	9.89e-24	1.76112	5.43e-13	-0.221728
AT1G03230	14.4847	12.4794	11.0053	12.0786	18.6818	14.1951	18.0719	16.0826	13.4487	12.8362	19.49	21.8589	11.3981	17.4607	14.4208	14.53	18.6904	20.3888	-0.210483	0.597212	-0.0233241	0.968285	0.160321	0.697341	0.236082
AT1G03240	0	0.186047	0	0	0	0	0	0.27907	0	0	0	0	0	0	0	0	0	0	-0.4755	NA	-1.22542	NA	NA	NA	-1.23354
AT1G03250	11.8696	14.8629	11.9147	17.5895	15.913	18.6923	5.47826	8.9398	10.7023	10.0753	10.5468	14.1271	4.29431	10.2642	12.0736	14.495	10.6438	15.3963	-0.0218464	0.963596	0.234323	0.712377	0.402412	0.445139	0.28284
AT1G03260	3.15315	2.90691	3.70871	9.27327	7.14414	5.90541	3.68919	2.08108	3.6036	4.34234	3.75225	4.32432	1.28529	0.837838	2.28228	2.70871	2.31381	2.87387	0.763955	0.108454	0.214974	0.816925	0.607786	0.442553	-0.295637
AT1G03270	1.568	1.056	1.39333	0.257333	2.11467	0.276	0.156	0.616	0.666667	0.160667	0.634667	1.024	3.70933	2.356	1.52	0.645333	0.580667	1.188	-1.06435	0.351884	0.0770066	0.976029	-1.70091	0.0147949	-0.824155
AT1G03280	11.0026	10.1378	14.3924	18.0715	9.24145	13.9379	5.78538	3.54129	2.20936	4.05681	2.87954	3.83798	6.75434	4.89216	5.29721	5.13835	5.07522	5.20779	-0.218304	0.595449	-0.287943	0.712377	-0.244349	0.581735	-0.156196
AT1G03290	25.1541	15.6828	22.7758	29.7329	21.464	30.3801	8.42571	6.85871	4.1021	9.22698	6.07475	4.20055	9.5588	10.7666	14.9385	12.5943	13.2534	16.6955	-0.0799235	0.831039	-0.182107	0.796729	0.104466	0.82133	0.0534981
AT1G03300	1.21013	1.26776	1.22702	0.383507	1.45455	0.411326	0.348733	0.327869	0	0	0	0	11.4814	10.6259	7.92846	14.6885	9.25286	8.42623	-1.19112	0.192159	-3.99791	NA	-0.00705478	0.989967	1.06961
AT1G03310	16.2883	18.136	19.9966	8.88257	9.24805	10.0873	6.25584	5.94112	5.21151	2.69137	2.01354	1.10457	3.3313	8.81218	7.4264	2.76954	4.17191	3.66294	-1.39186	6.27e-11	-1.79962	5.14e-06	-1.03921	0.0177797	0.201448
AT1G03320	0.126697	0	0	0.873303	0	0	0	0.39819	0	0	0.717949	0	0	0.841629	1.00302	0.66365	0	0	1.83439	NA	0.466067	NA	-1.78196	NA	-3.5996
AT1G03330	11.5702	10.303	8.11295	15.6846	20.5014	14.5413	5.80165	13.4545	7.43802	6.97107	7.86777	5.02479	4.71625	8.45455	14.6556	11.5152	16.1501	13.7273	0.294847	0.549928	-0.667679	0.33614	0.351031	0.578846	-0.0794381
AT1G03340	1.81202	1.28814	2.04931	0.446071	1.50385	1.59476	0.721109	0.305085	0.308166	0.742681	0.733436	0.14792	1.31895	1.00308	0.951464	1.69492	1.03236	0.915254	-0.981053	0.300115	0.126698	0.963697	0.0607806	0.95924	0.933686
AT1G03350	15.451	17.2392	16.0137	48.9095	28.9021	36.779	10.2608	7.29157	4.21412	10.5678	8.80979	12.7927	10.9681	14.1936	13.3087	21.5991	19.8024	22.7392	0.784781	0.00216804	0.371652	0.481699	0.583983	0.0344612	-0.330892
AT1G03360	1.1962	1.11392	2.10443	8.24525	5.01899	4.09415	1.85127	0.626582	2.21519	2.6693	1.60047	1.51899	1.01582	1.47152	2.25475	5.63924	5.45965	4.64715	1.59086	0.00649075	0.123201	0.938233	1.46548	0.00842961	-0.24727
AT1G03365	5.06488	6.42313	4.48872	5.51234	5.59238	6.42313	0.907616	0.605078	0.634697	0.934767	1.5945	1.01551	3.16925	3.34485	3.75176	2.60649	3.8036	4.09591	-0.327917	0.398192	0.538349	0.597736	-0.117421	0.829753	0.0827819
AT1G03370	11.723	10.9971	13.2077	25.8596	21.3638	27.9552	3.16636	2.45158	2.3879	7.22552	5.39904	6.21491	2.49828	4.19475	5.62085	8.14858	7.18175	9.45609	0.623658	0.00262572	1.03831	0.00270621	0.818478	0.0368785	0.045361
AT1G03380	14.6977	11.955	12.3205	10.1361	9.74169	15.586	2.75884	2.58199	2.89389	3.48714	2.39148	1.02894	3.44051	4.63505	4.4038	2.9239	3.69829	3.9791	-0.584389	0.0271495	-0.457679	0.492167	-0.389388	0.307789	0.0599451
AT1G03390	0	0.0634921	0	0.13925	0	0	0.337662	0	0	0	0	0	0.926407	0.134199	0.137085	0.0634921	0.241703	0.0952381	0.486281	NA	-2.3617	NA	-1.42169	NA	-2.16583
AT1G03400	39.5534	21.1456	31.2055	25.2961	27.4401	34.835	35.0243	24.2427	35.1133	21.6432	24.6472	26.7184	32.2039	28.4417	34.5874	21.1456	25.7484	29.7961	-0.508641	0.104074	-0.574832	0.0527185	-0.455416	0.154739	-0.0864219
AT1G03410	2.43891	2.82051	4.37029	3.12934	3.68024	3.82466	1.85294	0.547511	1.58371	0.999623	0.673077	0.506787	1.45249	0.911765	1.07466	0.497738	0.530543	0.373303	-0.279139	0.599832	-1.05553	0.258361	-1.39176	0.040892	-1.21475
AT1G03420.1	4.68401	6.86989	4.94424	5.20167	3.40149	2.69331	8.91636	15.0892	16.171	8.51115	6.85688	11.0632	1.19331	0.518587	0	0.245353	0.249071	0.36803	-0.999152	0.0720826	-0.839857	0.0685468	-0.859245	NA	0.318573
AT1G03430	17.3737	15.9688	20.761	23.9132	24.9951	21.0029	12.7844	10.4312	14.0488	11.2859	10.9132	10.8644	7.5161	10.3434	11.0293	5.23707	8.62829	10.56	-0.0648272	0.880091	-0.380391	0.429693	-0.404933	0.440464	-0.480582
AT1G03440	3.77924	5.70126	4.21716	5.20996	5.12298	5.46371	4.77265	5.78044	7.79844	4.33713	6.28194	4.26155	7.44571	6.13677	4.84403	3.37852	5.78764	4.31554	-0.252776	0.640592	-0.520007	0.334994	-0.548604	0.254675	-0.431126
AT1G03445	0	0	0	0.0707737	0	0	0	0	0	0	0	0	2.98203	1.43234	0.836084	1.38761	1.0319	1.0407	1.44805	NA	NA	NA	-0.626789	0.392882	-2.28486
AT1G03457	1.49312	1.21101	0.762615	0.995986	0.699541	2.13647	0.268349	0.0756881	0.229358	0.138188	0.204702	0.550459	0.245413	0.319954	0.43578	0.353211	0.268922	0.491972	-0.328413	0.763737	0.476848	0.877034	-0.0749682	0.966083	0.120634
AT1G03470	1.4146	1.34082	1.67602	2.78589	1.76103	5.64395	0.375301	0.317562	0	0.773055	0.190858	0.307939	2.40257	1.64074	0.838011	1.76423	0.429832	1.42903	0.767302	0.340195	0.661027	0.833285	-0.476279	0.671071	-1.37758
AT1G03475	73.8481	84.779	67.7072	84.3709	58.6409	63.4724	64.3177	66.4558	66.0221	43.4399	54.8978	51.3149	58.8204	75.0166	74.7272	41.6298	53.2576	50.6851	-0.583756	0.0102747	-0.609875	0.00288727	-0.658989	0.0105973	-0.215868
AT1G03490	0	0	0	0	0	0	0	0	0	0	0	0	0	0	0.224586	0.312057	0.316785	0.156028	NA	NA	NA	NA	1.00075	NA	0.495258
AT1G03495	0.0479452	0	0	0	0	0.118151	0	0	0	0	0	0	0.244292	0.318493	0.0542237	0.100457	0.19121	0.30137	0.486281	NA	NA	NA	-0.0273124	NA	-0.715108
AT1G03502	0	3.08772	0	0	4.2807	0	0	0	0	0	0	6.73684	0	0	0	0	0	0	-0.101397	0.984849	2.69519	NA	NA	NA	-1.67439
AT1G03506	3.86207	5.05747	0	2.21839	0	4.75862	13.4483	7.58621	6.89655	13.8506	5.47126	2.2069	0	0	2.18391	2.02299	0	1.51724	-0.872063	0.785875	-0.581808	0.794297	-0.0861319	NA	0.635361
AT1G03510	0.0651163	1.50078	0.147287	0.149612	0	0.962791	0	0.102326	0	0	0	0.595349	0.995349	2.16279	0.736434	1.36434	0.831008	1.27907	-1.1441	0.601768	1.73142	NA	-0.279702	0.800349	0.70932
AT1G03515	0	0	0	0	0	0	0	0	0	0	0	0	29.7222	7.75	29.0278	20.7778	35.3611	14.6667	NA	NA	NA	NA	-0.0351685	0.978741	-0.648131
AT1G03520	5.61376	3.37297	3.45455	4.07813	3.59705	4.98428	1.95479	1.42703	0.4914	0.710565	1.22801	0.566093	2.31351	3.47322	2.7543	1.72973	1.41572	2.65946	-0.427583	0.391479	-0.805972	0.472352	-0.711668	0.195443	-0.416781
AT1G03530	1.77624	3.34948	3.65244	11.2045	7.411	7.87889	1.25952	0.558247	1.53787	1.85313	1.83007	1.03345	0.987313	2.00231	2.00884	4.05998	2.70473	2.79123	1.16233	0.00224388	0.310753	0.777306	0.719177	0.174424	-0.552685
AT1G03540	0.367213	0.721311	0.519126	0.632787	0.666667	0.791803	0	0.144262	0.10929	0	0.195082	0	22.4525	18.3967	7.21585	9.47322	7.13934	6.34754	-0.0793328	0.960213	-0.586888	NA	-1.16923	0.0144177	-1.27316
AT1G03545	0.480785	0.575634	1.55356	0.315617	0	0	0	0.323794	0	0	0	0	4.54947	4.1063	1.3982	4.2453	1.91742	1.8888	-3.35406	0.0692418	-2.30724	NA	-0.378744	0.672709	2.72752
AT1G03550	2.2035	1.11924	1.3593	2.30127	2.13355	1.81002	0.18601	0.209857	0.317965	1.34102	0	0	0	0.295707	0.0755167	0.0699523	0.0532591	0.419714	-0.0361276	0.974804	0.712006	0.838908	0.277224	NA	0.222647
AT1G03560	2.42129	1.95122	3.37029	2.65322	2.27228	2.57029	0.830155	0.936585	0.97561	1.28248	0.369401	0.170288	1.1388	0.577384	0.463415	0.702439	0.594235	0.614634	-0.464077	0.416657	-0.829116	0.534288	-0.184385	0.868782	0.225605
AT1G03570	0	0	0	0	0	0	0	0	0	0	0	0	11.8889	10.3333	1.31944	0	0	3.66667	NA	NA	NA	NA	-2.66208	NA	-3.47523
AT1G03580	0.278607	0.218905	1.57546	0.640133	0.404643	0.343284	0	0.328358	0.829187	0.199834	0	0.159204	0.354892	0.462687	0.945274	1.02156	0.722222	0.383085	-0.911181	0.607206	-2.05096	NA	-0.0100994	0.995058	0.785175
AT1G03590	7.59061	9.22616	5.31203	19.6565	17.2981	14.985	3.27109	3.16326	3.39491	4.3315	4.63405	4.79281	4.05991	3.52871	4.17374	6.76585	7.62656	8.3365	0.763154	0.0151773	0.27202	0.670113	0.809913	0.0260278	-0.0702895
AT1G03600	333.2	421.385	323.974	194.485	186.754	214.165	483.6	583.338	603.077	198.053	321.605	330.338	184.369	273.992	259.301	105.374	141.645	137.754	-1.30964	6.66e-13	-1.20196	1.44e-08	-1.03506	8.27e-05	0.131811
AT1G03610	31.8949	29.1582	26.4299	30.0734	28.5516	21.874	27.9403	29.631	27.9403	19.8555	21.3134	16.6209	10.9875	10.8824	12.194	8.3009	10	9.2597	-0.567696	0.0206184	-0.777906	0.00165201	-0.449481	0.183584	-0.00680002
AT1G03620	0.683721	0.818605	1.10465	0	0.283721	0.481395	0	0.153488	0	0.280233	0	0.223256	0.995349	0.648837	0.22093	0.102326	0.467442	0.0767442	-2.22343	0.228737	0.916148	NA	-1.46899	NA	0.640133
AT1G03630	98.462	87.1793	87.3673	52.4727	64.9383	62.2188	51.8694	56.0574	54.9498	25.0681	37.561	34.571	115.443	169.588	150.951	70.6399	83.4376	83.5179	-1.04979	6.63e-09	-0.961958	1.06e-05	-1.01051	1.57e-05	-0.103009
AT1G03640	0	0	0	0	0	0	0	0	0	0	0	0	5.86301	0	0	0	0.917808	1.80822	NA	NA	NA	NA	-0.340894	NA	-1.14884
AT1G03650	2.43632	2.33039	0.958386	4.86759	1.53846	0.783102	2.36066	2.16393	2.01765	2.43127	0.900378	2.6633	2.15889	1.17276	2.15637	2.55233	2.70366	4.49433	-0.14324	0.921305	-0.357647	0.814843	0.676886	0.440653	0.715887
AT1G03660	1.2963	0	0	0	0	0.638889	0.722222	0	0.617284	1.48765	0	0	2.64198	0	0.87963	0.271605	0.41358	0.407407	-1.34171	NA	-0.00748776	NA	-1.61033	NA	-0.432083
AT1G03670	0	0	0	0	0	0	0	0	0	0	0	0	1.61858	1.50729	0.410589	0.950837	0.687736	0.641815	NA	NA	NA	NA	-0.651082	0.507806	-1.34115
AT1G03680	248.4	235.956	203.78	238.175	182.866	188.575	352.286	338.268	386.154	207.101	281.285	293.486	330.171	363.415	396.39	211.007	246.722	268.352	-0.622823	0.0013032	-0.679772	0.000428921	-0.726234	0.00147914	-0.246126
AT1G03687	4.8763	3.83138	3.02004	2.93435	2.0235	2.43193	2.74914	2.55425	4.14651	1.99862	1.64478	3.31721	1.77471	2.82792	17.3981	2.18936	1.6669	2.28058	-1.12191	0.0376046	-0.665287	0.408923	-2.05618	0.0132476	-1.00348
AT1G03700	0	0	0	0	0	0	0	0	0	0	0	0	2.00625	0	0.148438	0.1375	0	0	NA	NA	NA	NA	-4.06084	NA	-4.94362
AT1G03710	0	0	0	0.193	0.244	0	0	0	0.2	0	0	0	2.996	2.604	1.14	1.672	1.34	0.924	2.38409	NA	-1.22542	NA	-0.813039	0.36142	-3.33068
AT1G03720	0	0	0	0	0	0	0	0	0	0	0	0	0	0.676364	0.345455	0.213333	0.243636	0.16	NA	NA	NA	NA	-0.996022	NA	-1.5441
AT1G03730	4.5618	4.20225	3.55805	9.57772	3.65543	4.45787	5.47753	4.82022	7.30337	8.1236	7.57678	10.2472	0	2.78652	2.13483	4.44944	3.51311	3.95506	0.0723441	0.931073	0.348601	0.591012	0.969567	0.209163	0.766171
AT1G03740	20.9526	19.9626	21.7038	27.9629	31.9664	37.7396	4.22846	4.68538	3.93675	7.46563	6.06712	4.39884	6.35302	8.94288	8.98193	9.8251	10.5073	13.2043	0.195997	0.440066	0.268776	0.605682	0.307003	0.383879	-0.0313395
AT1G03743	0	0	0	0	0	0	0	0	0	0	0	0	21.1358	52.8148	35.1852	23.9012	33.0864	31.7778	NA	NA	NA	NA	-0.475959	0.524105	-1.0867
AT1G03746	0	1.03529	0	0	0	0	0	0	0	0	0	0	0	13.1294	6.70588	4.14118	15.7647	10.8706	-0.4755	NA	NA	NA	0.377152	0.82629	0.750262
AT1G03750	2.34812	0.951174	2.47857	1.79836	2.36452	4.16623	0.174432	0.590384	0.521804	0.449124	0.975773	0.357808	2.39284	1.73313	0.956019	1.11517	1.2486	1.96795	0.106277	0.89903	0.220875	0.905797	-0.274908	0.718605	-0.557557
AT1G03760	2.91751	2.54703	2.74964	5.3068	4.23734	6.29088	0.16932	0	0.144718	0.34877	0.344428	0.694645	13.6266	15.0738	7.01158	8.97829	8.53256	8.83502	0.502161	0.374388	2.07002	0.436275	-0.533532	0.224986	-1.19507
AT1G03770	1.11392	0.848704	1.60338	1.27969	2.64738	2.12116	0.141049	0.079566	0.723327	0	0.07173	0.578662	3.8698	0.78481	1.77517	0.901748	0.565401	0.954792	0.348379	0.709701	-0.772422	0.80535	-1.47508	0.0679169	-1.96049
AT1G03780	0.961498	0.824142	0.131807	0.0669442	0.253902	0.1436	0.405827	0	0	0.0835935	0.206382	0	1.18765	0.258065	0.461325	0.274714	0.534513	0.206035	-2.5675	0.0358319	-0.544445	NA	-0.912238	0.40782	1.47936
AT1G03790	0	0	0	0	0	0	0	0	0	0	0	0.24412	2.99301	0.236491	0.0603942	0.223776	0.0851875	0.20979	NA	NA	1.7041	NA	-2.67263	0.0852702	-3.4701
AT1G03800	0	0	0.257453	0.523035	0	0.560976	0	0	0	0	0.806233	0	2.31978	0.504065	0	0.715447	0.181572	0.357724	2.28975	0.549337	2.3077	NA	-1.0663	NA	-3.64276
AT1G03810	0	0	0	0	0	0	0	0	0	0	0	0	0	0.430556	0	0.611111	0.465278	0.458333	NA	NA	NA	NA	1.41367	NA	0.664619
AT1G03820	2.53953	2.35349	3.97674	0.673256	1.4186	0	3.8093	2.30233	3.95349	1.96163	0.553488	0.669767	2.48837	3.46047	8.39535	1.02326	1.55814	1.3814	-2.54477	0.0110453	-1.92272	0.0506671	-2.07852	0.00369206	0.369728
AT1G03830	0.81727	1.09699	1.90635	1.99514	1.40955	1.63636	0.498024	0.0401338	0.121618	0.146549	0.180906	0.291882	0.910915	1.1876	0.924293	0.963211	0.855579	0.923077	-0.00365575	0.997683	-0.206355	0.940593	-0.280935	0.685866	-0.417027
AT1G03840	0.548043	0.0521945	0.225386	0	0.144721	0.368327	0.27758	0.0782918	0	0.142942	0.141163	0	0.507711	0.11032	0.338078	0.208778	0.357651	0.704626	-1.13874	0.640592	-0.442397	NA	0.361972	0.837486	1.36857
AT1G03850	19.9549	11.7333	18.554	15.7662	8.24789	9.52394	15.1606	13.262	36.0563	14.03	11.2854	11.538	8.84131	11.5268	23.3709	9.17183	9.18498	7.49859	-1.01263	0.00648733	-1.02573	0.0261304	-0.945201	0.0598693	-0.0362698
AT1G03860	14.6947	15.5064	14.2621	25.9052	27.3181	25.2824	15.1832	11.9237	13.8677	22.383	29.9771	30.7786	17.4249	17.3931	16.5585	25.8066	30.3887	27.5	0.369935	0.170415	0.815212	0.00220308	0.57377	0.0330192	0.0837107
AT1G03870	27.5942	23.1266	16.3382	2.61063	8.72271	8.2	35.4957	40.429	32.0773	12.8068	14.8319	13.542	21.5034	16.8928	17.256	6.80193	9.0628	5.67536	-2.24346	1.51e-08	-1.60635	4.29e-10	-1.48707	1.86e-05	0.600175
AT1G03880	0	0	0	0	0	0	0	0	0	0	0	0	165.644	130.189	51.8922	92.2033	66.5897	59.695	NA	NA	NA	NA	-0.792754	0.0991201	-1.46403
AT1G03890	0	0	0	0	0	0	0	0	0	0	0	0	0	0.611842	0.125	0.115789	0.176316	0.130263	NA	NA	NA	NA	-0.990103	NA	-1.58966
AT1G03900	34.778	29.2354	36.0017	66.5351	44.4007	56.8472	41.409	31.2922	45.576	48.2805	67.1486	69.5559	7.14524	12.576	11.8155	18.0701	18.7354	18.0701	0.305579	0.261191	0.43359	0.134367	0.620009	0.0782959	0.173618
AT1G03905	0.883436	0	0.499562	4.90535	2.99387	5.62401	0.205083	0.694128	0.35057	2.95706	2.08589	3.87029	0	0.489045	1.41543	1.61963	1.11569	1.38826	2.86539	0.000872689	2.5192	0.0131136	0.686986	0.592585	-2.25114
AT1G03910	10.8662	10.7413	11.7113	23.0097	19.987	19.7263	3.79562	1.98054	3.16302	3.0296	3.66748	3.89294	4.51257	6.03406	5.62449	6.35199	8.12368	8.05596	0.470581	0.0501513	0.0578425	0.947564	0.323625	0.397425	-0.281328
AT1G03920	0.377057	0.175561	0	0.481297	0.486783	0.619451	0	0.0658354	0	0	0.118703	0.0957606	0.640399	0.742145	0.331671	0.658354	0.233915	0.131671	0.965207	0.574333	0.912111	NA	-0.836769	0.53033	-1.89459
AT1G03930	13.7605	12.1198	13.734	15.8494	15.0282	13.6347	3.00257	2.71001	3.07956	2.47391	2.7485	2.21728	2.929	5.40975	5.20103	4.51668	4.87169	5.19418	-0.273764	0.332195	-0.44907	0.473662	-0.0765549	0.887274	0.0406994
AT1G03935	8.68966	20.2299	8.73563	17.7471	30.8506	28.5517	48.4138	18.2069	18.3908	16.6207	35.5632	24.2759	0	8.55172	4.36782	10.1149	4.62069	4.55172	0.540383	0.635869	-0.306102	0.81912	0.27929	NA	-0.41921
AT1G03940	0	0	0	0	0	0	0	0	0	0	0	0	0	0.368317	0	0	0	0.0435644	NA	NA	NA	NA	-2.9834	NA	-3.64981
AT1G03950	10.8982	6.76248	9.67066	15.7944	11.6886	17.1467	3.03593	5.79641	2.59481	4.56986	7.36327	4.21557	7.26148	7.98204	10.9032	8.07984	9.89621	10.2096	0.271436	0.559036	0.257118	0.793893	-0.0699564	0.906044	-0.473685
AT1G03960	4.05961	3.22513	3.90254	3.10914	4.71687	5.91905	0.471204	0.37213	0.322191	0.77648	0.527185	0.231977	0.861861	0.898913	0.573903	1.63029	0.809505	1.14297	-0.147593	0.791104	0.195526	0.923615	0.530066	0.518228	0.577632
AT1G03970	14.0488	13.7979	17.047	23.0322	14.878	17.851	5.09582	7.9338	10.6272	4.40854	4.14634	6.52265	7.45645	15.0679	12.6611	10.885	12.3728	11.3258	-0.121974	0.777155	-0.886037	0.111388	-0.194166	0.682498	-0.216719
AT1G03980	0	0.15062	0	0.247754	0.104407	0	0.200257	0	0	0.103124	0	0	0.183141	0.159178	0	0.188276	0.401369	0.0564827	0.662497	0.869928	-1.31832	NA	1.09954	NA	0.214436
AT1G03982	0	0	0	0	0	0	0	0	0	0	0	0	0	0	0.0736434	0.136434	0.051938	0.0511628	NA	NA	NA	NA	0.480155	NA	-0.0920157
AT1G03990	0.258235	0.115942	0	0.508564	0.214317	0.0909091	0	0.115942	0.263505	0.105841	0.31357	0	0.187967	0.408432	0.125165	0.0772947	0.294247	0.318841	0.590117	0.807311	-0.0864465	NA	-0.14408	NA	-0.856211
AT1G04000	9.69231	7.20316	9.93097	7.80375	10.3471	12.6568	14.0769	11.716	12.2288	12.5966	13.7308	15.3373	2.95464	2.93491	2.52959	2.42998	3.10552	4.0355	-0.23842	0.640136	-0.0745475	0.90581	0.0733446	0.931133	0.203766
AT1G04010	1.57566	1.54064	1.50479	1.52855	2.44102	3.19258	0.780325	0.440183	0.833681	0.904127	0.74406	1.2005	1.07045	1.00792	0.752397	1.57732	2.01084	1.2105	0.178226	0.815863	0.278011	0.845971	0.68384	0.32476	0.394515
AT1G04020	0.594752	1.2828	0.474802	0.24115	0.203249	0.517284	0.292378	0.0549771	0.0832986	0.20075	0	0.319867	1.24781	1.39442	0.75177	0.842982	0.558101	0.329863	-1.77181	0.0973627	0.119497	0.975335	-1.06707	0.183166	0.569034
AT1G04030	1.72914	1.6208	1.2351	1.2546	0.528711	1.00921	0	0.214518	0.108342	0.130553	0	0.208017	0.463705	0.60455	0.566089	0.667389	0.725894	0.607801	-1.1637	0.141571	-0.27168	NA	0.125815	0.921746	1.16977
AT1G04040	18.5701	25.9944	17.159	12.7093	15.6087	14.2154	7.92474	14.5287	7.52587	9.74882	8.17215	8.30856	11.2738	29.746	13.5842	16.8053	13.2992	18.1919	-0.99911	0.00154551	-0.428097	0.467938	-0.308966	0.560143	0.539749
AT1G04050	0.439626	0.131589	0.426168	0.505047	0	1.00598	0.0874766	0.246729	0	0.360374	0	0	0.64	0.625794	0.142056	0.164486	0.250467	0.222056	0.186679	0.919827	-0.155469	NA	-1.13502	0.348687	-1.53122
AT1G04070	3.44479	1.66562	2.69716	6.08833	3.84858	3.26498	4.05994	3.53943	10.4101	14.0647	10.3233	18.1703	3.37539	3.5205	4.34543	6.10726	5.70662	7.39117	0.326939	0.753187	1.03104	0.115354	0.592469	0.362	0.146391
AT1G04080	12.357	13.8182	15.9537	31.0714	31.1352	25.319	5.87901	6.72	4.49587	10.1977	11.4476	8.18777	5.51802	7.56298	7.38017	12.1309	11.1408	13.5709	0.615474	0.00654836	0.587806	0.0898173	0.687034	0.016693	-0.063322
AT1G04090	0.128244	0	0.483461	0.392875	0.248346	0.948092	0	0	0	0	0	0.19542	0.217812	0.189313	0.145038	0.223919	0.0340967	0.30229	1.09967	0.559617	1.7041	NA	-0.0712539	NA	-1.31148
AT1G04100	2.94737	3.50877	2.72727	3.07815	6.0319	4.62201	2.98565	2.10526	2.71132	2.11404	1.99282	3.36842	3.41308	1.63158	2.87879	2.52632	2.61802	2.57895	0.115489	0.885668	-0.26747	0.806172	-0.14727	0.85587	-0.365328
AT1G04110	0.865979	0.907216	0.16323	0.829038	0.733677	1.95619	1.40722	0.850515	0.171821	0.828179	0.766753	1.89691	83.0997	47.5387	11.5893	19.0893	7.5116	10.3479	0.346149	0.773596	0.337665	0.819979	-2.07515	0.0450466	-2.63507
AT1G04120	9.81374	6.94094	8.79467	22.5125	21.1428	23.9539	2.33957	1.66191	1.88854	4.55138	3.56934	3.27051	3.56601	3.30605	3.67617	7.77189	8.50991	8.17515	0.96293	7.28e-07	0.758596	0.0494017	1.07404	2.32e-05	-0.00890159
AT1G04130	1.91635	2.0076	2.45627	4.69658	4.08213	7.08365	0.355894	1.90722	0.456274	5.31483	3.98175	2.62814	2.92928	1.13156	2.23954	3.94829	4.8403	4.86844	0.883474	0.119721	1.82248	0.0327625	1.0307	0.0784415	0.0361287
AT1G04140	22.1771	20.935	24.0223	27.0446	31.7045	29.9293	13.9357	13.8726	11.7834	12.2803	14.0223	12.6573	5.31592	6.51592	7.20064	7.3707	8.19363	8.61783	-0.0407943	0.893832	-0.234196	0.462275	0.184227	0.625582	0.0851388
AT1G04150	0	0	0	0	0	0.204344	0	0	0	0	0	0	0.563343	0.183613	0.343863	0.46331	0.308654	0.3692	2.86438	NA	NA	NA	0.0162486	0.990379	-3.04419
AT1G04160	1.21252	1.30935	1.22363	2.87164	2.87186	2.89607	0.311792	0.322452	0	0.16056	0.237841	0.298468	3.42172	2.89141	1.51899	2.42327	2.20209	2.05197	0.755269	0.0561967	-0.0774586	0.974937	-0.306569	0.559272	-1.20848
AT1G04170	16.0223	14.773	14.4116	37.9972	33.749	35.7892	16.8355	12.7362	12.0468	25.807	25.0876	17.2404	9.54824	12.4484	14.4116	27.7301	24.5878	25.8037	0.801161	0.000129873	0.515456	0.122737	0.932739	0.000987121	-0.00836102
AT1G04171	0	0	0	0	0	0	0	0	0	0	0	0	0	0	0	0	0	0	NA	NA	NA	NA	NA	NA	NA
AT1G04180	0	0.556082	0	0	0	0	0	0.417062	0	0	0	0	0.338073	0	0.0750395	0.139021	0.0529226	0	-3.10668	0.480401	-2.72097	NA	-0.861678	NA	2.0897
AT1G04190	5.47826	6.9925	6.83658	14.7571	6.95052	7.44828	0.701649	1.68216	0.29985	1.08396	0.535232	2.15892	4.49175	4.88006	4.55772	6.33283	6.37856	6.67916	0.153519	0.798033	0.222162	0.910049	0.338561	0.461367	0.0569933
AT1G04200	7.072	5.632	4.70476	10.5139	11.8979	12.696	2.13943	1.50857	1.14286	2.75429	2.584	1.75543	3.26095	3.61371	5.03048	4.59276	5.84495	6.78857	0.5524	0.071236	0.374553	0.637386	0.354835	0.442617	-0.330953
AT1G04210	6.4275	6.20371	8.81836	17.5278	13.0998	17.9165	0.939288	1.32464	1.60562	2.90216	1.52258	1.49323	1.82539	2.14651	2.07351	4.50376	4.572	5.21576	0.744592	0.00261792	0.39028	0.612772	1.08647	0.000652332	0.217746
AT1G04220	0.376682	0.493274	0.95852	10.8184	5.60762	7.30998	0.262332	0.369955	0.672646	6.88957	6.33688	4.08969	2.3991	0.938341	0.532511	9.27354	5.8963	7.65807	3.36937	3.08e-11	3.51721	3.68e-08	2.6833	1.07e-06	-0.83912
AT1G04230	5.55523	4.73256	4.69477	7.2936	6.2064	7.22093	3.91134	2.39826	1.01744	1.05087	1.72965	1.81395	11.1977	2.97384	2.48547	2.94186	3.35974	3.40552	0.0178645	0.9774	-0.852731	0.374525	-0.836004	0.262513	-1.03128
AT1G04240	16.3294	13.8947	10.3226	6.22581	5.17827	5.79881	5.56197	3.58574	3.22581	0.613752	1.6163	3.58574	4.72326	5.05263	6.04839	1.94228	2.6163	3.80985	-1.6927	9.88e-07	-1.28623	0.101295	-1.07649	0.0391136	0.487098
AT1G04250	8.96412	6.07176	10.8372	9.4103	8.97884	7.42686	11.4094	11.5363	17.6633	10.6421	11.9328	10.2447	9.44986	10.609	8.65225	7.1242	6.53358	7.5897	-0.425887	0.36951	-0.522939	0.245864	-0.561993	0.142117	-0.272008
AT1G04260	10.6253	9.13604	6.57518	18.1945	13.685	13.3389	18.7088	8.821	15.9905	14.9547	12.4964	25.6611	10.2148	11.3198	11.2232	14.8067	17.1897	20.0835	0.314978	0.520107	0.0957184	0.904805	0.521445	0.173371	0.0920225
AT1G04270	93.03	70.62	92.8625	175.389	132.98	124.459	133.965	139.92	153.75	156.048	219.406	210.24	69.55	70.9125	94.6437	119.46	121.856	126.39	0.315839	0.218904	0.233628	0.386666	0.493586	0.0868297	0.0463827
AT1G04280	12.3927	10.1029	9.08052	7.51948	8.36571	7.63481	4.61922	3.49714	1.35065	1.37714	1.79273	1.59584	2.66805	3.67169	4.34286	3.61143	2.71481	3.15429	-0.878846	0.00302293	-1.18138	0.0802411	-0.363896	0.486111	0.377178
AT1G04290	6.64463	6.54545	5.38371	10.026	9.21842	8.30933	16.0236	11.3766	14.876	12.2349	16.0165	22.2149	8.08501	8.56434	12.3377	11.7403	9.88784	9.74026	0.110054	0.865407	0.0520447	0.944455	-0.0704375	0.9077	-0.300361
AT1G04295	0	0	0	0.349638	0.442029	0.375	0	0.23913	0	0	0	1.73913	0	0	0	0.15942	0.36413	0.358696	2.93535	NA	2.05391	NA	2.03901	NA	-1.05055
AT1G04300	14.2876	12.13	15.0715	24.3948	19.0377	21.4806	1.76489	1.71651	1.56047	1.81769	2.87828	2.54668	4.89779	5.27282	3.55787	6.6143	5.07074	6.14512	0.205605	0.423834	0.311947	0.620144	0.265729	0.489958	-0.0665368
AT1G04310	0.340081	0.356275	0.307692	1.95344	3.06235	2.43036	0.473684	0.160324	0.48583	1.17085	1.63806	0.932794	2.42591	0.527126	0.615385	1.21134	0.868016	1.30931	2.42587	0.000130217	1.59207	0.113828	-0.0596244	0.958379	-2.62837
AT1G04320	0	0	0	0	0	0	0	0	0	0	0	0	0	5.23944	4.01408	4.95775	4.71831	4.64789	NA	NA	NA	NA	0.285726	NA	-0.243023
AT1G04330	0.125	0.654762	0.848214	0	0.363095	0	1.74107	0	0.297619	0	0	0	0.636905	1.38393	1.27232	1.83333	0.498512	1.27679	-2.67125	0.344862	-3.93193	NA	-0.103014	0.950531	2.41511
AT1G04340	7.68171	5.12114	7.67221	8.481	17.0974	12.2922	16.6746	10.3468	17.5772	22.6116	21.3409	24.6271	15.7577	5.30166	7.2209	15.4679	12.4133	11.8361	0.452535	0.398589	0.42499	0.346807	0.423572	0.484947	-0.184568
AT1G04350	28.7368	22.0609	23.9474	15.7715	21.2909	20.6427	9.39889	11.1524	10.5263	4.50623	6.5928	5.98338	17.1911	20.867	20.3947	9.68975	18.142	15.723	-0.820186	0.00122585	-1.07873	0.00382516	-0.563399	0.146368	0.113323
AT1G04360	2.77637	1.48523	2.13783	0.95007	0.343179	0.582278	2.3038	3.99156	2.1097	0.847398	0.16737	0.405063	2.70886	2.35443	1.93741	1.17581	0.895218	1.25316	-2.1865	0.0082189	-2.91079	0.00105731	-1.17274	0.0650318	0.878507
AT1G04370	0	0	0	0	0.606965	1.02985	0	0	0	0	0	0	0	0.925373	0.236318	1.31343	0.166667	0	2.95823	NA	NA	NA	0.0598824	NA	-2.99183
AT1G04380	0	0	0	0	0	0	0	0	0	0	0	0	0	0	0.370515	0	0.0522621	0.102964	NA	NA	NA	NA	-1.66514	NA	-2.19268
AT1G04390	2.50237	2.23426	2.83006	3.85477	2.891	4.34462	0.554502	0.759648	1.21869	0.57109	0.563981	0.909953	0.86933	0.566689	0.964793	0.744753	1.06601	0.871361	0.118108	0.832686	-0.542898	0.634998	0.0110135	0.99061	-0.227026
AT1G04400	81.5245	72.1593	77.4831	111.68	93.0912	102.634	50.043	38.7957	31.8598	34.552	40.4723	40.908	29.4879	44.2222	48.5026	42.9311	46.6412	53.4624	-0.0338111	0.89903	-0.260052	0.359364	0.0809013	0.843563	-0.0292815
AT1G04410	253.358	235.299	277.062	262.189	258.305	264.051	435.991	422.951	494.474	330.644	417.142	440.41	333.402	351.57	400.101	288.787	296.669	305.228	-0.408331	0.013197	-0.405013	0.0491664	-0.424962	0.0661296	-0.156864
AT1G04420	38.5241	49.5228	42.0621	46.5862	44.4248	42.9703	26.4662	27.1283	21.3793	18.9476	22.0766	20.789	8.56	17.3172	11.9897	12.6234	11.829	14.7931	-0.40846	0.0870524	-0.490523	0.0853618	-0.101085	0.835363	0.162753
AT1G04425	0.367615	0.962801	0	0	0	0.905908	0.512035	0.28884	0.875274	1.0547	0	0	0	0.814004	0	0.19256	0	0.28884	-1.08986	0.780048	-0.949696	NA	-1.04353	NA	-0.136149
AT1G04430	23.1343	20.6234	19.8406	51.3077	38.0247	45.4591	12.6839	11.9952	9.24671	15.8489	14.6556	16.8354	8.87047	15.568	12.5707	25.8493	25.7959	31.0929	0.634809	0.00193033	0.273478	0.438345	1.00858	0.000268351	0.229738
AT1G04440	30.792	23.7759	30.2232	36.1073	37.7702	42.5598	10.8889	7.01994	7.59734	8.35375	9.88841	9.93732	12.8034	14.3077	14.4349	15.3352	18.2293	21.9687	0.0168593	0.960394	-0.0506006	0.933449	0.273718	0.416451	0.122263
AT1G04445	0.16185	0	0	1.11561	0.470135	0.797688	0	0	0	0	0	1.10983	4.12331	1.07514	1.28131	2.3738	1.03276	0.763006	2.91913	0.333776	2.27996	NA	-0.618706	0.658979	-3.71012
AT1G04450	0	0	0	0	0	0	0	0	0	0	0	0	10.8773	0.41105	0.41989	0.0972376	0.444199	0.145856	NA	NA	NA	NA	-4.13139	0.00301335	-4.92129
AT1G04457	0	0	0	0	0	0	0	0	0	0	0	0	0	0	0	0.761905	0	0	NA	NA	NA	NA	0.536357	NA	-0.0340171
AT1G04470	0	0	0	0	0	0	0	0	0	0	0	0	2.07076	1.12489	0.37345	0.478984	0.445721	0.279407	NA	NA	NA	NA	-1.5931	0.051621	-2.3062
AT1G04480	31.6296	25.2593	36.9444	83.9907	59.8704	63.8889	19.1389	19.1481	25.3086	49.0926	45.5432	64.8889	22.4568	20.6667	22.1373	52.0123	47.6651	43.3889	0.715823	0.00833237	1.11348	0.000339544	0.997715	0.00048512	0.159253
AT1G04490	0.414815	0.271605	0	1.19136	0.451852	0.894444	0	0	0.37037	0.148765	0.0734568	0	0.264198	0.22963	0.703704	0.325926	0.62037	0.52963	1.32154	0.379199	-1.01438	NA	0.0200333	0.99048	-1.38329
AT1G04500	0.623762	0.217822	0.470297	0.358292	0.15099	0.768564	0	0	0	0.149134	0.441832	0.237624	0.264851	0.230198	0.117574	0.59901	0.290223	0.24505	-0.462241	0.80258	3.508	NA	0.883965	NA	1.24711
AT1G04501	0	0	0	0	0	0	0	0	0	0	0	0	0	0	0	0	0	0	NA	NA	NA	NA	NA	NA	NA
AT1G04510	8.58178	9.52189	8.4147	13.9869	13.2622	14.5848	6.8304	6.57675	5.83795	9.58178	8.86361	7.24711	6.6774	7.02063	9.03624	13.5521	12.5773	12.456	0.205513	0.549277	0.207264	0.690951	0.596165	0.0743583	0.261153
AT1G04520	1.33888	2.07346	1.44837	1.06999	1.18365	1.00416	0.486486	1.00624	0.4158	0.334026	0.0824671	1.33056	0.593209	1.16008	0.724186	0.731809	0.371448	0.45738	-1.04118	0.229243	-0.396737	0.864577	-0.838819	0.452008	0.0744449
AT1G04530	39.8254	34.497	41.8787	28.2648	33.3876	30.7744	16.9615	13.1805	13.4615	8.55621	11.4423	10.5089	15.1953	31.0917	36.9601	21.5444	23.1923	21.4793	-0.771824	0.000316162	-0.71607	0.0352989	-0.48855	0.256726	0.14677
AT1G04540	0.0465116	0	0	0	0	0	0	0	0	0	0	0	0.473976	1.33887	0.420819	0.730897	0.408084	0.694352	-0.4755	NA	NA	NA	-0.418091	0.727154	-0.0849298
AT1G04550	5.49138	4.67816	6.00575	3.88218	4.38218	1.93319	5.54741	6.16379	7.9023	1.38506	3.76149	3.86207	2.1523	3.34052	3.75359	1.83333	2.59914	1.56466	-1.10463	0.0250785	-1.32976	0.011014	-0.809774	0.189652	0.164973
AT1G04555	2.77316	1.87433	6.67732	5.34398	5.97657	2.20447	0.747604	1.26518	1.91693	0.769968	1.26731	2.2492	5.92545	4.35783	4.2492	5.99787	4.42386	5.69329	-0.131012	0.900181	-0.11234	0.953951	0.056126	0.936765	0.0262701
AT1G04560	0	0	0	0	0	0	0	0	0	0	0	0	0.500585	0.217544	0	0.102924	0.391813	0.077193	NA	NA	NA	NA	0.000683347	NA	-0.841703
AT1G04570	0.390698	0.136434	0.687339	8.77726	5.54832	8.66512	0.24186	0.272868	0	4.85736	4.48941	3.37364	0.442377	0.865116	0.294574	3.50181	3.87804	3.37674	3.96116	1.14e-13	4.34447	2.05e-07	2.68542	9.15e-06	-1.39329
AT1G04580	0	0	0	0	0	0.100877	0	0	0	0	0	0	1.98148	1.26901	0.462963	0.471735	0.326511	0.353801	2.28074	NA	NA	NA	-1.73507	0.0126209	-4.2731
AT1G04590	5.71175	5.07317	4.77458	6.13378	8.1153	4.43681	0.172949	2.82927	1.77384	1.95935	1.40724	2.1286	1.58167	2.61197	2.31707	2.53659	2.17886	2.53659	-0.189551	0.751448	-0.0798244	0.963198	-0.031966	0.969641	0.0343359
AT1G04600	0.161756	0.118621	0.329289	0.40882	0.234932	0.59792	0	0	0.11554	0.0464086	0	0.0739457	0.741768	0.28654	0.274408	0.254188	0.154824	0.101675	0.655347	0.565873	-0.187995	NA	-1.38455	0.132277	-2.19313
AT1G04610	0.145078	0.0506621	0.109384	0	0	0	0.134715	0	0.115141	0	0	0	3.69603	0.214162	0.218768	0.557283	0.231434	0.265976	-2.59836	NA	-2.31443	NA	-1.9959	0.139199	0.346471
AT1G04620	8.09198	8.42262	6.6128	7.79677	8.49223	8.49099	2.32691	4.43008	2.48602	1.64761	3.03232	3.22188	5.85208	7.05158	7.38036	3.99254	4.58048	7.58856	-0.360057	0.362788	-0.464306	0.574041	-0.483921	0.317466	-0.258468
AT1G04625	0	0	0	0	0	0	0	0	0	0	0	0	0	0	0	0.113695	0.173127	0.0852713	NA	NA	NA	NA	1.28302	NA	0.650255
AT1G04630	13.7557	18.545	18.3624	25.647	24.2362	22.506	16.647	20.0215	25.7718	17.145	22.3624	24.4832	20.6819	18.9745	16.8322	13.702	16.4577	14.9718	0.0719666	0.884454	-0.18759	0.734111	-0.436716	0.236155	-0.637187
AT1G04635	0.739003	1.67742	0.835777	0	0.357771	1.82111	0.343109	1.16129	0.293255	2.12023	0.348974	1.40762	0	1.36364	0.835777	1.29032	2.35777	1.74194	-1.06058	0.573654	0.808429	0.730102	0.980918	0.449968	1.93385
AT1G04640	14.1315	15.7684	14.2723	11.4773	12.6009	9.23239	14.831	13.4272	13.7715	6.60016	6.79734	8.26291	5.02347	11.061	11.8192	5.50861	7.65415	8.88263	-0.858057	0.00539738	-1.17041	0.00052806	-0.521377	0.306775	0.186746
AT1G04645	0	0	0	0	0	0	0	0	0	0	0	0	1.73279	1.12955	0.576923	1.78138	1.4919	0.668016	NA	NA	NA	NA	0.232372	0.898267	-0.448236
AT1G04650	0.298739	0.42677	0.184287	0.249596	0.0788878	0.468477	0.226964	0.042677	0.0646621	0.233754	0	0.124151	0.691885	0.481086	0.33786	0.199159	0.194956	0.256062	-0.668498	0.663474	-0.0629491	0.98722	-1.2536	0.193979	-0.715753
AT1G04660	0	0	0	0.299689	0	0.321429	0	0	0	0	0	0	0.332298	0.14441	0.0737578	0.273292	0.0520186	0.0512422	3.24533	NA	NA	NA	-0.472369	NA	-3.87476
AT1G04670	0	0	0	0	0	0	0	0	0	0	0	0	0	0	0	0	0	0.0946915	NA	NA	NA	NA	-0.60091	NA	-1.2335
AT1G04680	20.3994	14.8726	14.8206	21.2772	25.6308	24.5429	27.7441	21.6911	23.7129	27.8222	27.7852	34.4462	18.0281	17.7972	15.858	22.1487	19.9293	26.6677	0.0635639	0.865104	0.0963452	0.811627	0.281801	0.361081	0.0841488
AT1G04684	0	0	0	0	0	0	0	0	0	0	0	0	0	0	0	0.586667	0	0	NA	NA	NA	NA	-0.60091	NA	-1.2335
AT1G04690	47.0756	34.1428	40.0141	85.2473	73.2862	81.776	47.9576	36.2883	35.6184	53.4799	62.5696	72.458	28.13	32.5993	42.1625	59.0191	55.5413	68.1456	0.544046	0.00866935	0.449869	0.0750081	0.670982	0.0220328	-0.0093661
AT1G04700	0.10808	0.0679362	0	0.695317	0.565106	0.106536	0	0	0	0.0620175	0.0306227	0	0.110139	0.287185	0.366701	0.203809	0.241379	0.475553	2.3619	0.0923488	1.59885	NA	-0.000760018	0.999451	-2.43141
AT1G04710	5.84577	7.06207	9.05329	5.44514	5.50721	6.61881	3.08088	2.97931	4.38871	2.56865	3.28276	3.85204	4.83009	3.96489	5.77743	4.30345	4.20063	3.55862	-0.754742	0.053577	-0.32118	0.682901	-0.430845	0.382675	0.19854
AT1G04720	0	0	0	0	0	0	0	0	0	0	0	0	22.5263	9.78947	0	6.94737	0	0	NA	NA	NA	NA	-2.25479	NA	-2.97639
AT1G04730	0.460116	0.210887	1.04074	0.792879	0.584731	0.283465	0.0801096	0.13557	0.0684697	0.247518	0.0814789	0	2.3444	1.78295	1.00822	0.783293	0.665183	0.94899	-0.412407	0.749132	-0.0477306	NA	-1.15401	0.0507341	-0.962747
AT1G04750	30.9362	23.698	27.7349	59.0982	57.7248	60.6065	30.6242	31.7819	36.4094	61.0587	67.8859	71.1946	17.594	23.5621	23.5906	34.4027	42.0436	44.0738	0.664217	0.00182163	0.80308	0.000319305	0.74089	0.0094098	-0.0639232
AT1G04760	0.38009	0.39819	0.286576	2.91101	0	0.312217	0	1.39367	0	0	1.25641	1.73756	1.93665	0	0.143288	0.53092	0.707391	0	1.14389	0.618873	0.74399	0.824861	-0.60953	NA	-1.95727
AT1G04770	8.7043	10.0826	11.845	17.5602	14.3892	13.6024	2.56276	3.66976	5.05476	1.62426	1.40354	3.3968	5.04802	10.8121	11.2848	7.56192	7.62005	6.95029	0.138551	0.761783	-1.0549	0.181885	-0.484206	0.308566	-0.770429
AT1G04778	0	0	0	0	0	0	0	0	0	0.787582	0	0	1.39869	1.21569	0.310458	0.287582	0.218954	0.431373	NA	NA	0.771602	NA	-1.60468	NA	-2.32991
AT1G04780	21.2073	16.1975	19.5628	43.214	39.921	49.5603	3.21791	2.18759	2.60931	6.62835	5.37094	5.14528	5.58392	4.32863	4.6897	8.0677	10.2532	12.1248	0.777078	6.14e-05	0.905854	0.0271367	0.940012	0.00445437	0.0482633
AT1G04790	6.24399	5.46393	6.97857	5.0634	6.08133	7.33144	3.17184	2.59729	1.57411	2.10756	2.54963	2.18277	1.87145	2.92785	2.78312	3.57849	2.72453	3.72278	-0.455323	0.219825	-0.302328	0.705084	0.217641	0.696732	0.538786
AT1G04800	26.1557	50.4814	21.3892	111.408	52.891	70.6527	34.1892	43.7892	26.1078	36.9437	45.6048	80.0192	19.4778	40.3186	17.976	21.394	22.6275	34.8575	0.79014	0.0443306	0.422133	0.32894	-0.104361	0.863056	-1.05609
AT1G04810	10.0973	9.24917	10.3866	22.7333	19.2341	21.3815	7.35005	7.65449	7.91302	11.8644	15.9218	11.3658	21.3289	10.842	5.76714	16.6379	16.1278	17.5017	0.648849	0.00188805	0.557163	0.0532252	0.290633	0.631745	-0.546868
AT1G04820	42.7152	37.4116	31.6853	101.09	72.0681	80.7093	72	75.9601	70.9336	100.759	126.966	123.002	7.53964	17.3658	11.3799	19.0159	20.2613	22.788	0.731963	0.000683491	0.464355	0.0184696	0.624155	0.0939074	-0.254244
AT1G04830	5.66244	4.50482	6.3558	8.41257	7.42017	8.28839	3.67663	2.54232	1.6219	3.42017	3.25697	1.65433	2.16929	2.074	1.10745	3.12215	3.29397	3.98074	0.115304	0.807925	-0.10102	0.92397	0.914961	0.0865662	0.712219
AT1G04840	0.252252	0.44044	0.38038	0.28979	0.488488	1.13964	0.117117	0	0	0	0	0	1.28529	1.02402	0.950951	1.14515	0.905405	0.792793	0.386108	0.807311	-1.22542	NA	-0.29323	0.73937	-0.81599
AT1G04850	24.9917	27.8042	27.9021	49.8144	38.314	36.452	8.47934	8.81119	9.66306	11.9504	10.9695	10.0089	10.3395	17.1456	17.3935	16	21.808	21.6923	0.181367	0.540976	0.0741331	0.902972	0.245638	0.556408	-0.0806874
AT1G04860	8.33119	8.54769	10.4506	15.5846	11.2077	11.5673	3.49152	2.00819	1.46284	2.67934	1.91486	2.02224	4.63312	2.01346	1.63985	3.32124	2.68549	4.13224	0.0514857	0.895836	-0.259131	0.73247	0.225742	0.735151	0.0366179
AT1G04870	7.6656	4.38034	8.24505	13.1787	16.9726	12.8137	2.53861	2.94831	2.29738	5.69049	7.21442	4.5335	5.46267	3.91704	3.63752	9.09764	9.10721	8.76069	0.659069	0.0775951	0.943002	0.0805285	0.975337	0.00889635	0.188601
AT1G04880	0.15879	0.443604	0	0.121613	0.307498	0.130435	0	0.0831758	0	0	0	0	0.539382	0.351607	0.0598614	0.221802	0.295526	0.166352	-0.667435	0.811709	-1.22542	NA	-0.359371	NA	0.189891
AT1G04890	0	0	0	0	0	0	0	0	0	0	0	0	2.11567	2.48245	1.08008	1.43549	0.861097	0.750371	NA	NA	NA	NA	-0.98412	0.160988	-1.62964
AT1G04900	0.920415	1.21799	2.19146	3.2278	2.11073	2.50692	0.539792	0.0761246	0.807382	0.55594	0.892157	0.33218	0.493656	0.750865	0.876586	1.11649	1.54556	2.0173	0.465636	0.554955	0.167077	0.945982	0.917058	0.2679	0.309711
AT1G04910	7.01839	6.84393	12.1808	14.5029	13.9758	12.9443	4.79559	2.84393	2.83762	4.17919	6.50342	3.53127	7.19706	4.78928	6.5896	5.7341	8.23857	8.56647	0.24968	0.540061	0.256514	0.726196	0.150799	0.773981	-0.228836
AT1G04920	0.411646	0.710291	0.273854	0.111271	0.422024	0.716056	0.0674546	0.114154	0.0576535	0	0.0343038	0.110695	1.35716	0.321707	0.246469	0.228308	0.405592	0.342462	-0.655651	0.592825	-0.96487	NA	-0.936726	0.380533	-0.499602
AT1G04930	2.08659	1.49894	2.02271	4.93116	3.1171	4.55429	1.16253	1.59262	0.425834	0.51313	3.71611	2.72534	4.86018	3.56423	1.4159	3.93471	2.56778	3.18524	0.736221	0.234166	0.8867	0.456063	-0.0549667	0.951532	-0.940178
AT1G04940	1.03339	1.46924	1.16872	0.339192	1.07206	1.81898	3.08436	1.73989	1.05448	0.8471	2.50967	2.36204	2.25659	2.61511	2.50439	1.54657	1.23638	1.04394	-0.650213	0.603975	-0.213169	0.883428	-1.1027	0.107276	-0.566334
AT1G04945	1.79058	0.756918	1.27898	2.59835	4.28871	4.18025	0.875093	0.197457	0.373972	0.811144	0.890052	2.01047	0	0.55647	0.603964	1.31638	1.47831	1.67838	1.09162	0.0361667	1.22113	0.248136	1.55991	0.0389028	0.326247
AT1G04950	8.17317	6.7141	6.35234	3.06087	6.9027	6.38834	3.009	2.26318	2.05744	1.34291	2.0913	1.89284	4.40291	5.18217	3.54265	3.65881	3.53236	3.96057	-0.831564	0.0320549	-0.653791	0.324564	-0.349073	0.411584	0.342866
AT1G04960	8.80767	6.59077	8.65189	15.3799	13.7424	20.8364	5.60815	2.68904	3.3553	6.06471	4.27801	6.55722	8.46255	6.68664	7.96884	9.91252	9.47394	11.1516	0.615812	0.0524341	0.3565	0.603718	0.270067	0.491544	-0.468723
AT1G04970	16.519	10.6574	11.5052	13.0225	17.308	16.474	4.99308	2.58824	4.38293	3.19666	5.14706	6.31142	8.63899	11.5848	11.1217	9.99769	10.7416	12.4844	-0.173038	0.660092	0.102588	0.90664	-0.0730837	0.866775	-0.0283834
AT1G04980	12.9718	4.36409	11.2116	18.2944	18.2272	13.774	12.6328	4.80603	11.5505	11.6491	20.2442	10.6064	12.6277	8.40678	21.1707	17.8431	18.6321	13.7137	0.393661	0.409149	0.357418	0.537317	0.0823593	0.900294	-0.4178
AT1G04985	16.6647	11.8751	17.4119	18.4642	26.7835	27.0997	6.83384	6.5136	6.44512	6.06747	8.14904	9.28097	5.60322	6.55589	5.93152	11.2548	11.3353	10.435	0.219668	0.591298	0.0355075	0.96764	0.724163	0.0685682	0.386071
AT1G04990	8.68335	5.84113	8.06311	20.2661	15.0011	26.4663	8.14799	6.31991	7.94342	17.7013	16.3156	20.6834	5.58868	4.75626	5.84059	12.4483	10.6077	12.1371	1.01089	0.000715389	1.08654	0.000225826	0.975941	0.00240113	-0.155174
AT1G05000	3.43	3.22667	3.325	2.4125	3.45667	3.6225	2.34	1.54	2.66667	1.60667	2.57833	1.12	2.14	1.24	1.82083	2.64	1.61917	1.76	-0.524232	0.429774	-0.487191	0.669044	0.0926508	0.925387	0.516004
AT1G05010	147.554	153.097	148.35	291.764	237.739	296.083	133.126	117.871	121.408	138.345	168.467	195.519	163.167	230.318	226.356	304.774	308.377	384.097	0.429807	0.0162675	0.220353	0.388002	0.547079	0.0391475	-0.0245453
AT1G05020	0.278376	0.218724	0.236123	1.67896	1.01077	1.45775	0.872411	0.437448	0.8285	1.59735	0.295775	1.1135	4.43248	1.46396	0.865783	1.89561	1.44325	2.07788	2.04983	0.0150551	0.301867	0.847164	-0.350147	0.694267	-2.59504
AT1G05030	4.48567	4.89713	7.0489	4.66498	6.03485	7.6796	3.0253	1.26138	1.12423	1.89657	2.07364	1.18718	2.40585	3.65936	4.16526	4.40247	4.14278	4.11804	-0.26816	0.599076	-0.232911	0.847544	0.10813	0.857739	0.244958
AT1G05040	0	0	0	0	0	0	0	0	0	0	0	0	0.429719	0.186747	0.190763	0.26506	0.0672691	0.198795	NA	NA	NA	NA	-0.616673	NA	-1.28406
AT1G05055	2.41444	3.47059	2.15909	4.7734	3.58824	4.98128	2.97193	2.73529	5.08021	3.38302	3.10227	5.51872	6.86631	6.09225	3.23864	4.82353	3.13503	3.79412	0.261131	0.69795	-0.0641767	0.952187	-0.541026	0.321481	-0.951651
AT1G05060	11.9161	11.1648	8.16184	10.7972	10.4815	13.028	10.0519	5.53846	5.59441	4.09291	4.3986	7.48052	6.84116	7.61838	14.1409	8.52747	10.8432	9.89011	-0.32833	0.462972	-0.59942	0.36525	-0.162198	0.79454	0.0347124
AT1G05061	0.160766	0	0	0.184689	0	0	0	0	0	0	0.113876	0	0.409569	0.533971	0.727273	0.842105	0.705263	1.07368	-0.186766	NA	0.659734	NA	0.41375	0.774028	0.605037
AT1G05065	1.66667	5.2381	0.753968	1.53175	0.968254	0	1.85714	4.71429	0	5.7381	1.88889	2.28571	0	0	1.50794	1.04762	1.86111	5.2381	-2.11499	0.305895	0.314942	0.907907	1.79113	NA	3.79128
AT1G05070	13.6967	10.3352	18.8483	14.0844	10.5724	11.0935	6.40365	7.07412	6.15735	5.22121	7.46294	7.66249	179.106	170.942	84.8176	108.269	84.0365	76.6112	-0.682591	0.0908257	-0.165703	0.844186	-0.813383	0.0300702	-0.296947
AT1G05080	0	0	0	0	0	0	0	0	0	0	0	0	0.324242	0.422727	0.143939	0.0666667	0.152273	0	NA	NA	NA	NA	-2.06886	NA	-2.74318
AT1G05085	0	0	0	0	0	0	0	0	0	0	0	0	1.14133	0	0.506667	0	0.178667	0	NA	NA	NA	NA	-2.95171	NA	-3.66321
AT1G05090	1.0297	1.2447	1.07496	1.8199	1.84064	1.17115	0	0.311174	0.0942951	0	0.785479	0	1.61433	1.05233	0.268741	0.290429	0.537011	0.248939	0.0758246	0.939763	0.634247	0.867983	-1.43452	0.171532	-1.63748
AT1G05100	0.528302	0.484277	0	82.2374	40.0912	51.9127	0.919811	0.415094	0.786164	55.1344	39.2925	47.0943	1.00943	0.731132	0.597484	31.1321	15.6965	23.7642	6.72342	3.54e-44	5.94909	3.68e-36	4.90854	3.51e-21	-1.94039
AT1G05120	4.02929	3.02893	5.84401	13.0033	10.1853	12.658	1.28524	0.773343	0.878799	2.02966	1.48151	1.96851	1.72391	3.20103	3.33944	4.96228	6.28048	6.81509	1.05967	0.000562318	0.711437	0.36504	0.926902	0.0209879	-0.269827
AT1G05135	4.06657	8.18759	7.90469	11.5333	4.61422	7.04614	4.60212	3.39486	5.59758	3.28139	5.13086	7.55219	24.9289	37.1437	34.4932	25.4281	28.1278	28.357	-0.239048	0.709758	0.0249735	0.98058	-0.387028	0.201471	-0.285
AT1G05136	0	0	0	0	0	0	0	0	0	0	0	0	0	0	0	0	0	0	NA	NA	NA	NA	NA	NA	NA
AT1G05140	30.1153	30.7913	28.4559	23.0219	21.3439	22.9085	33.6501	29.5666	37.5083	19.3247	25.5507	27.8648	18.4361	21.9404	25.6229	15.6872	15.8509	17.5388	-0.858708	6e-05	-0.682607	0.00833915	-0.584363	0.0496727	0.133476
AT1G05150	8.24326	7.63234	6.76227	6.53559	8.43124	7.58189	5.2557	3.60332	1.79682	2.58155	2.50829	2.91914	2.66206	4.43469	3.44679	2.64547	3.44955	4.26469	-0.45997	0.136365	-0.604451	0.2966	-0.179626	0.732674	0.142949
AT1G05160	3.436	2.32916	1.92012	2.32194	1.29163	2.49038	0.450433	0.317613	1.05871	0.695861	0.744466	0.27719	0.823869	1.07411	0.502887	0.762271	0.677093	0.25409	-0.787269	0.186936	-0.28826	0.879378	-0.591259	0.585295	0.0775457
AT1G05170	4.84444	4.19048	5.83069	15.0111	11.2317	11.6095	0.247619	1.1873	1.5873	3.8254	3.46296	2.23492	0.45291	1.77143	1.96032	3.07302	4.32487	3.94603	0.921751	0.00338988	1.39828	0.0673333	1.16029	0.0464201	0.0690944
AT1G05180	10.1706	7.16078	9.03431	11.3529	10.5255	11.2632	3.67059	3.3	2.35294	3.66225	5.19167	2.35294	6.29412	4.83235	8.94118	9.66275	9.06471	9.15588	-0.110398	0.786007	0.0639602	0.947128	0.304093	0.51552	0.289869
AT1G05190	189.741	243.012	190	193.413	176.15	196.152	130.389	152.894	112.299	82.4813	103.855	111.914	69.1209	154.171	116.845	80.7529	90.5754	102.494	-0.591086	0.0029791	-0.623364	0.00540323	-0.445568	0.241281	0.00387428
AT1G05200	9.95538	9.53695	12.1124	10.8496	12.3025	11.3367	4.13619	5.24022	3.76702	4.19009	4.82759	3.28253	3.22457	4.36569	3.96407	4.20748	4.29064	3.9206	-0.312128	0.253344	-0.314824	0.518779	-0.0512061	0.914544	0.128796
AT1G05205	3.31777	9.00539	2.38779	3.81149	3.94255	7.06104	4.62118	3.08079	5.02693	2.59605	2.99102	8.27289	7.68402	10.3519	6.14004	4.89767	6.13465	6.87253	-0.488271	0.620422	-0.0850619	0.954861	-0.541028	0.365732	-0.202402
AT1G05210	3.27273	1.48571	0.74026	2.00519	3.48571	1.34416	0.911688	2.91429	1.55844	2.5039	4.79091	5.48571	2.77922	1.93247	4.68831	1.82857	4.08961	3.17143	-0.176583	0.901047	0.967862	0.350997	-0.243536	0.807727	-0.155571
AT1G05220	0.171604	0	0.194076	0.39428	0	0	0	0	0.40858	0.738509	0.121553	0	2.62308	0.569969	0	0.179775	0.205312	0.269663	-0.23274	NA	0.877227	NA	-2.22072	0.210178	-2.36409
AT1G05230	3.03107	4.43969	3.428	3.93351	4.89141	4.49549	3.1273	2.91079	1.67056	1.04678	1.98797	2.11694	1.573	2.54795	2.28533	1.35249	1.63415	2.16104	-0.168076	0.734785	-0.784655	0.18494	-0.485527	0.359533	-0.452345
AT1G05240	0	0	0	0	0	0	0	0	0	0	0	0	0.670321	0.873923	0.0743931	0.344558	0.367267	0.258418	NA	NA	NA	NA	-0.72075	NA	-1.43809
AT1G05250	0	0	0	0	0	0	0	0	0	0	0	0	0.313324	0.816984	0.0695461	0	0.196193	0.241581	NA	NA	NA	NA	-1.48946	NA	-2.21387
AT1G05260	0	0	0.314309	0.79818	0	0	0	0	0	0	0	0.158809	0.354012	0.153846	2.04301	0.436725	0.110835	0.272953	1.12955	0.782727	0.771602	NA	-1.95636	0.200047	-3.269
AT1G05270	16.7879	14.4762	14.1198	22.0014	16.7244	21.3571	8.1039	4.95238	4.6176	5.21645	6.18182	9.55844	4.94084	8.85714	9.52742	10.8571	12.0368	13.9524	-0.044096	0.915462	0.0526916	0.952363	0.468291	0.2671	0.360058
AT1G05280	0	0	0	0	0	0	0	0	0	0	0	0	1.14362	0.496994	0.0634603	0.235137	0.179025	0.220441	NA	NA	NA	NA	-1.32961	0.410598	-2.11735
AT1G05290	0	0	0	0	0	0	0	0	0	0	0	0	0	0	0	0.0781528	0	0.0586146	NA	NA	NA	NA	0.348315	NA	-0.266064
AT1G05291	0	0	0	0	0	0	0	0	0	0	0	0	0	0.513812	0.656077	0.243094	0	0	NA	NA	NA	NA	-2.64734	NA	-3.0094
AT1G05300	3.992	5.54677	4.84742	5.69635	5.85893	3.31366	5.85293	4.55628	7.6038	6.26913	8.75088	5.37869	4.92446	4.001	8.64932	5.63482	5.12806	4.35818	-0.401399	0.415795	-0.0250976	0.9741	-0.399235	0.465297	-0.10966
AT1G05310	0.628272	1.84293	2.27375	1.73224	2.37248	1.85789	2.8003	0.592371	0.448766	0.901272	1.6911	1.14884	4.48168	2.64323	2.55797	2.50112	2.90651	2.66567	-0.090859	0.939547	-0.164975	0.929237	-0.318074	0.63015	-0.402873
AT1G05320	5.28107	6.02071	5.90237	5.56731	3.42899	4.82286	0.605769	1.31805	0.221893	0.0891272	0.176036	1.34911	5.22337	4.19601	5.0943	2.92899	3.36982	3.31953	-0.758658	0.0268502	-0.66576	0.69918	-0.726567	0.0460858	-0.0941539
AT1G05330	0	0	0	0	0	0	0	0	0	0	0	0.463768	0	0	0.229469	0.637681	0.647343	0	NA	NA	0.771602	NA	1.28739	NA	0.711606
AT1G05340	8.62447	1.23769	5.87904	62.9761	60.7426	84.7215	12.5063	1.29958	22.2222	111.179	98.0788	118.819	6.62166	3.13924	9.88748	62.1322	44.1013	50.4051	3.30267	1.87e-05	2.9832	0.0111288	2.79554	3.3e-11	-0.595195
AT1G05350	6.19545	7.62631	8.87523	24.6736	24.7449	19.8476	4.02704	2.3528	2.70436	2.07376	4.60787	5.07437	4.47203	4.9158	4.496	12.2778	11.4069	10.0197	1.17754	1.68e-05	0.183223	0.844467	1.14261	0.000565693	-0.153531
AT1G05360	2.68841	3.40097	2.63889	2.91365	4.71498	5.875	0.423913	0.0797101	0.603865	0.873188	0.646739	0.695652	2.843	1.12319	1.83575	3.02899	2.91304	2.35145	0.166997	0.811489	0.8455	0.643836	0.451127	0.513673	0.177137
AT1G05370	0.567568	0.951351	0.385135	0	0.32973	0.419595	0.790541	0.0891892	0	0	0.321622	0	0.289189	0.502703	0.449324	0.416216	0.135811	0.133784	-1.85569	0.247532	-1.47009	NA	-1.0734	NA	0.678659
AT1G05380	6.98646	6.87234	7.85542	13.999	11.5629	12.0116	1.98017	1.94681	1.06383	3.49613	1.95648	1.94971	2.2766	3.01306	1.6308	3.44681	3.12645	4.2766	0.350838	0.170777	0.364753	0.600071	0.541668	0.203981	0.0695456
AT1G05385	9.79625	13.0938	14.008	14.4879	8.17694	10.8217	9.09651	7.43164	7.5067	4.84584	4.14745	7.20643	8.03217	11.9678	13.8807	6.84182	6.10724	7.60858	-0.575124	0.218885	-0.784548	0.222363	-0.90916	0.0387017	-0.472177
AT1G05390	0	0	0	0	0	0	0	0	0	0	0	0	890.703	507.73	365.878	523.243	315.986	395.108	NA	NA	NA	NA	-0.63611	0.172215	-1.30055
AT1G05400	0.168675	0.176707	0	0.7751	0.97992	0	0	0.662651	0	0.483936	0	0.963855	1.71888	0.186747	0.381526	0.706827	0.403614	0.39759	1.76039	0.488267	0.771336	0.844323	-0.492274	0.776906	-2.38119
AT1G05410	4.82204	2.67738	3.81745	7.42308	5.18255	8.79334	3.22388	1.97015	3.67394	2.49024	3.21068	3.30654	2.70264	1.60161	1.58152	3.031	2.65385	2.7279	0.47951	0.323737	-0.172126	0.853316	0.465326	0.448891	-0.121928
AT1G05420	0.61674	0.129222	0.279001	2.26725	3.58297	2.43172	0.343612	0.969163	0.881057	2.47724	0.873715	3.94714	3.14244	1.63877	0.558003	0.904552	1.37739	1.35683	2.53551	0.0430466	1.46106	0.339556	-0.477481	0.721271	-3.14552
AT1G05430	7.87254	10.0619	14.2455	11.3955	10.7479	17.6542	6.35989	6.5567	9.18463	5.87254	5.13027	12.2362	4.41237	5.9269	7.30084	9.56701	9.6701	9.27835	-0.12331	0.82509	-0.150108	0.863114	0.494775	0.279614	0.495473
AT1G05440	0	0.288147	0.124427	0.631958	0	0.27112	0	0.086444	0	0	0	0	0.560576	1.33988	0.311067	0.403405	0.131631	0.302554	0.6632	0.825058	-1.22542	NA	-1.51524	0.237573	-2.36068
AT1G05450	0	0	0	0	0	0	0.262332	0.147982	0	0	0	0	0.479821	0.41704	0.426009	0.197309	0.150224	0	NA	NA	-2.07765	NA	-2.08088	NA	-2.67396
AT1G05460	3.36	3.65037	3.82815	1.9443	3.32563	2.08533	0.693333	0.743111	0.237037	0.499852	0.387852	0.682667	11.0329	10.1404	3.8563	4.71941	2.77926	2.48356	-1.00982	0.00900144	-0.31785	0.831816	-1.43278	0.00337397	-0.596787
AT1G05470	1.68249	1.9911	1.76187	1.36016	1.26706	1.22849	0.433976	0.34273	0.222552	0.53635	0.706231	0.284866	0.952522	0.758902	0.951409	0.522255	0.795252	0.440653	-0.94618	0.0946711	0.42035	0.816077	-0.727819	0.36376	0.1047
AT1G05490	0.0182609	0.0573913	0.0826087	0	0.212174	0	0	0	0.0434783	0.0523913	0	0	0.651304	0.202174	0.392391	0.229565	0.276739	0.243913	-0.00351186	0.999323	-0.195311	NA	-0.784729	0.400666	-0.937407
AT1G05500	14.4512	13.8047	13.4171	24.1479	25.3251	24.0355	12.7536	12.7621	10.0474	13.4777	17.9346	17.7441	9.33081	14.1043	11.8412	16.2237	18.8299	17.4853	0.370257	0.132273	0.2536	0.489224	0.42556	0.170488	-0.0814964
AT1G05510	0	0	0	0	0.746939	0	0	0	0	0	0.242857	0	0.436735	0.189796	0	0.628571	0.273469	0.538776	3.13272	NA	1.20464	NA	1.60591	NA	-1.79736
AT1G05520	6.78886	7.62258	8.08198	17.0909	10.662	12.8074	5.42923	3.82831	2.86156	4.93929	5.89018	7.20186	4.9652	5.10673	6.64927	11.0936	10.7262	11.4594	0.408608	0.203139	0.376849	0.456593	0.824922	0.00802703	0.288068
AT1G05530	0	0.128655	0	0	0	0.302632	0	0	0	0	0	0.561404	0	0	0.0694444	0.128655	0.0979532	0.385965	0.543999	NA	2.69519	NA	1.9171	NA	1.22853
AT1G05540	1.85197	1.94016	1.34646	4.25512	2.11339	2.1189	1.84252	1.87087	3.46457	3.60551	2.52992	0.453543	15.1654	11.5701	4.03937	8.66142	6.33071	4.41732	0.262013	0.780443	-0.33418	0.803063	-0.748337	0.23778	-1.19181
AT1G05550	0.0477002	0	0	0	0	0.117547	0	0	0.340716	0.136854	0.337876	0.436116	3.8887	0.422487	0.863146	2.54855	1.10335	0.749574	0.486281	NA	1.21668	0.703985	-0.264546	0.841141	-0.967239
AT1G05560	18.3273	12.16	19.9212	174.636	94.6424	126.835	20.1382	13.68	26.5455	82.3782	95.5606	112.989	8.04121	10.7091	14.3939	58.88	53.1533	69.12	2.53891	8.11e-26	2.06095	5.6e-17	2.2668	8.44e-16	-0.389327
AT1G05562	12.0652	9.83851	12.3913	8.24146	7.3882	5.14286	9.26553	9.73602	8.38509	4.49068	4.43478	4.91925	0.332298	2.16615	1.62267	0.68323	0.676242	1.63975	-1.16067	0.000833833	-1.20452	0.00327948	-0.688396	0.521983	0.292175
AT1G05570	12.6047	8.54437	14.6975	9.69491	7.40106	9.13577	2.77901	1.39817	0.898732	1.23768	1.58514	1.14011	2.81624	2.41791	3.79634	2.97994	2.34409	2.42561	-0.885532	0.000248823	-0.533486	0.383914	-0.383454	0.359734	0.382696
AT1G05575	7.26761	10.4467	8.02817	4.65996	15.2193	7.08048	4.70825	4.51509	10.0604	6.78873	15.5634	6.5674	6.02817	8.60765	4.77867	9.73843	14.1549	13.4125	-0.397641	0.611544	0.373887	0.716996	0.839802	0.132704	1.09851
AT1G05577	0	0	0	0.128495	0	0	0	0	0	0	0	0	0	0.24767	0.189747	0.0585885	0.267643	0.0878828	1.44805	NA	NA	NA	-0.36518	NA	-1.89914
AT1G05580	0	0	0	0	0	0	0	0	0	0	0	0	1.33796	0.387635	0.560959	0.122265	0.302536	0.160472	NA	NA	NA	NA	-1.98233	0.037026	-2.68326
AT1G05590	5.91272	6.35946	6.2412	3.44158	4.35101	4.17691	5.27076	4.27405	2.44017	3.84514	4.29986	4.14453	4.61943	5.23698	6.28578	3.59268	3.96152	4.55279	-1.07995	0.00182163	-0.164293	0.82598	-0.581032	0.143103	0.36809
AT1G05600	3.35813	2.00333	4.64187	2.35758	2.84509	1.60911	1.29928	0.513048	1.11049	0.267629	0.132149	1.06607	0.475292	0.826208	0.738479	0.342032	1.00444	0.98945	-0.97144	0.0944836	-1.20877	0.398817	0.0188779	0.988893	0.859224
AT1G05610	0.286689	0	0.129693	0.263481	0.333106	0.282594	0.159727	0	0	0	0	0	0	0.380887	0.0648464	0.300341	0.137201	0.180205	0.640977	0.819932	-1.22542	NA	0.256864	NA	-0.510519
AT1G05615	0	0	0	0	0	0	0	0	0	0	0	0	1.64933	1.07514	0.366089	0.508671	0.516378	0	NA	NA	NA	NA	-1.58698	NA	-2.29871
AT1G05620	3.80938	5.47886	4.52729	8.01076	6.00154	7.95542	3.23751	1.42045	3.68947	3.70484	5.76249	3.54189	3.28978	3.14527	2.84781	3.8555	4.2744	5.52959	0.217768	0.702703	0.4608	0.590415	0.442176	0.427056	0.108099
AT1G05630	3.88889	3.893	4.25154	4.12011	5.20885	5.75	1.08333	1.08642	1.85185	1.23971	0.887603	0.54321	3.52263	3.73148	1.80813	11	1.46476	1.25617	-0.119207	0.780807	-0.811184	0.277225	0.48044	0.774536	0.478083
AT1G05640	0.980892	0.467091	0.302548	0.512208	0.77707	0.769108	0.124204	0.0700637	0	0	0.442144	0.101911	1.36306	0.493631	0.453822	0.607219	0.391189	0.56051	-0.254007	0.862858	1.32144	NA	-0.542461	0.63515	-0.395191
AT1G05650	0	0	0	0	0	0	0	0	0	0	0	0.162025	2.52827	1.88354	0.240506	0.44557	0.2827	0.167089	NA	NA	0.771602	NA	-2.40252	0.0439276	-3.11619
AT1G05660	0	0	0	0.325738	0.205907	0	0	0	0	0	0	0	0.722363	0.313924	0	0.0742616	0	0.111392	2.91321	NA	NA	NA	-2.41416	NA	-5.60169
AT1G05670	1.0333	0.950495	0.741074	2.66367	3.0015	2.17372	0.140414	0.0792079	0.180018	0.361536	0.107111	0.0576058	0.770477	0.669667	0.570057	0.290429	0.522652	0.574257	1.05535	0.0322108	0.193507	0.95036	-0.621227	0.458809	-1.76813
AT1G05675	1.40656	2.18084	1.52713	9.82451	7.35432	9.56664	1.41058	1.76825	1.87542	4.51976	3.98526	5.14401	4.58674	2.36705	1.52713	3.71333	2.60281	3.93436	1.92055	5.33e-06	1.20506	0.05006	0.258225	0.736051	-1.79427
AT1G05680	1.49407	0.405797	2.1278	43.9908	21.6996	31.3636	1.2332	0.434783	2.89855	10.1607	9.25033	12.3953	2.2556	0.735178	2.81621	23.1304	20.9651	22.6087	4.2495	2.68e-26	2.63334	8.38e-07	3.33432	1.15e-15	-0.984557
AT1G05690	3.18795	1.43133	3.09036	1.62771	1.32289	1.74578	0.422892	0.874699	0.60241	0.290361	0.931928	0.578313	60.5904	42.4663	19.5151	28.8916	18.6873	18.2892	-1.13599	0.0863024	-0.305761	0.877998	-1.0153	0.0317997	-0.0623017
AT1G05700	0	0	0.0742478	0.980461	0.190699	0.323564	0	0	0	0	0	0	0.167253	0.508792	1.44783	0.171942	0.183275	0.077374	4.54997	0.0228254	NA	NA	-2.57325	0.0205882	-7.18654
AT1G05710	0.29106	0.487872	0.13167	4.41372	5.74913	7.02911	1.94595	0.823285	0.831601	6.68053	8.41164	4.79002	2.37283	0.515593	0.987526	3.72003	3.48233	2.65281	3.66404	2.25e-08	2.31725	5.11e-05	1.38916	0.0514298	-2.38415
AT1G05720	16.8645	13.0537	13.1202	21.2251	8.42455	17.4706	9.87468	6.41432	10.2302	5.8555	10.8043	8.59335	8.75703	19.7417	18.7084	19.243	17.4783	18.9054	-0.314819	0.536187	-0.262977	0.726969	0.050555	0.929588	0.244001
AT1G05730	0.293194	0.0767888	1.49215	0.842059	1.4904	1.44503	0.612565	0.115183	0.8726	1.47208	2.38831	0.335079	1.12042	0	0.497382	1.15183	0.993892	0.748691	0.724864	0.647028	1.24254	0.454288	0.899257	0.53507	0.0305316
AT1G05740	0	0	0	0.440639	0.557078	0	0	0	0	0	0	0	0	0.424658	0	0.200913	0.305936	0.150685	2.38409	NA	NA	NA	0.183701	NA	-2.37819
AT1G05750	0.650961	0.927464	0.765654	1.19653	1.43707	1.09082	0	0.245505	0.433974	0.67235	0.368878	0.238066	2.78611	2.99814	1.17793	1.80037	1.07998	1.24799	0.213063	0.805699	0.649126	0.736242	-0.836757	0.151312	-1.20367
AT1G05760	2.38486	4.02524	1.49842	0.913249	8.46688	8.81546	0	3.12303	4.4164	1.14038	6.7571	2.72555	4.72555	5.57413	3.59621	2.63722	5.91798	5.10095	0.708262	0.505138	0.220456	0.910772	-0.120202	0.896564	-0.995435
AT1G05770	1.01205	1.53146	0.254351	0.7751	1.30656	1.10843	0	0.176707	0.267738	0.967871	0.318608	2.05622	0.572959	1.24498	0.381526	0.353414	1.52477	0.883534	-0.337243	0.853466	2.61145	0.285554	0.253034	0.891739	0.46626
AT1G05780	3.97135	2.64756	2.44986	4.14756	2.09742	2.07593	0.670487	1.13467	0.286533	0.345272	0.681948	0.275072	0.613181	2.39828	1.36103	0.882521	1.91977	1.04011	-0.57297	0.555683	-0.897808	0.745984	-0.374857	0.780302	0.0561605
AT1G05785	4.35798	3.6524	2.2179	3.00389	5.38003	6.71206	5.46304	1.71206	4.92866	3.75097	2.16083	6.72374	5.55123	1.68872	4.18936	3.88067	5.64851	5.90661	0.079331	0.93715	-0.122713	0.931829	0.342333	0.67611	0.147465
AT1G05790	5.83286	5.75535	7.21034	6.85668	6.50141	5.93339	0.850222	0.586193	0.484457	1.26484	1.44126	2.09285	1.7279	0.675818	0.651998	1.66976	2.08276	1.83851	-0.397595	0.261586	1.1268	0.184901	0.904802	0.179392	1.27525
AT1G05800	0	0	0	0	0.344633	0.146186	0	0	0.282486	0	0	0.271186	24.1808	21.1483	7.64831	14.6045	9.22669	8.11017	3.04468	NA	-0.30104	NA	-0.831684	0.12606	-3.95194
AT1G05805	34.1305	34.0884	38.6667	17.607	32.3621	23.8232	23.9747	22.3242	20.6316	14.7137	17.4533	13.4737	14.7172	25.1916	23.2	16.6737	17.5375	20.3326	-0.978301	0.000233019	-0.760058	0.00587425	-0.36705	0.303038	0.477775
AT1G05810	4.96875	7.85714	4.87723	7.96987	7.89732	12.7065	6.79018	6.04018	7.14286	9.95201	10.3594	15.6429	6.6875	6.22768	2.01451	4.32143	4.71094	3.68304	0.221282	0.731117	0.636812	0.230815	-0.26851	0.741595	-0.64934
AT1G05820	0.288094	0.991671	0.651641	0.756492	1.79324	0.709946	0.687898	0.258697	1.0779	0.236159	0.174914	0.0940715	1.04851	0.455659	0.651641	0.301813	0.722195	0.549731	0.291766	0.820881	-2.21599	0.145926	-0.501891	0.654476	-0.928962
AT1G05830	4.3026	4.69241	5.34016	7.90859	6.60152	6.30733	1.16785	1.00552	1.26084	1.77252	1.18781	0.958235	5.5088	3.71316	3.01944	3.65222	3.13265	2.72183	0.100395	0.803225	-0.0194702	0.985755	-0.457141	0.296109	-0.691589
AT1G05835	0.323077	0.846154	0	0.371154	0.938462	0.398077	0	0.507692	0.769231	0	0.457692	1.84615	3.29231	0.715385	1.09615	0.676923	1.41731	1.26923	-0.0259106	0.994739	0.56323	NA	-0.535922	0.722608	-0.584787
AT1G05840	17.4629	12.8528	15.2179	13.4122	13.7951	14.629	4.27208	2.25442	4.82921	2.27091	4.06478	2.60071	6.04947	4.71025	5.59482	5.23439	6.55006	7.4629	-0.565457	0.040375	-0.532213	0.457047	0.108211	0.838924	0.563054
AT1G05850	205.965	238.398	183.315	235.831	208.836	224.647	275.164	286.953	250.474	201.866	291.381	285.792	147.396	241.624	175.988	177.727	191.118	224.659	-0.358612	0.0797645	-0.279099	0.229912	-0.0587601	0.878945	0.151621
AT1G05860	4.42857	4.34014	4.52381	4.10289	4.77211	3.87245	2.38776	1.68367	2.38095	1.63946	2.32738	2.61224	0.363946	1.7398	1.3733	0.823129	1.2534	2.07653	-0.507837	0.374253	-0.168467	0.896431	0.0146678	0.99079	0.356791
AT1G05870	3.38255	4.60671	4.84564	5.44027	2.62013	2.22282	2.6698	2.21477	3.89262	4.04362	2.07651	2.31946	0.861745	1.24832	2.23154	1.12215	1.30403	1.59463	-0.752473	0.196967	-0.271466	0.785707	-0.359559	0.696024	0.259765
AT1G05880	1.07068	0.10197	0.550406	0.447277	0.282735	0	1.08459	0.229432	0	0	0.137891	0	0.743917	0.754345	0	0.407879	0.0776362	0.382387	-1.65632	0.333945	-3.10084	0.256498	-0.793656	0.684242	0.658199
AT1G05890	15.7479	16.1839	16.6429	24.7083	19.7289	18.4602	7.32699	4.65636	7.8478	3.72533	8.30123	5.55529	1.69639	2.28537	2.44748	4.22037	4.16924	4.94411	-0.0714468	0.832276	-0.376893	0.466776	0.864329	0.0341372	0.801742
AT1G05894	0	0	0	0.518121	0.655034	0.694631	0	0	0	0	0	0	0.287248	0.124832	0	0.118121	0	0.0442953	5.04591	0.0178387	NA	NA	-1.15685	NA	-6.26845
AT1G05900	6.05956	6.1734	8.42488	8.17472	9.36598	5.06883	3.25215	1.83455	2.25017	1.11648	2.04765	0.889477	3.96559	6.27796	5.40702	5.18332	5.54269	5.50364	-0.300708	0.545586	-1.023	0.226709	-0.115516	0.829067	0.0550709
AT1G05910	4.32572	4.46474	4.86809	8.42111	6.18975	6.4589	1.78082	1.20548	1.06545	1.89523	0.875444	0.876712	1.08574	1.13242	1.80746	2.03146	1.88661	2.09285	0.184991	0.612342	-0.350359	0.69231	0.374823	0.490916	0.0457376
AT1G05920	0	0	0	0	0	0	0	0	0	0	0	0.129993	0	0	0.0643196	0.297901	0.226811	0	NA	NA	0.771602	NA	1.82368	NA	1.25653
AT1G05925	0	0	0	0	0	0	0	0	0	0	0	0	0	0	0	0	0.82716	2.03704	NA	NA	NA	NA	1.95909	NA	1.28706
AT1G05930	0	0	0	0.201672	0	0	0	0	0	0	0	0	0	1.16614	0.397074	0.091954	0.210031	0.344828	1.44805	NA	NA	NA	-1.47166	NA	-3.04512
AT1G05940	13.7494	15.3043	16.6189	8.98363	16.7243	12.9176	17.954	13.8414	17.5959	7.14987	11.2	10.9013	16.2005	10.4655	11.5166	10.8931	10.9668	10.0604	-0.687268	0.0273412	-0.96105	0.000837602	-0.372831	0.312448	0.167239
AT1G05950	0.531128	0.684825	0.36965	0.281615	0.593385	0.100681	0	0.0642023	0	0	0	0	0	0.271401	0.554475	0.256809	0.162938	0	-1.19386	0.39081	-1.22542	NA	-1.2877	NA	-0.242384
AT1G05960	8.41364	8.5046	7.86952	18.4954	20.3443	17.7637	1.83703	1.64375	2.05739	2.80536	2.83487	3.01462	1.04277	2.16513	1.74878	4.28803	3.89957	4.94911	0.741799	0.000505112	0.434684	0.424328	1.2106	0.00119184	0.329088
AT1G05970	5.19487	2.97783	3.76896	2.25204	2.56243	3.14002	3.0035	6.77713	4.90082	3.37456	5.97083	4.70478	4.49475	2.17036	2.7713	1.43757	2.11085	3.69662	-1.03334	0.145885	-0.305002	0.751772	-0.452349	0.611666	0.463787
AT1G05980	0	0	0	0	0	0	0	0	0	0	0	0	29.7222	2.58333	9.23611	3.66667	2.79167	1.83333	NA	NA	NA	NA	-2.25141	0.135153	-3.04206
AT1G05990	0	0	0	0	0	0	0	0	0	0	0	0	0.720539	1.56566	0	0.148148	0	0.111111	NA	NA	NA	NA	-3.23106	NA	-3.9124
AT1G06000	7.88658	6.04411	6.10586	21.0391	15.0674	13.0435	8.84688	8.40076	12.7284	16.2489	32.0183	19.1153	6.47259	4.9225	8.50032	16.0252	16.2962	13.724	0.845767	0.00989482	0.946104	0.00677987	1.04444	0.00500008	0.0817711
AT1G06002	8.73885	11.8641	13.5138	10.8588	10.879	11.207	9.6879	14.7134	18.0467	13.3036	19.707	9.3758	1.36306	0.789809	0.201699	0.934183	0.142251	0.56051	-0.486997	0.253541	-0.228532	0.727343	-0.486952	0.790939	0.0770317
AT1G06010	3.45024	4.30964	3.6019	4.57346	4.62559	3.27014	2.95735	3.33649	2.8436	3.04581	3.38389	2.12322	2.70458	3.52607	3.6019	2.08531	2.64613	2.60664	-0.320527	0.726087	-0.311823	0.822213	-0.592348	0.467488	-0.393809
AT1G06020	0.404624	0.339114	0	0.371869	0	0.598266	0.225434	0	0.192678	0	0.687861	0	0	0.716763	1.46435	0.847784	2.38825	2.3526	-0.140802	0.96539	0.605823	NA	0.970625	0.421967	1.08632
AT1G06030	0	0	0.186092	0	0.238981	0	0	0.25857	0	0	0.699314	0.564153	0.838394	0.182174	0.279138	0.25857	0.262488	0.193928	0.486285	NA	1.84016	NA	-0.788899	NA	-1.45517
AT1G06040	93.0481	94.3866	91.8793	67.3804	84.8128	78.1192	86.8785	79.0588	90.1451	65.7273	73.8182	66.5913	78.4721	97.3338	107.701	84.7059	89.9817	88.7899	-0.724842	0.000115086	-0.523264	0.0110869	-0.249141	0.390174	0.33842
AT1G06050	3.82998	3.80835	2.93663	5.22025	4.33694	5.59892	1.98918	1.73416	2.62751	3.91113	5.14992	4.45131	0.661515	2.15611	1.90881	3.06028	3.2102	2.85626	0.056874	0.93887	0.884964	0.195352	0.695882	0.314897	0.494686
AT1G06060	14.0126	10.4179	12.4395	21.983	12.6924	19.3076	10.2834	8.87892	10.0448	7.13274	6.93722	8.78206	6.90942	13.5121	10.3946	10.4969	10.696	13.3184	0.109203	0.818232	-0.566205	0.234044	-0.0034559	0.994971	-0.251716
AT1G06070	6.12361	3.85843	6.02219	7.34073	7.99155	9.62282	2.22504	2.23138	2.11305	4.45589	3.70893	3.8542	4.06973	2.45642	2.35869	3.90491	3.64554	4.98574	0.208189	0.656305	0.655905	0.282909	0.433333	0.413281	0.113522
AT1G06080	0.55082	1.80328	0.778689	1.10738	0	0.169672	0.959016	4.00328	0.163934	1.18525	0.292623	0.314754	0.35082	1.21967	0.0778689	0.865574	0.219672	0.162295	-1.72909	0.243619	-1.80372	0.218036	-0.495856	NA	1.09643
AT1G06090	0.148541	0.466844	0.335986	0.170645	0	0.549072	0.206897	0	0	0	0	0.679045	0	0.493369	0.251989	0.0778072	0.296198	0.466844	-0.844821	0.749147	1.73072	NA	-0.0888321	NA	0.586543
AT1G06100	0	0	0.211111	0	0	0	0	0	0	0	0	0	0	0.62	0.211111	0.586667	0.0744444	0.293333	-0.4755	NA	NA	NA	-0.0672357	NA	0.338286
AT1G06110	13.5345	9.67775	10.5691	9.25512	12.0128	11.6471	11.9693	9.03069	12.2762	4.16049	9.81522	10.0665	1.64194	2.97315	1.94373	3.20716	2.74169	3.50256	-0.486256	0.155576	-0.676316	0.125033	0.36863	0.55424	0.735063
AT1G06120	0	0	0	0	0	0	0	0	0	0	0	0	0	0	0	0.0784314	0	0	NA	NA	NA	NA	-0.60091	NA	-1.2335
AT1G06130	18.0044	12.5528	17.8344	12.5528	18.3947	15.6053	12.1064	10.3415	14.782	6.76866	10.0266	10.3592	13.6024	18.4213	21.4856	18.3415	17.2823	19.3171	-0.494026	0.138229	-0.664638	0.0936844	-0.129273	0.755407	0.234858
AT1G06135	0	0	0	0.35348	0.446886	0	0	0	0	0	0.217949	0	0	0	0	0	0.245421	0	2.38409	NA	0.659734	NA	0.21571	NA	-2.33138
AT1G06137	0	0	0	0	0	0	0	0.637681	0	0	0	0	2.06763	0	0.458937	0	0	0	NA	NA	-1.22542	NA	-3.48784	NA	-4.20912
AT1G06140	0.350626	1.04949	0.679785	0.115086	0.581992	0.740608	0.139535	0	0.477042	0	0	0	0	0	0.283244	0.629696	0.399523	0.157424	-1.00897	0.471518	-3.61456	NA	1.47638	NA	2.3402
AT1G06148	0.123167	0.0860215	0	0.188661	0.596285	0.101173	0	0	0	0.117791	0	0.0938416	0.418377	0	0.510753	0.0860215	0.0327468	0.322581	1.49333	0.524325	1.90026	NA	-1.25298	NA	-2.83667
AT1G06149	0	0	0	0	0	0	0	0	0	0	0	0	0	0	0	0	0	0	NA	NA	NA	NA	NA	NA	NA
AT1G06150	0.519588	0.308454	0.352577	0.397938	0.603711	0.853608	0.434227	0.408247	0.0824742	0.198763	0.392577	0.395876	0.264742	0.230103	0.41134	0.0907216	0.331546	0.163299	0.19526	0.851701	-0.110435	0.95292	-0.80097	0.475395	-1.12411
AT1G06160	1.80451	3.59184	4.28571	1.45113	0	1.11171	2.76477	3.96992	7.94844	0.776584	1.40602	0.41246	1.83888	2.19764	3.67347	0.661654	1.07948	0.779807	-2.31364	0.0119264	-2.68089	0.00120685	-1.81411	0.022443	0.368302
AT1G06170	0.148323	0.517952	0	0	0.574456	0	0	0.233078	0	0	0	0	0.251913	0.109476	0.335491	0.155386	0.15774	0.466157	-0.767153	0.802075	-2.30724	NA	-0.0311391	NA	0.672775
AT1G06180	0.368421	0.289474	0.833333	0.423246	1.60526	2.95066	0.256579	0.578947	0	0.528509	4.17544	0.842105	0.469298	0.611842	1.25	0.578947	1.10197	2.75	1.37936	0.330853	2.40253	0.164886	0.652156	0.642221	-0.859567
AT1G06190	29.2571	25.6816	24.0408	22.8449	25.2299	27.0367	24.9918	22	19.0476	12.4599	26.5524	17.8939	13.9755	23.4082	17.7721	12.6313	16.6816	14.7714	-0.522987	0.0307585	-0.425807	0.253579	-0.464756	0.185276	-0.0845524
AT1G06200	28	19.8272	33.035	43.286	46.4403	40.25	17.3333	14.1235	16.8724	17.6039	13.5895	19.358	11.0082	15.1173	19.8405	27.251	23.643	25.9383	0.255914	0.436993	-0.142821	0.803905	0.556057	0.138977	0.170691
AT1G06210	7.48465	7.68212	10.0662	19.1722	22.3287	23.3046	5.49428	3.7351	4.33474	7.83504	7.52258	6.93558	9.53402	14.3335	15.4425	24.7417	22.1854	24.3576	0.930287	0.000540164	0.523293	0.289115	0.688056	0.0259978	-0.385852
AT1G06220	11.3091	10.7796	10.7254	14.1087	13.2227	13.3209	5.01948	4.95512	3.83855	5.64578	4.93734	4.44369	2.77844	5.24979	5.52357	6.48264	5.57861	6.68755	-0.13794	0.629801	-0.0888676	0.879738	0.286638	0.508557	0.264245
AT1G06225	0	0	0	0	0	0	0	0	0	0	0	0	0	1.47619	0	0.349206	0	1.04762	NA	NA	NA	NA	-0.357353	NA	-1.07554
AT1G06230	12.9964	11.7754	13.1661	17.6398	20.2605	18.9812	5.03226	4.33692	3.04659	4.60693	4.76284	3.26882	3.83513	4.33333	4.02927	4.94146	5.72342	6.87993	0.141234	0.612233	-0.176099	0.766685	0.383215	0.293389	0.121397
AT1G06240	6.11009	6.68938	5.60288	4.30013	2.71822	5.69725	6.13368	7.61206	5.76671	4.89581	2.57339	2.51638	3.36566	2.80341	3.61075	1.55701	1.49279	2.59502	-0.983714	0.0238074	-1.19951	0.0182233	-0.938763	0.0983478	-0.0791671
AT1G06250	0	0	0.135714	0	0	0	0	0	0	0	0	0	0.305714	0.132857	0.0678571	0.125714	0	0.0471429	-0.4755	NA	NA	NA	-1.53209	NA	-1.24161
AT1G06260	0	0	0	0	0	0	0	0	0	0	0	0	0.407231	0.530923	0.18078	0.251189	0.127498	0.0627973	NA	NA	NA	NA	-1.42009	NA	-2.06236
AT1G06265	0.791774	1.0934	1.5467	0.248072	0.940874	0.354756	0	0.226221	0	0	0	0	0.733505	0.0796915	0.162811	0.150814	0.172237	0.311054	-1.60545	0.0705437	-2.72097	NA	-0.503568	0.773775	1.05577
AT1G06270	1.38158	1.62105	0.625	3.55526	1.92632	3.26842	0.923684	1.04211	0.131579	0.317105	1.72237	1.51579	0.844737	1.34605	0.625	0.463158	0.264474	0.781579	0.771369	0.320634	0.538093	0.753762	-1.01081	0.350657	-1.91103
AT1G06280	0	0	0	0	0	0	0	0	0	0	0	0	0	0	0.29549	0.273717	0.208398	0.102644	NA	NA	NA	NA	0.198245	NA	-0.307729
AT1G06290	20.0539	18.9339	18.64	30.6362	31.5402	27.0189	15.1731	17.5629	14.5684	15.2211	21.4451	15.5217	12.6147	13.7836	16.8	16.3773	19.2114	20.592	0.183658	0.486173	-0.0760335	0.866772	0.224721	0.521574	-0.0954646
AT1G06310	0	0	0	0	0	0	0	0	0	0	0	0	0.62029	0.0898551	0.183575	0.0425121	0.0323671	0.127536	NA	NA	NA	NA	-2.08689	NA	-2.85119
AT1G06320	0	0	0	0	0	0	0	0	0	0	0	0	0.641679	0.557721	0	0.131934	0	0.0989505	NA	NA	NA	NA	-2.36613	NA	-3.1284
AT1G06330	0	0	0	0	0	0	0	0	0	0	0	0	0	0	0	0.183333	0	0	NA	NA	NA	NA	-0.60091	NA	-1.2335
AT1G06340	0	0.361149	0	0	0	0	0	0	0	0	0	0	0	0.508892	0.389877	0.120383	0.0916553	0.180575	-1.7008	NA	NA	NA	-1.4958	NA	0.186128
AT1G06350	0	0	0	0	0	0	0	0.229565	0	0	0	0	0	0	0.247826	0.306087	0.349565	0.516522	NA	NA	-1.80732	NA	1.53374	NA	1.05202
AT1G06360	1.45833	1.68056	0.824653	0.670139	0.635417	1.07812	2.03125	2.0625	0	1.04601	0.413194	0	0.743056	1.29167	0.577257	0.381944	0.116319	0.916667	-1.21263	0.276103	-1.70501	0.341368	-1.00524	0.478991	0.070389
AT1G06370	2.0985	1.44468	1.08494	1.51535	1.56745	1.62527	0	0.659529	0.713776	0.51606	0.254818	0.137045	0.916488	1.32762	0.474661	2.5753	3.73019	2.07281	-0.44606	0.638711	-0.89052	0.725463	1.58528	0.0369887	1.92104
AT1G06380	2.37985	2.21616	4.98426	8.91081	5.37671	5.43022	2.94648	1.93914	1.46905	2.52886	2.99685	4.83526	2.24554	2.34208	3.09024	4.06296	4.35887	4.22455	0.655506	0.328145	0.51168	0.632199	0.531571	0.417061	-0.258556
AT1G06390	13.1386	18.8752	16.3887	12.2082	17.6791	19.4025	5.78608	4.63025	3.91029	4.29615	3.48994	5.2996	3.69178	8.77056	5.35365	6.83151	7.82116	8.46348	-0.426442	0.209894	-0.339067	0.594805	0.218721	0.672408	0.504022
AT1G06400	29.8854	20.4302	27.6884	34.1387	36.5387	41.192	17.6382	18.7055	13.6683	19.8613	19.8533	20.6472	10.3236	16.6372	14.7035	16.9809	18.8543	21.6905	0.0812919	0.830596	0.056338	0.924212	0.299843	0.446095	0.0800153
AT1G06410	30.4294	29.4262	30.0222	63.3148	44.5814	52.045	8.07663	7.60735	4.81317	10.2261	7.49873	6.99177	22.3623	24.4427	21.208	31.4883	26.1381	30.9728	0.384603	0.0718707	0.0702605	0.90988	0.247401	0.346593	-0.275887
AT1G06420	0.163902	0	0	1.12976	0.238049	0.807805	0	0	0	0	0	0.187317	9.6039	8.16585	1.94634	3.52	3.0722	3.21951	3.03437	0.194344	0.771602	NA	-1.06444	0.129954	-4.27518
AT1G06430	45.9672	37.8537	42.4656	93.8896	58.322	61.2279	40.8851	35.4732	44.4346	46.2763	58.2071	44.1898	36.6315	45.0359	53.2084	52.3707	54.937	56.0488	0.313112	0.245365	0.087785	0.810595	0.12948	0.706225	-0.315774
AT1G06440	0.552632	0.368421	0.909091	1.26974	0.729665	1.48565	0	0.236842	0.119617	0.288278	0.142344	0.344498	0	0.222488	0.284091	0.526316	0.200359	0.157895	0.546446	0.644298	0.779406	NA	0.407277	NA	-0.323124
AT1G06450	1.21739	0.510145	0.826087	3.21667	1.5913	4.65	1.69565	1.53043	1.44928	2.61957	3.27681	3.33913	2.48116	2.02174	0.826087	1.21159	1.35942	1.19565	1.444	0.0653253	0.77355	0.346446	-0.511933	0.562469	-2.11387
AT1G06460	190.199	160.855	173.263	90.5179	113.84	135.073	136.086	123.279	116.476	46.1949	75.1272	71.2561	135.452	168.705	181.166	94.1011	116.294	132.485	-1.07235	1.9e-08	-1.17947	3.59e-09	-0.642364	0.0175438	0.288275
AT1G06470	7.09798	7.66407	8.27372	10.1052	11.7636	14.3795	3.15397	3.90047	2.79938	4.12286	4.75013	2.3888	2.44064	3.08554	2.8564	2.87403	3.43857	3.48989	0.210384	0.585392	-0.0253294	0.979694	0.0713983	0.909927	-0.262947
AT1G06475	0	0	0.34358	0.698011	0.882459	0	0	3.10307	0.723327	0	0.21519	1.38879	1.54792	1.34539	1.03074	0.954792	1.33273	0.954792	2.41963	0.511065	-1.56325	0.548941	-0.340981	0.822528	-2.8747
AT1G06480	0	0	0	0	0	0	0	0	0	0	0	0	5.78378	5.02703	2.56757	13.0811	5.43243	1.78378	NA	NA	NA	NA	0.576082	NA	-0.0621794
AT1G06490	0.841262	0.954765	0.919713	1.2886	0.814555	0.967451	0.0781172	0.176264	0.333834	0.160908	0.238358	0.0961442	1.85745	0.776164	0.792856	0.778501	0.738107	0.594892	-0.265062	0.669393	-0.47368	0.797565	-0.725761	0.216924	-0.626652
AT1G06500	7.08661	5.44432	5.12936	6.51294	3.56805	3.49269	4.73791	4.009	3.82452	2.43982	4.14961	3.88751	1.92576	3.13836	2.24409	1.68279	3.08999	3.34083	-0.824701	0.160111	-0.461741	0.60479	0.00429835	0.996672	0.700933
AT1G06510	11.3514	10.8178	12.5894	11.442	10.4237	10.1064	8.97646	2.41674	2.96425	2.94159	4.25371	4.68701	12.687	6	5.71491	6.21447	5.60767	4.54577	-0.55933	0.114147	-0.430818	0.637968	-0.647625	0.230429	-0.213272
AT1G06515	6.3	9.83529	6.98529	3.97353	12.2	11.5676	6.19412	8.15294	12.6471	10.2779	12.95	11.2941	2.51765	2.18824	2.79412	2.71765	6.01029	6.6	-0.20252	0.797295	0.130759	0.879412	0.882805	0.26234	0.956298
AT1G06520	1.72632	0.970426	0.666667	10.3514	7.70526	7.78195	1.52481	0.529323	1.00251	8.57694	4.53333	4.90827	1.71629	0.559398	1.19048	6.4401	5.00401	7.21203	2.4386	5e-09	2.42672	1.22e-05	2.36959	7.12e-07	-0.171967
AT1G06530	31.322	28.7777	31.8245	89.8614	46.9511	51.3888	19.5972	20.1356	23.33	26.9113	30.2542	24.3111	11.5214	21.326	18.659	33.7787	34.2682	36.3888	0.59003	0.0514284	0.155854	0.73106	0.849412	0.0062757	0.133139
AT1G06540	0	0	0	0	0	0	0	0	0	0	0	0	0	0.454768	0.232274	0	0	0	NA	NA	NA	NA	-3.24735	NA	-3.88659
AT1G06550	6.72215	3.83099	6.32522	12.7266	12.1844	11.927	1.04866	0.338028	1.28041	1.23431	1.37132	1.47503	1.37004	2.14341	2.98015	6.30986	5.91933	9.88732	0.696592	0.0571037	0.443079	0.757775	1.52561	0.00172644	0.694363
AT1G06560	3.0666	2.43118	4.40553	4.28466	2.889	2.24667	2.42427	2.14899	1.28268	0.71337	1.64381	0.473606	3.58954	2.01875	3.88999	1.43266	1.68574	1.49778	-0.487038	0.396829	-1.22271	0.147403	-1.1867	0.0230757	-0.823337
AT1G06570	24.8108	18.9704	24.3308	53.6525	41.7658	49.4189	21.5328	14.1004	21.7503	30.0862	34.3829	40.1544	38.5586	46.5598	25.8591	42.8108	37.4234	43.5753	0.649006	0.0035167	0.664644	0.0210803	0.0394443	0.929103	-0.764158
AT1G06580	0.327485	0.34308	0.925926	0.376218	0.951267	1.3114	0.22807	0.128655	0.0974659	0	0	0.748538	0.625731	0.54386	0.740741	0.25731	0.29386	0.192982	0.347356	0.800506	0.517708	0.889151	-1.51987	0.138245	-2.00891
AT1G06590	1.46134	1.38918	1.22423	1.49227	1.41495	2.66753	0.301546	0.255155	0.515464	0.388209	0.613402	0.989691	1.10309	0.719072	0.581508	0.737113	0.884987	0.595361	-0.00481906	0.996219	0.684634	0.614076	-0.155224	0.866601	-0.25235
AT1G06610	0	0	0	0	0	0	0	0	0	0	0	0	117.26	15.2877	22.1233	16.8767	28.4521	16.274	NA	NA	NA	NA	-1.35165	0.169568	-2.09776
AT1G06620	9.62229	4.69969	8.23529	26.5898	31.5387	36.8498	10.8669	6.74303	12.0743	33.3893	38.3158	57.2136	12.257	8.63777	8.89706	28.9474	28.1587	34.6858	1.64198	5.19e-08	1.92045	2.17e-10	1.52359	6.61e-08	-0.260042
AT1G06630	6.43565	6.21332	5.04256	9.76114	8.0641	8.39609	2.22634	3.89985	3.10466	2.05158	3.33701	2.40361	0.857286	1.76965	2.23585	2.7321	2.61693	3.33801	0.110295	0.811931	-0.474561	0.502046	0.587027	0.334005	0.314756
AT1G06640	20.694	29.3139	24.6623	52.1483	67.2212	89.9285	16.8914	26.9245	18.9404	31.7609	65.253	86.9722	7.65298	8.1298	8.30464	17.1921	22.9397	35.2728	1.03322	6.22e-05	1.31222	7.42e-05	1.49901	2.91e-05	0.324882
AT1G06645	7.48962	6.49347	7.88624	5.19216	8.43966	6.36434	4.85626	3.75404	4.15065	2.40815	2.37817	2.36126	1.64489	1.42967	2.1176	1.35281	2.16295	1.92775	-0.57352	0.19363	-1.04307	0.0929676	-0.0998291	0.918187	0.349188
AT1G06650	48.9794	40.3765	42.75	32.3559	45.75	45.814	22.8838	16.0147	20.7353	14.3537	18.9	15.1059	38.0794	30.0882	43.7978	28.6647	36.8007	41.0559	-0.537972	0.0261776	-0.502356	0.131459	-0.219986	0.57774	0.180887
AT1G06660	0.14876	0.311688	0.448642	0	0	0.244392	0	0	0	0	0	0	3.28453	0.329398	0.168241	0.155844	0.316411	0.194805	-2.30332	0.339059	NA	NA	-2.48582	0.0625704	-0.47282
AT1G06670	4.81726	3.25039	4.46928	8.2918	8.44323	6.23736	1.68313	0.821151	0.622084	1.07757	1.45743	1.00778	3.24495	2.35031	2.53013	3.60964	2.7743	3.55404	0.437972	0.155489	0.00855414	0.993502	0.175573	0.690982	-0.387164
AT1G06680	2435.93	2636.69	2251.57	1297.98	1431.77	1562.37	4187.02	5045.91	4762.2	1863.9	2691.82	2983.48	2200.66	2965.42	2644.96	1122.75	1415.27	1524.87	-1.21929	1.26e-14	-1.11631	9.77e-09	-1.07604	1.79e-06	-0.0047334
AT1G06690	17.3564	16.1555	19.1505	21.1202	21.6069	15.797	19.879	18.6263	17.4226	13.5335	17.306	19.0756	20.6451	23.568	25.8531	18.4996	20.2592	18.4363	-0.286959	0.38039	-0.375287	0.27772	-0.442638	0.136351	-0.289738
AT1G06700	15.3063	14.9726	13.9737	24.4693	17.8112	22.0406	11.4303	9.56312	12.6235	13.2272	14.6954	10.5379	3.28869	5.0022	3.54555	9.51482	8.75192	11.0121	0.0902402	0.800738	-0.0115641	0.984953	1.1597	0.000722252	0.949949
AT1G06710	0.614394	1.05559	0.889409	1.41164	0.928028	1.21123	0.136922	0.0772382	0.0585138	0.352545	0.0696314	0.112346	1.25219	0.653013	0.667057	0.308953	0.333236	0.251024	0.0272474	0.9774	0.781118	0.776293	-1.58084	0.0275475	-1.72026
AT1G06720	3.58326	3.10418	4.93574	8.70796	5.67132	8.03774	0.639869	0.613618	0.984413	0.922614	0.618266	0.525021	1.87257	2.08532	2.59776	4.23517	4.30544	4.1329	0.522596	0.130069	-0.335542	0.774086	0.77262	0.0367078	0.122338
AT1G06730	2.85976	3.4878	2.7998	6.17835	4.71138	4.41768	1.90244	2.14634	0.914634	3.42886	1.93496	3.41463	2.60976	1.79573	1.97917	1.7439	2.5874	2.61585	0.288139	0.58881	0.600501	0.461127	0.0291421	0.969977	-0.364675
AT1G06740.1	0.615978	0.747202	1.02663	1.26631	1.78927	1.59784	0	0.101891	0	0.465071	0.229641	0.518719	0.660749	0.574296	0.549981	0.509456	0.41374	0.585874	0.542741	0.489383	3.06655	0.169631	-0.353708	0.726127	-1.01148
AT1G06750	0	0	0	0	0.422694	0.0896492	0	0	0.0866176	0	0	0	0.185362	0.0805544	0.24686	0.114335	0	0.171503	3.81686	0.277934	-1.22542	NA	-1.04435	NA	-4.94298
AT1G06760	83.1523	87.4349	77.2202	135.1	112.598	149.078	90.5945	94.822	85.8716	100.822	128.061	127.002	76.9615	118.767	111.037	132.404	135.414	150.528	0.227793	0.332392	0.176272	0.518084	0.306427	0.306049	-0.0632786
AT1G06770	2.21053	2.55535	1.2931	3.41515	3.54265	3.75681	0.318512	0.778584	0.181488	0.874773	0.647913	0.522686	0.77677	1.35027	0.905172	1.91652	1.73276	2.60526	0.338832	0.578202	0.405956	0.822308	0.885451	0.154586	0.433115
AT1G06780	3.85071	2.42759	2.77485	6.81176	8.01785	7.72576	1.80365	1.12454	1.86613	2.93306	3.23448	1.01258	1.73631	2.86734	2.23529	5.24787	4.26734	3.45396	0.866038	0.0149177	0.393998	0.666755	0.759063	0.095793	-0.227995
AT1G06790	2.1405	1.81818	2.87879	4.25344	1.5124	2.28099	0.483471	1.54545	3.58127	2.82163	1.39325	2.24793	0.589532	0.640496	1.17769	1.21212	1.43044	1.22727	-0.178461	0.843687	-0.039147	0.980695	0.436592	0.668914	0.481613
AT1G06800	2.54041	3.75211	3.29698	8.03768	6.04859	5.9524	3.13237	4.12295	5.65196	5.3768	8.49579	9.89985	4.45612	2.58205	1.69559	3.4467	4.11899	5.13733	0.616971	0.154065	0.651786	0.173792	0.507624	0.385636	-0.249482
AT1G06810	0	0	0	0	0.400657	0	0	0	0.328407	0	0	0	1.40558	0	0	0	0.110016	0.108374	1.44805	NA	-1.22542	NA	-2.4664	NA	-4.35819
AT1G06820	10.5893	13.955	12.8314	10.5238	14.7694	10.6658	5.73587	4.16008	5.2026	3.61681	5.06003	3.64982	7.70785	10.5143	9.93247	6.47124	7.50775	7.85793	-0.505097	0.116713	-0.488028	0.3465	-0.520833	0.118224	-0.147629
AT1G06830	10.8119	10.9782	14.6733	22.5485	19.3267	14.7564	13.901	16.2059	17.8218	28.1564	20.0297	23.1921	6.7802	13.6277	15.802	18.8198	13.1347	9.27921	0.209388	0.714843	0.354109	0.53559	-0.0132236	0.987076	-0.340045
AT1G06840	4.71852	3.04198	3.69444	4.05062	3.38889	3.96111	2.09444	1.62963	0.802469	1.78519	1.76296	1.06667	2.64198	2.46852	2.99074	2.36296	2.19198	3.23889	-0.449606	0.260323	-0.166825	0.868337	-0.208774	0.68702	0.117027
AT1G06850	1.93846	1.47692	2.79021	0.53986	3.41259	2.02657	1.14545	1.47692	1.95804	2.02238	1.33147	2.95385	0.897902	1.3007	1.32867	1.47692	1.35874	1.56923	-0.485119	0.616508	0.227768	0.860684	0.125198	0.900061	0.499543
AT1G06860	0	0	0	0	0	0	0	0	0	0	0	0	0	0	0	0	1.88732	0	NA	NA	NA	NA	0.21571	NA	-0.432883
AT1G06870	6.82158	5.89449	8.78483	12.0124	9.83521	13.1292	5.13219	3.28631	3.79372	8.85714	6.48963	7.05631	1.26852	1.43331	2.70302	5.84232	4.52756	4.49911	0.275389	0.490298	0.685944	0.161239	1.21186	0.0238105	0.80055
AT1G06880	0	0	0	0	0	0	0	0	0	0	0	0	0	2.61972	0	0	0	1.85915	NA	NA	NA	NA	-1.00908	NA	-1.74109
AT1G06890	17.8343	16.6582	15.3049	26.5403	30.8861	35.8498	16.8297	13.6709	10.1266	15.8078	16.6381	13.2566	17.4845	21.832	12.4626	18.3291	20.0846	25.7468	0.453368	0.0758267	-0.0298779	0.958596	0.192205	0.64432	-0.414825
AT1G06900	6.276	5.77556	8.62877	15.777	11.7246	12.6759	3.08526	1.431	1.17199	3.95429	3.10314	2.92529	2.13185	2.50689	3.03399	7.52886	6.753	8.00586	0.528819	0.0618622	0.643369	0.270705	1.35452	1.29e-05	0.698118
AT1G06910	1.42932	0.979058	1.98953	2.52618	1.75654	1.62565	0.306283	0.691099	0.78534	0.315445	0.0778796	0	0	0.973822	0.932592	0.921466	1.35929	0.734293	0.0226872	0.983781	-2.53499	0.20413	0.344747	0.788948	0.154546
AT1G06920	0	0	0	0	0	0	0	0	0	0	0	0	0	0	0.100211	0	0.0706751	0.348101	NA	NA	NA	NA	0.855123	NA	0.203481
AT1G06923	0	0	0	0	0	0	0	0	0	0	0	0	2.43974	0.151466	0.232085	0.143322	0.109121	0	NA	NA	NA	NA	-3.49152	0.0487262	-4.26533
AT1G06925	0	0	0	0	0	0	0	0	0	0	0	0	0	1.72222	0.87963	1.01852	0.465278	0.611111	NA	NA	NA	NA	-0.598977	NA	-1.1318
AT1G06930	0	0	0	0	0	0	0	0	0	0	0	0	0.411143	1.42939	0.273775	0.845341	0.51489	0.253602	NA	NA	NA	NA	-0.507416	0.765632	-1.12998
AT1G06950	18.6554	23.341	23.965	23.4116	19.2167	17.9267	6.77852	7.32891	6.5178	4.79964	6.64303	4.11346	56.309	45.1249	34.0555	34.8389	28.1424	27.5232	-0.568715	0.0144063	-0.618623	0.0761095	-0.710444	0.0181429	-0.301855
AT1G06960	4.42562	7.90909	9.42149	5.9814	5.79752	5.9876	1.45041	3.27273	2.27273	1.24483	2.45868	1.98347	0.884298	3.07438	3.53306	2.36364	2.90702	2.79545	-0.724077	0.177932	-0.537141	0.656015	-0.152664	0.871595	0.423758
AT1G06970	0	0	0	0	0	0	0	0	0	0	0	0	1.89076	0.821687	0.381526	0.388755	0.0807229	0.291566	NA	NA	NA	NA	-2.06647	0.0397203	-2.77758
AT1G06980	1.06195	3.78255	0	0.731985	0	0	0.591656	1.83565	2.52845	0.304678	0	0	0.541087	1.64602	0.240202	0.778761	0.254109	0.333755	-3.16986	0.0905017	-4.59397	0.0181428	-0.93761	NA	2.08255
AT1G06990	0	0.357143	0	0	0	0	0	0	0	0	0	0	0.694805	0.603896	0.154221	0.285714	0.87013	0.482143	-2.43056	NA	NA	NA	0.238322	0.897797	2.49176
AT1G07000	16.9328	11.7826	17.085	47.9639	33.1522	30.9886	17.6887	9.13043	11.2648	26.4338	21.3424	22.1976	5.92095	4.68676	4.83449	8.95652	6.05781	7.79348	0.856229	0.000936794	0.696819	0.03343	0.442066	0.280335	-0.532324
AT1G07010	11.8673	13.4595	14.7052	13.5147	17.5356	14.6222	8.91155	12.3243	14.6192	5.03317	9.06388	6.84029	7.09828	9.36855	12.8962	7.13514	9.4656	9.04054	-0.252697	0.466298	-0.997729	0.00853712	-0.370855	0.408363	-0.258351
AT1G07020	12.2136	11.7507	8.45697	11.7404	19.1869	19.0415	12.1513	15.0801	11.276	19.6662	23.3056	27.9169	13.3353	6.34718	9.58457	8.22552	9.94065	11.2611	0.156189	0.789263	0.653922	0.125685	-0.088418	0.898038	-0.365144
AT1G07025	0	0	0	0	0	0	0	0	0	0	0	0	2.56287	0	0.568862	0.175649	0.133733	0.39521	NA	NA	NA	NA	-2.06526	NA	-2.88849
AT1G07030	6.42654	6.91131	8.8761	36.065	25.606	30.2722	6.17874	5.45159	6.90589	24.149	25.782	23.5288	1.15911	1.25931	1.60799	10.4861	7.71158	6.74746	1.62189	3.55e-10	1.78184	1.72e-10	2.42837	1.72e-07	0.69942
AT1G07040	23.9069	18.2721	19.2721	35.4678	32.7566	40.2637	11.7279	8.03341	10.0239	9.92184	9.30131	16.611	17.6205	13.0955	15.8144	17.1169	18.6289	22.722	0.372461	0.139003	0.0648398	0.92397	0.197215	0.606961	-0.300099
AT1G07050	30.1513	33.9112	34.2137	34.9856	43.9376	50.4454	21.3493	21.2341	23.5294	30.6675	29.1429	32.2689	6.67947	17.4166	15.6242	15.7407	17.2125	23.3733	-0.0507738	0.900441	0.264546	0.512867	0.318395	0.543469	0.216267
AT1G07051	0	1.14783	0	0	0	0	0	0	0	0	0	0	1.86087	0.808696	0	1.53043	0.873913	0	-1.7008	NA	NA	NA	0.106745	NA	1.56216
AT1G07060	0	0	0	0	1.33151	0	0	0	0	0	0	0	0	0	0	0.120055	0	0.360164	3.54895	0.405852	NA	NA	1.54418	NA	-2.17554
AT1G07070	2.77565	4.13217	0.66087	2.68522	5.51652	6.12	1.22087	3.90261	1.04348	3.77217	3.51826	3.00522	0.744348	4.85217	2.14783	5.35652	5.70957	5.85391	0.396152	0.731117	0.45894	0.766262	0.910568	0.252518	0.406888
AT1G07080	50.1379	40.0263	50.2299	42.7833	39.4647	47.4163	71.0837	56.4631	65.6814	38.9795	56.569	48.7094	50.601	46.1182	52.6478	37.642	43.2915	45.5172	-0.555509	0.0104771	-0.630942	0.00535875	-0.380354	0.171532	0.0405764
AT1G07090	5.07741	3.82609	5.44008	6.13998	9.5737	6.14634	5.95546	6.29905	7.63521	8.68929	10.6002	14.2524	1.81548	4.1421	2.51856	4.386	4.26299	4.26935	0.173496	0.80282	0.53475	0.334182	0.434743	0.522447	0.135091
AT1G07100	0	0	0	0	0	0	0	0	0	0	0	0	17.3514	25.1351	16.6892	11.8919	14.4865	13.3784	NA	NA	NA	NA	-0.733589	0.452155	-1.32471
AT1G07110	37.1089	42.9421	37.3291	35.4534	31.3479	30.6379	7.64763	8.2314	8.94065	5.79414	7.24192	5.33734	10.1292	20.4027	18.8787	9.22314	11.2506	11.7273	-0.718055	0.00021657	-0.647909	0.0552486	-0.766071	0.0310944	-0.194807
AT1G07119	1.15244	1.60976	1.15854	1.47104	1.11585	0.946646	1.42683	0.603659	0	2.20427	2.53963	0	0	0	0	0.402439	0.102134	0.603659	-0.607801	0.69112	1.08396	0.647882	2.59661	NA	3.05501
AT1G07120	0	0.476043	1.02782	1.7898	0	0.159969	0	0	0	0	0	0	0.661515	1.4374	0.880989	0.612056	1.34621	0.714065	-0.0037776	0.999049	NA	NA	-0.30838	0.799369	-0.46018
AT1G07128	1.26474	3.31242	2.38394	14.5295	9.79674	5.71393	2.93601	2.81556	0.501882	8.16437	8.95859	9.15433	1.07403	1.16688	1.19197	3.09159	2.43789	2.73275	1.66107	0.0072021	1.85091	0.00547532	1.10623	0.203981	-0.664721
AT1G07130	0.701461	1.37787	0.991649	3.02192	0.764092	3.67328	1.46555	0.826722	3.13152	2.76722	0.745303	3.4071	3.12735	0.776618	0.495825	0.91858	0.559499	0.757829	0.825376	0.460177	0.142453	0.937209	-0.903538	0.47335	-1.8841
AT1G07135	8.4918	9.25683	8.82514	49.832	45	43.832	11.1885	8.11475	14.4809	47.0806	48.6079	36.1967	22.2186	16.2623	17.3907	45.2022	40.8224	37.959	1.93543	6.89e-13	1.77	5.21e-08	1.04132	0.000545476	-1.00746
AT1G07140	55.8432	49.7579	57.5717	142.353	82.3009	96.6193	52.0728	46.3709	52.6242	66.7852	83.1917	76.4507	20.0672	33.972	40.6193	70.9419	62.2176	67.2008	0.532862	0.0314682	0.372523	0.104076	0.922725	0.00469964	0.266679
AT1G07150	0.452966	0.263631	1.47993	7.97903	4.09347	4.58898	0.560815	0.632714	0.958658	4.04314	7.27262	5.40683	0.769323	0.334332	0.569203	3.74356	1.96705	2.72858	2.64361	2.85e-05	2.74126	3.3e-06	2.26173	0.00159119	-0.476087
AT1G07160	0.0575342	0.060274	0.390411	9.91438	6.85205	6.23836	0	0	0.273973	5.94247	6.52055	6.96986	7.03562	5.47808	1.10616	7.05205	4.26781	4.9726	5.47957	1.82e-11	6.07699	6.7e-07	0.204203	0.826742	-5.41943
AT1G07170	6.46845	6.02353	5.48663	10.3209	6.00214	5.09198	3.75401	4.51765	4.06417	3.09305	5.72727	7.39251	2.74652	1.39251	1.82888	2.44706	2.29305	3.03529	-0.194615	0.773889	0.170188	0.866168	0.31777	0.720303	0.420216
AT1G07175	0	0	0	0	0	0	0	0	0	0	0	0	1.59701	1.38806	1.06343	0	0.75	0.492537	NA	NA	NA	NA	-1.73731	NA	-2.43527
AT1G07180	16.255	15.4049	13.8143	26.3378	18.9687	17.9446	20.1544	19.3423	18.2327	15.5006	23.2276	20.8322	7.42058	15.0839	13.1767	10.877	11.0917	12.4765	0.0267694	0.950005	-0.167402	0.661093	-0.214691	0.621969	-0.383667
AT1G07190	0	0	0	0	0	0	0	0	0	0	0	0	0	0	0	0	0	0.8	NA	NA	NA	NA	0.143058	NA	-0.50639
AT1G07200	5.36887	5.14531	3.5397	8.07624	7.06334	8.06879	1.8779	1.47549	0.458584	1.10519	1.46661	0.935512	2.69877	1.43938	0.952995	1.96733	1.42104	2.17541	0.259942	0.477872	-0.311862	0.759632	0.0890679	0.910168	-0.297365
AT1G07210	6.66667	7.86633	12.0635	14.35	14.6767	14.8722	8.21053	7.49875	4.34419	9.26149	5.66667	4.17043	1.7878	5.28321	4.7619	6.46951	9.34754	7.60902	0.302792	0.490392	-0.273174	0.726724	0.767431	0.144165	0.32252
AT1G07220	5.41935	6.27504	6.02151	13.6531	6.76627	11.3633	5.29711	2.24109	5.65931	2.86418	7.00396	4.78098	3.39106	2.10526	2.52688	3.18732	3.33673	3.28693	0.397287	0.349414	-0.0414792	0.967206	0.199374	0.744443	-0.309967
AT1G07230	23.2609	16.9428	20.3637	13.291	17.5131	21.5834	19.1785	17.9884	17.3618	10.5189	17.8904	13.5946	92.5742	93.902	57.2672	96.4927	75.838	71.7934	-0.653382	0.015736	-0.587058	0.0429989	-0.121506	0.766675	0.370609
AT1G07240	4.91033	6.19296	3.88195	9.63905	10.5244	9.39841	3.7185	6.21793	6.24291	6.01816	7.49659	10.7877	3.40068	3.69467	3.82804	4.94438	4.63905	6.92963	0.510575	0.198785	0.350061	0.545102	0.442261	0.34845	-0.186917
AT1G07250	36.835	28.5063	37.3845	40.1746	28.1032	35.6383	45.3401	43.868	52.3095	38.8896	47.2573	46.877	16.6887	13.2777	14.7031	11.6137	14.7504	13.6593	-0.42291	0.0896086	-0.303975	0.249805	-0.284555	0.425112	0.00930334
AT1G07260	0.438007	0.458864	0.330243	0.223638	0.141367	0.599652	0.135574	0.382387	0.23175	0.418888	0.689455	0.556199	1.98378	0.646582	0.880649	0.866744	0.271727	0.955968	-0.808119	0.640539	0.878786	0.666304	-0.765738	0.471485	-0.133364
AT1G07270	0	0	0.125165	0.381423	0	0	0	0	0	0.158762	0.470356	0	0.28195	0.367589	0.563241	0.347826	0.397233	0.0869565	1.83754	NA	3.01945	NA	-0.767834	NA	-2.73692
AT1G07280	66.4807	53.5617	59.3094	57.9355	62.9098	81.1036	60.2238	49.5304	49.3554	40.9434	50.0216	60.3757	47.884	48.0414	46.1878	45.5396	49.1395	59.6188	-0.273972	0.246202	-0.280771	0.295697	-0.0182331	0.958951	0.110829
AT1G07290	0.654545	0.685714	0.987013	0.835498	2.11255	0.896104	0	0	1.21212	0.208658	0.10303	0.166234	1.48225	0.644156	0.658009	0.685714	0.464069	0.228571	0.297329	0.836657	-1.60517	0.62486	-1.04517	0.408739	-1.44394
AT1G07300	2.62857	2.03537	1.80952	4.46395	1.32789	1.6898	0.636735	0.897959	1.90476	0.327891	2.26667	0	9.31701	4.30204	1.03401	1.07755	1.18503	0.808163	-0.2356	0.851337	-0.59581	0.811733	-2.27471	0.0129867	-2.24206
AT1G07310	19.0778	18.0482	17.6531	24.5733	28.3799	31.1996	21.4191	26.9814	26.1528	29.3579	35.1349	37.5279	17.3792	16.7694	16.6724	19.3806	18.9979	25.7096	0.169858	0.589222	0.230103	0.50726	0.198984	0.57897	-0.0959375
AT1G07320	100.57	123.352	93.7005	122.275	83.2657	98.2095	166.445	240.242	215.983	126.312	172.289	195.732	128.801	128.955	101.429	83.8186	75.0072	81.4903	-0.517657	0.0262598	-0.558671	0.0265332	-0.709381	0.00114937	-0.346872
AT1G07330	0	0.2138	0.0923226	1.31293	1.42274	2.81633	0	0	0.194363	0.117104	0.289116	0	0.623907	1.80758	0.738581	2.18076	0.748785	1.12245	3.7057	0.000406451	0.867822	NA	0.198552	0.855533	-3.63168
AT1G07340	0	0	0	0	0	0	0	0	0	0	0	0	0.507711	0	0.338078	0.365362	0.198695	0.117438	NA	NA	NA	NA	-0.381606	NA	-1.02163
AT1G07350	4.70876	6.80412	7.83505	29.721	31.9149	30.9433	7.68943	5.2732	5.02577	41.7713	43.4749	42.5567	2.75773	1.67784	2.08119	10.433	11.3106	11.0992	1.83059	3.97e-12	2.64108	9.03e-27	2.25546	1.03e-09	0.32339
AT1G07360	13.5275	10.3683	12.5992	19.54	31.9266	28.0657	9.83659	5.7833	7.46004	12.1285	18.8117	15.0053	8.86915	11.7833	12.1492	20.997	23.0474	25.8686	0.682766	0.0180332	0.801446	0.0216904	0.927678	0.000941375	0.115948
AT1G07370	1.96683	1.54537	2.03902	1.88293	1.66634	0.605854	1.14146	2.83317	4.09756	1.41073	1.85756	0.749268	5.01073	7.62146	3.52195	2.91902	3.33366	2.70439	-0.851641	0.399101	-1.23608	0.231579	-0.952626	0.0865085	-0.250031
AT1G07380	2.18974	2.85812	3.00427	2.06197	2.18974	1.85769	2.2	1.69231	1.36752	0.823932	1.88162	1.47692	4.38974	3.1	3.12607	1.84274	2.3765	2.42564	-0.839988	0.0993489	-0.518731	0.54805	-0.77076	0.0846234	-0.057319
AT1G07390	0.80678	0.298305	0.375706	1.30847	1.79209	2.10508	0.132203	0.0745763	0	0.340395	0.336158	0.542373	0.483616	0.683051	0.644068	1.36723	1.05989	1.1	1.34433	0.0383242	2.38414	0.152131	0.777594	0.219592	-0.666397
AT1G07400	3.5	7.44118	6.28676	265.848	244.598	251.393	2.00735	2.42647	4.41176	189.906	243.396	286.118	5.2451	4.33088	1.6299	134.804	148.533	152.868	5.03171	7.22e-93	6.13381	2.11e-87	5.35953	1.78e-49	0.195589
AT1G07410	1.00132	0.699338	0.754967	10.7364	17.1285	17.547	0.929801	0.349669	0	4.78808	5.04371	5.3404	0	1.47815	0.503311	1.16556	1.33113	0.874172	3.74102	2.81e-11	3.45012	0.00121254	0.519287	0.746162	-3.37411
AT1G07420	13.0007	11.8163	13.2933	14.8671	25.176	18.8714	16.041	19.3102	18.7986	17.2021	21.1088	18.4537	9.98163	10.3845	9.46643	9.51519	10.8905	12.4071	0.185179	0.644128	-0.151935	0.72784	0.00728406	0.988125	-0.306088
AT1G07430	1.01706	1.79196	1.15025	23.1558	12.0859	21.4177	1.03027	0.217942	1.21079	6.63181	5.37039	6.34012	1.17777	1.2284	1.46395	5.95707	4.83049	8.20914	3.36369	4.07e-20	2.77912	1.8e-06	2.11267	4.71e-06	-1.36625
AT1G07440	33.2613	24.6968	26.0484	16.1871	13.5774	19.5315	11.8887	12.7742	15	3.8871	4.89435	9.44516	10.0097	20.55	16.9315	8.09032	11.0766	9.84677	-1.21469	1.7e-06	-1.34551	0.0012529	-0.86533	0.0232988	0.20393
AT1G07450	0.689231	0.541538	0	0.197949	1.00103	0.636923	0.96	1.08308	1.02564	0	0.732308	0.984615	0.877949	1.14462	0.292308	0.722051	1.23692	0.541538	0.0287013	0.991488	-1.03294	0.583117	0.105562	0.950433	-0.0230568
AT1G07460	0	0	0	0	0	0	0	0	0	0	0	0	0	0.239382	0	0	0	0	NA	NA	NA	NA	-2.73002	NA	-3.42995
AT1G07470	8.84785	7.43823	4.69441	13.4272	13.6437	10.3635	5.3251	4.29129	4.03121	5.4844	4.64239	5.86736	1.11313	0.604681	1.23537	2.46034	2.39597	3.64759	0.367992	0.390512	0.0222275	0.980029	1.36243	0.0448202	0.877489
AT1G07473	0	0	0	0	0	0	0	0	0	0.521645	0	0	1.85281	2.01299	0.102814	0.761905	0.362554	0.285714	NA	NA	2.09468	NA	-1.51528	0.300574	-2.22005
AT1G07476	0	0	0	0	0.32664	0	0	0	0	0.967871	0	0	0.572959	0	0	0.117805	0.0896921	0.176707	1.44805	NA	2.68295	NA	0.185866	NA	-1.49697
AT1G07480	6.01742	5.53727	6.3456	10.5561	9.68441	13.3258	2.94482	2.10842	2.90416	4.66602	5.70232	5.20426	1.45015	1.62052	1.51742	2.12972	1.8485	2.52372	0.465662	0.160798	0.77283	0.116276	0.35704	0.57333	-0.221983
AT1G07485	0.253776	0.398792	0.287009	0	0	0	0	0	0	0	0	0	0.646526	1.40483	0.574018	0.664653	0.607251	0.697885	-2.85726	NA	NA	NA	-0.538072	NA	2.189
AT1G07490	1.30841	2.05607	0.5919	0	0	0	0	0.411215	0	1.50156	0	0.299065	0	0	0.147975	0	0.208723	0.102804	-4.91428	0.0150577	1.7219	NA	-0.0966755	NA	4.67522
AT1G07500	1.49333	1.56444	2.53333	14.5822	7.59111	5.52	1.04	0.586667	5.33333	9.64	14.8089	9.38667	0	0.826667	0	1.17333	2.08444	3.52	1.92769	0.0872317	2.10615	0.0841581	2.65736	NA	0.639719
AT1G07510	8.20706	7.17998	9.31436	19.783	18.2352	17.8118	4.33185	3.43915	2.05691	6.36167	6.93521	6.91121	5.42887	5.48372	5.08056	10.1063	9.32533	10.77	0.741622	0.00115774	0.840606	0.0314121	0.787091	0.00441863	-0.0737573
AT1G07520	3.48439	3.1793	2.11864	4.04594	2.50312	4.15477	0.208742	1.53078	0.981267	0.96744	0.159233	0.685103	0	0.829616	0.720339	0.824264	0.537913	0.88314	-0.179779	0.775472	-0.872179	0.54524	0.219513	0.863065	0.202672
AT1G07530	9.49408	10.483	9.20344	12.8113	13.1324	13.5178	4.1141	4.64155	2.58342	4.1507	4.18443	4.20237	4.6071	4.13778	4.3972	4.89415	6.94761	6.51238	-0.0165569	0.966134	-0.0726912	0.922102	0.352874	0.380055	0.253896
AT1G07540	0	0	0	0	0	0	0	0	0	0	0	0	2.03487	0.786054	0.552034	0.511358	0.460116	0.557845	NA	NA	NA	NA	-1.11952	0.230013	-1.8371
AT1G07550	0	0	0	0	0	0	0	0	0	0	0	0	0.317037	0.275556	0.105556	0.13037	0.0744444	0	NA	NA	NA	NA	-1.83284	NA	-2.49218
AT1G07560	0	0.0336391	0	0	0	0	0	0	0	0	0	0	0.654434	0.426606	0.472095	0.269113	0.15367	0.302752	-0.4755	NA	NA	NA	-1.19605	0.24679	-0.864613
AT1G07570	1.45219	2.47218	2.25824	13.4506	11.6002	10.8476	2.52836	3.06645	4.53809	14.5824	14.4009	10.269	1.15613	1.10535	0.923825	3.70827	3.72825	3.67261	2.1005	2.17e-09	1.73687	2.03e-06	1.70951	0.000693111	-0.493584
AT1G07580	0	0	0	0	0	0	0	0	0	0	0	0	0	12.7397	5.20548	6.0274	4.58904	5.42466	NA	NA	NA	NA	-0.420368	NA	-0.979965
AT1G07590	67.9543	65.0775	85.3833	303.928	265.289	315.454	117.545	59.2071	103.6	314.903	343.543	375.543	1.26895	4.09657	2.69589	3.20542	2.18509	4.19314	1.5753	4.22e-22	1.68209	9.27e-14	0.0791887	0.918518	-1.6706
AT1G07600	0	0	0	0	0	0	0	0	0	0	0	0	0	0	0	0	0	0	NA	NA	NA	NA	NA	NA	NA
AT1G07610	13.6018	6.93217	10.8096	156.258	46.4508	72.4726	17.9212	5.77681	12.6915	78.0481	64.0569	111.755	27.1597	13.8381	35.3392	100.709	79.6083	99.2166	2.6943	4.88e-11	2.64967	2.35e-12	1.70438	1.82e-05	-1.10369
AT1G07615	2.11029	1.18627	1.6299	2.71998	2.54167	2.40993	1.43382	1.45588	0.367647	0.886029	1.02083	1.41176	1.04902	0.911765	0.407475	1.56373	1.19056	1.61765	0.197526	0.817306	-0.189615	0.907667	0.893314	0.30754	0.615304
AT1G07620	2.04579	1.54311	3.14661	5.64053	4.04092	4.23478	0.11398	0.257185	0.389674	0.586946	0.927423	0.841695	0.416951	1.08719	2.17487	2.48612	1.72966	2.76473	0.645124	0.215733	1.3864	0.341564	0.625856	0.424992	-0.146848
AT1G07630	9.74486	7.23288	9.92295	22.8031	20.1592	21.1785	8.31421	5.53767	5.56507	8.6661	10.4431	8.79452	5.67979	3.4238	5.57149	12.5445	11.7307	11.5839	0.818702	0.000598074	0.329929	0.434068	1.15255	0.000758278	0.222409
AT1G07640	19.7968	15.9827	18.8973	16.5876	25.7189	26.0708	13.4076	7.99135	12.1081	8.3373	15.1162	12.4541	4.16432	3.11676	5.5973	8.84757	7.67784	7.74162	-0.120629	0.747658	-0.100403	0.864495	0.739688	0.0858786	0.741452
AT1G07645	0	0	0	0	0	0	0	0	0	0	0	0	9.5872	7.44	8.208	9.2928	6.2176	6.336	NA	NA	NA	NA	-0.331028	0.579664	-0.945146
AT1G07650	11.1871	11.6944	11.3376	17.3583	19.0614	19.7512	1.41655	3.76708	2.53675	2.43154	3.70481	2.82272	5.05852	5.1473	5.69617	7.17901	7.12684	8.31421	0.266936	0.281721	-0.0326713	0.971354	0.359072	0.269795	-0.0311991
AT1G07660	8.66946	11.1688	5.03487	18.304	14.6332	19.0544	5.54812	6.07531	4.46304	12.1004	13.7755	18.2092	1.79079	3.11297	1.72245	3.92748	2.7099	2.94561	0.579285	0.235277	1.23081	0.0118925	0.396175	0.66345	-0.298974
AT1G07670	11.6099	10.2227	13.2646	24.766	22.6897	18.8395	8.33352	9.17807	8.25325	12.3974	16.6829	13.6755	4.11306	3.04918	3.86659	8.00904	6.77954	7.57377	0.481018	0.0426591	0.512919	0.0564767	0.888089	0.00490545	0.293605
AT1G07680	0	0	0	0	0	0	0	0	0	0	0	0	1.21937	1.05983	0.135328	0	0.0954416	0.376068	NA	NA	NA	NA	-2.3079	NA	-3.10659
AT1G07690	0	0	0	0	0	0	0	0	0	0	0	0	0.792593	0.688889	0.351852	0.488889	0.124074	0.244444	NA	NA	NA	NA	-1.15642	NA	-1.80716
AT1G07700	21.0516	16.9189	23.2248	25.844	30.5749	26.9558	5.60565	4.37838	6.26536	5.1812	6.06695	6.25061	7.88698	11.6536	12.8962	16.8108	16.5442	16.4189	0.0101702	0.979229	-0.0975325	0.895122	0.443179	0.205368	0.292103
AT1G07702	0	0	0	0	0	0	0	0	0	0	0	0	5.28395	0	0	0	0.82716	0	NA	NA	NA	NA	-1.73466	NA	-2.46819
AT1G07705	6.54085	5.02954	5.61181	5.03414	6.64519	5.31991	2.60299	2.63291	2.37821	1.84887	1.1868	2.43038	2.95512	4.49482	4.29996	3.5443	4.93441	4.07595	-0.462801	0.202418	-0.704989	0.271143	-0.0697189	0.900428	0.259905
AT1G07710	0	0.161765	0	0.11826	0.29902	0.380515	0	0.0808824	0	0	0.0729167	0.235294	3.67157	1.02574	0.116422	0.269608	0.369485	0.283088	1.68522	0.567993	1.12552	NA	-2.38968	0.0484056	-4.29068
AT1G07720	14.0545	10.3702	7.07615	37.7632	35.8066	44.5297	11.0561	7.70428	9.11618	21.836	24.5409	21.8788	12.8471	12.2001	13.0962	33.4097	27.1128	35.8066	1.44154	3.16e-08	1.09641	3.31e-05	1.19519	1.97e-06	-0.375072
AT1G07725	0	0	0	0	0.197411	0	0	0	0	0	0	0	1.21197	0.601942	0.499595	0.391586	0.569175	0.934466	2.54631	NA	NA	NA	-0.297444	0.783163	-2.88555
AT1G07728	5.45224	4.59736	2.80739	8.96253	4.89288	6.66332	6.17414	5.0153	5.69921	3.94248	6.90765	5.87652	2.71029	1.17784	0.952507	1.57889	1.30818	1.63694	0.207068	0.71374	-0.215496	0.722825	-0.094894	0.920913	-0.416606
AT1G07730	0	0	0	0	0	0	0	0	0	0	0	0	0	0	0	0	0	0	NA	NA	NA	NA	NA	NA	NA
AT1G07740	0.316027	0.331076	1.14372	0.72611	0.917983	0.389391	0.176072	0.744921	0.150489	0.816027	0.179082	0.505643	0.644093	0.769752	0.357412	0.397291	0.151242	0.0744921	-0.184877	0.893727	0.196137	0.930245	-1.62075	0.145408	-1.56115
AT1G07745	1.11702	1.34574	1.2633	1.66822	2.10904	2.33976	0.31117	0.614362	0.664894	1.12168	0.474734	0.638298	2.2766	1.2367	0.378989	0.292553	0.445479	0.789894	0.264869	0.782751	0.234271	0.912492	-1.32985	0.219499	-1.71408
AT1G07747	0	0	0	0	0	0	0	0	0	0	0	0	0	0	0	0.305556	0	0	NA	NA	NA	NA	-0.60091	NA	-1.2335
AT1G07750	10.9307	8.46393	9.00283	18.5629	15.703	15.3713	25.8161	17.2702	24.8939	23.1796	34.3366	31.7737	12.1075	15.6535	14.7136	17.6124	20.5644	18.3437	0.358739	0.298317	0.188482	0.643293	0.262052	0.44607	-0.225637
AT1G07760	0	0	0	0	0	0	0	0	0	0	0	0	5.94444	10.3333	7.91667	30.5556	12.0972	10.0833	NA	NA	NA	NA	0.855291	0.531928	0.362209
AT1G07770	36.2308	30.5824	34.9725	73.4354	44.5769	50.044	60.75	66.7253	66.2088	77.1332	97.4231	110.242	16.4615	22.9945	18.9217	41.9451	41.875	38.5302	0.281833	0.396539	0.337519	0.236112	0.918464	0.00125947	0.508812
AT1G07780	2.21982	1.37417	1.5976	0.695495	2.49129	3.23243	1.96757	1.66486	3.24324	1.3027	2.71592	1.26847	0	0.223423	0.285285	0.105706	0.120721	0.277477	-0.14934	0.886737	-0.574862	0.537464	-0.37222	NA	-0.431738
AT1G07790	6.33745	14.2442	8.60082	11.6488	12.7188	17.037	10.9136	14.3045	11.797	10.2483	11.4266	11.5885	4.69684	11.9918	13.1619	12.3128	10.3855	13.3992	0.0377491	0.959465	-0.380424	0.503404	0.0592646	0.931131	-0.0915679
AT1G07795	0	0	0	0.282991	0	0.303519	0	0	0	0	0	0	0	0.272727	0.278592	0.258065	0	0.0967742	2.24619	NA	NA	NA	-1.08808	NA	-3.44802
AT1G07800.1	0	0	0	0	0	0	0	0	0	0	0	0	1.38065	2.4	1.12366	2.64946	1.0086	0.63871	NA	NA	NA	NA	-0.320586	0.802001	-0.925359
AT1G07810	7.22606	7.62046	7.33067	15.6099	12.4824	15.4407	4.28008	4.26293	6.34467	5.71678	8.16233	6.91398	1.59017	1.75422	2.33495	5.68391	5.09346	6.60189	0.524721	0.0301199	0.265221	0.562821	1.42138	4.38e-05	0.760195
AT1G07820	16.6393	26.5683	16.8716	27.9481	26	24.8852	28.1311	24.1639	31.1475	15.8033	29.4249	33.0492	8.18579	7.11475	5.71038	7.57377	7.41393	8.47541	-0.0706118	0.891291	-0.305891	0.515976	0.0726369	0.911563	0.0279752
AT1G07830	4.34824	3.72706	2.01176	8.85529	7.46353	7.79294	3.85412	1.70824	0.941176	2.55176	3.92	2.48471	1.51059	2.62588	4.02353	3.62353	4.80824	4.96941	0.768832	0.195719	0.303369	0.829397	0.45829	0.546024	-0.440228
AT1G07840	4.00523	4.02351	3.35075	4.28609	5.09993	4.46179	0.611365	1.55193	0.783801	2.20379	2.09863	4.76551	2.23645	2.06532	2.97845	5.23057	4.41999	4.44024	-0.176858	0.775106	1.34605	0.116661	0.768416	0.13074	0.831831
AT1G07850	0	0	0	0	0	0.127306	0	0	0	0	0	0	4.73801	5.94834	1.05166	1.8401	1.15375	0.97417	1.44805	NA	NA	NA	-1.64246	0.0272574	-3.27648
AT1G07860	0	0	0	0.439636	0	0	0	0	0	0	0	0	0	0	0	0	0	0	1.44805	NA	NA	NA	NA	NA	-3.157
AT1G07870	3.25668	1.29412	2.20143	6.79456	5.87166	7.0107	0.834225	1.29412	1.24777	3.43672	2.33333	3.50802	0.953654	0.663102	1.01604	4.19608	3.07531	4.47059	1.10314	0.0108619	1.22005	0.0537526	1.99939	5.69e-05	0.791016
AT1G07880	0.773919	0.187101	0.673281	0.820695	1.38342	1.32034	0	0.935507	0.283487	0.512403	0	0	0.909993	0.527286	0.471297	0.374203	0.427356	0.467753	0.695696	0.597212	-1.60341	0.601125	-0.612624	0.643776	-1.41759
AT1G07885	1.36585	0.715447	0	1.56911	9.9187	3.36585	0	0	0	1.95935	0	0	0	0	0	0	0	0	2.21545	0.355592	0.771602	NA	NA	NA	-3.99203
AT1G07890	123.764	91.1787	160.862	342.214	261.009	235.072	196.186	161.779	305.45	318.584	443.875	349.202	216.17	191.894	363.203	405.034	443.058	362.665	0.720643	0.00280314	0.520383	0.0744403	0.501553	0.19644	-0.336997
AT1G07900	7.4375	1.22222	2.96875	1.67535	4.23611	5.03125	2.4375	1.83333	3.47222	2.92882	6.19792	3	2.22917	2.58333	7.58681	3.05556	4.30382	1.60417	-0.53685	0.640772	0.456254	0.73383	-0.710294	0.479493	-0.248382
AT1G07901	0	0	0	2.52288	0	0	0	1.72549	0	0	0	0	0	1.21569	1.24183	0	0.437908	0	2.20821	NA	-1.80732	NA	-2.64792	NA	-4.97746
AT1G07910	2.81379	2.99113	3.60345	4.13571	2.58424	2.60025	0.806897	0.812808	0.591133	0.652956	1.28966	0.803941	1.05419	1.23695	1.45074	1.04039	1.41921	1.25172	-0.446647	0.28064	0.107379	0.929775	-0.183413	0.771241	0.131345
AT1G07920	52.9063	45.7027	51.6826	110.734	68.5609	72.5603	93.705	93.7252	121.593	94.3455	127.009	127.282	6.9613	8.03253	12.3079	12.8817	12.2877	15.3617	0.300787	0.266352	-0.0468656	0.907043	0.388194	0.359775	-0.0430507
AT1G07930	61.5473	50.1605	69.6071	155.831	101.273	104.817	93.2374	86.4173	124.516	124.835	173.133	157.574	16.8168	25.5274	32.5429	43.5374	45.5318	42.5512	0.556697	0.0192601	0.361289	0.169631	0.655137	0.0541691	-0.0266442
AT1G07940	47.716	44.7377	46.8442	104.304	69.6627	75.0222	85.8462	79.6686	99.6055	88.1765	129.503	125.917	12.8738	16.8757	19.3935	24.5602	24.646	22.7811	0.392071	0.0902146	0.153474	0.620778	0.390731	0.221807	-0.132679
AT1G07950	5.38191	4.97487	3.10302	4.36432	9.50251	10.402	9.11307	6.79899	4.27136	7.87186	12.1093	10.6131	3.76382	2.80402	3.22236	4.53266	3.03015	5.38945	0.371986	0.604619	0.404468	0.55193	0.285215	0.715288	-0.200958
AT1G07960	10.4673	5.20872	6.80685	15.3318	16.1526	14.993	3.8271	3.49533	5.45171	5.06776	6.76558	5.23364	3.66667	3.76636	5.40109	7.33333	6.15732	7.40187	0.601984	0.124232	0.210097	0.793112	0.511518	0.294224	-0.207875
AT1G07970	3.106	2.42235	2.65407	1.82375	3.70912	1.95604	1.92276	1.95234	0.657354	0.99014	1.41783	0.552177	4.74774	2.06327	3.90304	2.49466	2.20214	1.76253	-0.580594	0.296847	-0.812558	0.38798	-0.853793	0.10477	-0.398983
AT1G07980	5.22892	3.9759	4.38755	7.94478	5.38956	5.40361	1.87952	3.04819	3.21285	1.93574	3.2259	3.08434	2.14859	2.98795	3.91064	2.91566	3.76707	5.23494	0.020196	0.979229	-0.211827	0.862743	0.187855	0.815238	0.0300886
AT1G07985	0	0	0	0	0.3249	0.275632	0.311585	0	0	0	0.475366	0.255659	1.70972	0.743009	0.252996	1.28895	1.33822	0.527297	2.41657	NA	1.26966	NA	0.35962	0.833096	-2.23307
AT1G07990	13.4458	12.632	14.1928	20.3962	15.5387	17.2441	4.83305	3.2716	2.27194	2.07401	3.64578	2.31325	22.6892	16.9673	18.4441	14.6919	14.9683	15.6991	-0.0408295	0.907362	-0.55628	0.325307	-0.486998	0.0836273	-0.584028
AT1G08000	2.82265	2.6285	1.41879	3.36279	3.34039	2.18979	1.74736	2.46422	2.98693	4.64904	3.9247	5.13752	4.26136	3.35657	1.95084	1.58805	1.62601	1.68388	-0.105832	0.902424	0.698401	0.27822	-1.01976	0.0724458	-1.05242
AT1G08005	0	0	0	0	0	0	0	0	0	0	0	0	0	0	0	0	0	0	NA	NA	NA	NA	NA	NA	NA
AT1G08010	4.58723	4.36879	2.69504	6.15957	8.13333	6.60638	6.14043	4.58723	5.53191	5.98227	8.35532	9.80426	0.910638	3.5617	3.43617	5.30496	3.18369	5.33617	0.366593	0.498511	0.368702	0.513381	0.561803	0.399076	0.0581514
AT1G08030	3.6898	6.29935	5.56399	10.1524	8.46855	11.5624	3.55315	1.64642	0.650759	3.79013	3.67842	4.26898	1.85683	2.11822	1.80315	3.53145	3.63341	3.29284	0.508794	0.213499	0.840207	0.253679	0.724466	0.147193	0.0988137
AT1G08032	0	0	0	0	0	0	0	0	0	0	0	0	0	0	0	0.792793	0.603604	0	NA	NA	NA	NA	0.382587	NA	-0.224834
AT1G08035	0	0	0	0	0	1.07439	0	0	0	0	0	0	0.740484	0.321799	0.32872	0.304498	0.115917	0	2.86438	NA	NA	NA	-1.79852	NA	-4.82373
AT1G08040	10.6552	13.3842	7.60468	8.43781	10.968	7.52032	2.44951	3.49507	3.57143	5.19397	3.44397	4.37438	10.5419	13.6293	8.95012	6.61084	7.59113	8.81897	-0.698544	0.063331	0.21917	0.793301	-0.64596	0.0652068	-0.09348
AT1G08050	4.28422	2.87707	4.72101	37.1024	23.8256	26.2585	5.71229	1.72624	6.01569	26.9996	17.8448	25.6112	2.79861	3.16216	4.43112	23.5153	22.7812	21.0602	2.4524	1.61e-20	2.22146	5.77e-09	2.49742	1.06e-17	-0.0697416
AT1G08060	3.82398	3.75235	4.67071	4.86161	5.25766	5.55979	0.603642	0.841275	0.424886	0.475417	0.469499	0.932322	1.29894	1.80637	1.94613	1.96297	1.87071	2.43369	-0.0814784	0.821869	-0.2298	0.827736	0.134262	0.780975	0.0721416
AT1G08065	0	0	0	0	0	0	0	0	0	0	0	0	0.393382	0	0.261949	0	0.0615809	0	NA	NA	NA	NA	-3.26788	NA	-3.95935
AT1G08070	0.835128	0.510356	0.393538	0.319801	0.505385	0.257249	0.193869	0.054681	0	0.0998343	0	0.159072	0.354598	0.385253	0.31483	0.583264	0.277548	0.382767	-1.16176	0.323721	-0.101489	NA	0.1066	0.941821	1.17877
AT1G08080	0	0	0.221187	0	0	0	0	0	0	0	0	0	0	1.29919	0.442375	1.33178	0.233993	0.922002	-0.4755	NA	NA	NA	0.264062	0.896016	0.663586
AT1G08090	0.795789	0.416842	0.9	0.507895	0.128421	1.63421	1.84737	0.486316	0.421053	1.01474	0.438421	0.707368	0.225263	1.27263	0.4	0.463158	0.423158	0.416842	-0.314566	0.831905	-0.510563	0.745866	-0.710665	0.556593	-0.539841
AT1G08100	0	0	0	0	0	0	0	0	0	0	0	0	0.500878	0.326507	0.444705	0.308953	0.0392042	0.270334	NA	NA	NA	NA	-1.18789	NA	-1.79937
AT1G08105.1	0	0	0	0	0	0	0	0.0426908	0	0	0	0.124191	0	0.0601552	0.0307245	0.0284605	0	0.0640362	NA	NA	0.739456	NA	-0.436456	NA	-1.08534
AT1G08110	36.6521	45.6058	36.983	28.3317	41.953	33.9124	16.1314	14.2384	13.6253	12.1184	17.2758	12.6131	13.8848	19.4599	21.4964	14.9878	14.0738	22	-0.646769	0.0137447	-0.271596	0.53559	-0.266767	0.536721	0.243546
AT1G08115	7.25926	16.2963	11.7284	1.19136	1.50617	2.55556	1.44444	0.814815	2.46914	2.97531	0.734568	2.37037	7.92593	26.4074	23.4568	9.77778	25.642	15.8889	-3.20764	0.00865402	0.145447	NA	-0.369478	0.682156	2.70991
AT1G08120	0	0	0	0	0	0	0	0	0	0	0.340974	0	0.408787	0.17765	0.181471	0.336199	0.0639924	0.189112	NA	NA	1.62159	NA	-0.398796	NA	-1.0572
AT1G08125	8.11034	4.85517	6.55172	13.9019	7.29195	11.7379	1.43448	2.52874	3.06513	2.95479	2.00613	1.32414	4.59157	5.70115	5.02299	5.19234	5.54483	5.46207	0.316149	0.524325	-0.400411	0.719054	-0.0656054	0.91028	-0.508591
AT1G08130	4.14586	4.4081	4.26888	8.10387	5.57201	4.9558	0.861878	1.36133	0.883978	2.13039	1.0081	1.41436	2.52228	3.35691	4.58379	5.05635	5.10829	5.25083	0.0944617	0.85153	0.310551	0.77293	0.362942	0.421264	0.135681
AT1G08135	0	0	0	0.0807194	0	0	0	0	0	0	0	0	0.895023	0.0777917	0.0794647	0.184023	0.0840652	0.055207	1.44805	NA	NA	NA	-1.6101	NA	-3.34309
AT1G08140	0	0	0	0	0	0	0	0	0	0	0	0	0	0.274134	0.0700074	0.259396	0.0740604	0.121592	NA	NA	NA	NA	0.16196	NA	-0.39632
AT1G08150	0	0	0	0.0788399	0	0	0	0	0	0	0.0486111	0	0.349673	0.379902	0.465686	0.143791	0.191585	0.161765	1.44805	NA	0.659734	NA	-1.43447	0.225559	-2.99961
AT1G08160	6.22901	7.86914	7.25191	6.52454	10.1112	8.57797	7.6554	10.5082	12.868	8.93566	17.6489	16.7503	21.0033	13.9956	10.1527	9.40458	14.1014	11.5878	-0.21253	0.719852	0.252153	0.692601	-0.445766	0.363003	-0.393355
AT1G08165	0	0.613953	0.883721	1.34651	1.70233	0	1.63256	0.306977	0	1.12093	0.553488	0	0.995349	0.865116	1.54651	0.409302	0.311628	0.92093	0.652961	0.82727	-0.330307	NA	-1.2523	NA	-2.06603
AT1G08170	0.459016	0	0	0	0	0	0	0	0	0	0	0	10.5246	0.508197	0.519126	0.721311	0.36612	0.0901639	-1.9643	NA	NA	NA	-3.36993	0.0166037	-1.53514
AT1G08180	0.305455	1.6	2.07273	4.91273	3.10545	2.25818	0	0.48	1.81818	1.31455	1.94727	0.349091	0	3.38182	1.03636	1.12	0.974545	1.56	0.984608	0.435975	0.417959	0.887972	-0.49097	0.756394	-1.62854
AT1G08190	17.6672	19.1872	18.318	32.577	23.6689	30.7645	7.35805	7.87066	5.10234	8.79353	7.73094	7.51824	5.07861	5.02106	5.0445	5.63868	5.36636	4.99258	0.208235	0.42073	0.0316007	0.956883	-0.0566529	0.896424	-0.386045
AT1G08200	59.0391	58.5623	56.6845	130.384	141.682	131.002	54.6833	50.1068	51.6014	76.6168	95.3553	98.2776	26.4009	39.0534	47.1056	92.4365	95.8505	103.306	0.763304	4.87e-06	0.577039	0.00327481	1.21941	1.16e-05	0.311125
AT1G08210	4.48739	5.07083	2.96519	7.9934	7.03001	6.46098	5.7587	8.47779	5.04202	6.94358	9	8.64346	2.56903	2.79112	1.36855	2.37695	2.21188	2.73349	0.305852	0.546043	0.120615	0.857086	0.0583954	0.942758	-0.363306
AT1G08220	1.02356	1.42973	1.85215	1.8814	2.97319	3.19496	2.28107	1.17953	1.29976	2.74086	3.19009	2.80747	0.347685	0.45329	1.1576	2.35906	2.06824	2.09098	0.480926	0.592825	0.702698	0.45377	1.38544	0.116979	0.763551
AT1G08230	2.2423	1.44559	2.86105	10.1718	10.6886	11.4764	3.20329	2.80082	2.46407	8.57769	9.61123	9.98768	21.0924	14.1314	6.5024	13.4921	10.5934	11.7454	1.90439	9.42e-07	1.52738	0.000226189	-0.312807	0.593429	-2.38921
AT1G08240	0	0	0	0	0	0	0	0	0	0	0	0	148.611	69.75	47.5	62.3333	27.9167	44	NA	NA	NA	NA	-1.06297	0.115662	-1.73544
AT1G08250	2.96471	3.53218	2.10381	25.5107	20.6007	19.3391	6.63945	3.47128	6.78201	21.6817	25.6118	29.6304	1.77716	2.83183	2.30104	13.0934	9.78339	13.474	2.44135	4.93e-15	2.00353	2.71e-10	2.21434	3.27e-09	-0.337439
AT1G08260	0.93247	0.976873	0.966698	0.505859	0.827629	0.893617	0	0.305273	0.123343	0.260099	0.0733888	0.0888067	1.51773	0.975023	1.64046	0.651249	1.01233	0.518964	-0.822443	0.114518	-0.324945	0.893783	-1.0602	0.0424448	-0.36239
AT1G08270	0.387097	0.567742	0.175115	1.7788	1.12442	0.953917	0	0	0	0.44424	0	0.176959	1.18341	0.514286	0.175115	0.081106	0.185253	0.425806	1.25067	0.365647	2.5507	NA	-1.3437	NA	-2.67273
AT1G08280	0.813278	1.09544	0.919779	2.93638	1.18119	1.57469	0.323651	0.912863	0.829876	0.333333	1.06985	0.53112	1.18396	0.128631	0.656985	0.852006	0.648686	0.547718	0.563874	0.571178	-0.327534	0.87414	0.0318688	0.984423	-0.608215
AT1G08290	0.238636	0.1	0.215909	2.30284	3.46591	5.52784	0.930682	0.375	0.454545	3.0125	2.29886	5.01818	0.486364	0.211364	0.323864	2.5	2.3983	2.55	3.93573	4.92e-07	2.40596	0.00122013	2.83685	0.000153189	-1.20067
AT1G08300	1.08701	1.45292	0.423918	4.47836	5.00848	5.91165	0.626506	0.294511	0	1.39804	1.43373	0.599732	4.58367	1.74297	0.551093	1.88487	1.94333	2.29719	1.85166	0.000151804	1.74871	0.157017	-0.192323	0.855645	-2.2841
AT1G08310	0.113284	0	0	0.520566	1.80984	0	0	0	0	0	0	0	0.577208	0.125421	0.0640593	0.118678	0.271072	0.0890088	3.67232	0.0932102	NA	NA	-0.462378	NA	-4.37004
AT1G08315	4.71676	5.15937	4.39306	16.4154	13.9026	12.82	6.76301	6.32205	5.45004	9.95045	12.578	13.7936	4.94798	5.37572	4.39306	15.4055	10.014	13.6796	1.14028	0.00106508	0.759005	0.0702417	1.28507	0.000655775	0.0316032
AT1G08320	0	0.0420248	0.0907354	0	0	0	0	0	0	0	0	0	1.02197	0.0888252	0.136103	0.126074	0.0639924	0.0630372	-1.61104	NA	NA	NA	-2.22849	NA	-1.06572
AT1G08340	0.467316	1.16273	0.792768	1.47636	0.848401	0.2879	1.13908	0.826147	0.139082	0.670376	0.579277	0.934631	1.48818	1.94019	1.51947	1.22392	2.23644	1.5605	-0.340515	0.818542	-0.144747	0.94889	-0.107922	0.909892	0.0909327
AT1G08350	2.15385	1.7022	2.73504	1.47593	1.86595	2.23482	0.947368	1.54386	0.179937	0.975709	1.12416	1.64103	9.81916	13.0526	6.5812	11.3216	7.17319	7.60054	-0.6685	0.268025	0.242455	0.87059	-0.288627	0.547042	0.226269
AT1G08360	65.058	49.4247	61.6649	102.906	73.2771	79.1791	39.6986	49.1001	39.4099	47.4889	43.3867	52.4004	21.6481	28.0274	28.9305	46.921	45.608	48.8219	0.0952217	0.769313	-0.0564484	0.905321	0.687112	0.0107287	0.459233
AT1G08370	13.7038	6.72765	13.4881	16.4676	20.1529	21.4771	9.58362	7.83891	8.19113	15.4635	11.6969	16.6444	7.30375	9.26826	9.40273	13.8157	12.7597	14.6867	0.348376	0.388217	0.57111	0.148416	0.502852	0.134614	0.0316776
AT1G08380	1971.91	2197.62	1922.97	1679.07	1352.24	1431.92	2746.42	2966.9	3559.89	1311.96	1951.4	2343.87	4177.11	4664.55	4610.95	2005.22	2364.25	2376	-0.898188	5.03e-08	-0.952008	2.13e-05	-1.13181	1.78e-09	-0.38131
AT1G08390	9.90698	11.6944	8.52159	5.77076	5.2691	5.84551	9.3289	10.5249	4.98339	3.20266	5.33721	2.23256	4.26578	8.03322	4.89203	2.77741	2.78239	1.64452	-1.29476	0.0114536	-1.39948	0.0511426	-1.40256	0.0350205	-0.242108
AT1G08400	0.784409	1.17905	1.23427	2.97767	2.47665	2.52132	0.760049	0.428745	0.324807	1.27203	0.917986	0.701583	0.173772	0.830694	0.9257	1.00041	1.25132	1.42022	0.888225	0.125366	0.755964	0.534922	0.630184	0.452307	-0.424696
AT1G08410	4.39241	2.76909	3.51689	8.57381	10.0491	10.2494	2.70708	1.83248	2.03609	3.34567	4.8459	3.28737	2.37668	2.41	4.39611	7.85932	6.97594	7.8186	0.990515	0.00314154	0.614089	0.305857	1.09126	0.0101405	-0.0264397
AT1G08420	12.1368	11.9732	11.8662	17.6976	16.9318	19.1353	12.0625	8.14572	9.4176	10.0342	10.9415	11.1346	8.37968	5.30112	5.72119	7.10979	5.51276	5.83941	0.132067	0.618504	-0.0824152	0.85127	-0.196758	0.643776	-0.447828
AT1G08430	0	0	0	0	0.155811	0	0	0	0	0	0	0	0	0.356322	0.181992	0	0.0427842	0.295019	1.44805	NA	NA	NA	-0.903108	NA	-2.47623
AT1G08440	0	0	0	0.384462	0	0	0	0	0	0	0	0	0	0	0	0.175299	0.0889774	0.0438247	2.7896	NA	NA	NA	1.95841	NA	-0.954102
AT1G08450	114.095	70.4781	114.458	87.5048	74.7318	75.7381	42.4375	25.8643	36.6519	31.1756	35.1642	22.889	52.3805	46.7064	70.6627	55.7464	42.5707	55.4534	-0.765979	0.00054044	-0.432363	0.190001	-0.295358	0.415665	0.343896
AT1G08460	15.1556	10.9277	17.0709	11.7012	10.6939	11.1892	16.0672	11.2812	11.3952	11.0906	11.8218	13.7443	3.12637	3.80424	5.96786	5.01388	4.06209	5.01388	-0.792448	0.0106922	-0.278991	0.535877	-0.0824848	0.906044	0.56865
AT1G08465	7.87053	5.0971	5.82624	3.78109	3.74106	8.28705	7.57411	5.95911	5.28109	5.74787	6.38586	3.7615	2.55196	3.01022	3.72232	1.42419	2.73935	3.26065	-0.697666	0.201751	-0.440887	0.492203	-0.493656	0.497377	0.0717059
AT1G08470	6.63312	5.90356	5.04542	6.06918	10.4011	7.08805	6.05031	5.44235	5.87002	5.22082	7.06848	4.02516	7.77638	4.15933	4.77987	4.1202	4.77568	6.50314	-0.0374809	0.952723	-0.292934	0.651323	-0.204824	0.734391	-0.300501
AT1G08480	22.1866	32.7254	32.2076	55.0342	30.7806	35.3614	43.9711	40.7622	42.3127	40.5361	49.1012	48.1892	73.1143	64.2812	58.6728	47.5269	47.5427	47.8739	0.0310686	0.952004	-0.093196	0.826412	-0.580152	0.0217956	-0.766335
AT1G08490	16.1227	15.3913	16.6156	13.6996	19.8137	20.1005	8.50426	10.644	7.49574	7.66383	9.25781	5.99659	6.07609	8.13288	8.41567	8.04543	9.93015	12.1431	-0.290385	0.361725	-0.435033	0.335155	0.248589	0.566763	0.402833
AT1G08500	0.533333	0.55873	0.201058	0	0	1.09524	1.2381	1.11746	0.21164	0.510053	1.25926	0.406349	0.45291	0.984127	0.804233	0.651852	0.921693	0.349206	-0.731482	0.78658	-0.419237	0.858241	-0.416689	0.787998	0.218525
AT1G08510	41.1612	36.0058	34.0575	67.9683	49.5606	63.7233	42.7423	39.6064	36.4345	47.7774	56.6308	50.1276	27.1018	37.5986	36.8339	48.6508	47.6473	54.1695	0.255515	0.291765	0.170471	0.53615	0.420775	0.116872	0.0259724
AT1G08520	59.614	70.5312	56.9478	56.787	43.7458	44.5022	19.0945	27.4461	24.4802	15.6002	20.2146	15.4413	28.0408	51.9545	43.0463	24.9604	27.9933	32.4951	-0.818083	4.62e-05	-0.693642	0.0092039	-0.662845	0.0355753	0.0131432
AT1G08530	5.36741	11.246	10.7242	4.11076	5.97657	10.5815	0.996805	3.09265	0.638978	0.513312	1.26731	1.22684	7.29286	8.12141	10.3195	4.68584	9.06177	6.46645	-0.853945	0.125249	-0.904507	0.557711	-0.507594	0.348665	0.217867
AT1G08540	40.7145	42.1234	36.6081	25.5655	27.9137	28.8741	16.9072	18.4787	14.4506	8.94832	10.7476	7.89965	16.9654	24.1716	24.3578	12.2308	16.708	15.6307	-0.987087	2.85e-07	-1.06466	0.000108846	-0.702327	0.0227176	0.141086
AT1G08550	58.13	54.0644	50.3856	56.5848	42.6646	52.8162	10.7544	8.92552	11.0935	7.51136	8.04649	5.88273	17.8616	38.8114	35.3302	20.0359	25.3064	26.9857	-0.544808	0.0065512	-0.726947	0.0406855	-0.490561	0.220348	-0.0883247
AT1G08560	0.846348	2.9555	0.797649	1.94458	1.84383	2.08564	0.785894	1.10831	0.839631	1.61881	0.399664	0.967254	1.79681	4.99748	3.42989	1.84719	2.19395	2.32746	-0.148439	0.907487	-0.125732	0.952754	-0.866737	0.162485	-0.827644
AT1G08570	25.8597	22.0309	29.8457	49.6711	47.2258	44.4194	33.1473	38.0449	41.2342	45.2931	50.7377	42.6816	15.6073	19.9565	21.8513	26.5975	26.0295	22.8177	0.427122	0.0719644	0.0861928	0.830101	0.236827	0.500738	-0.326399
AT1G08580	8.50467	7.12773	10.6542	14.4299	18.6231	22.8925	11.2991	3.28972	16.8224	12.0125	14.2726	15.2523	7.33333	9.27103	11.3941	22.4798	20.0374	23.3364	0.663656	0.140323	0.210211	0.827736	1.03556	0.00676258	0.239882
AT1G08590	0	0	0	0.112079	0	0.180314	0	0	0	0	0	0	1.86411	0.216028	0.165505	0.178862	0.116725	0.114983	3.5742	0.343039	NA	NA	-2.46504	0.035299	-6.33701
AT1G08592	1.56134	3.3259	2.47212	1.55452	1.81413	2.1803	1.15985	0	0	0.298637	0.22119	0.237918	0.26518	0	0.11772	0.109046	0.0830235	0.0408922	-0.865056	0.213528	-0.701714	0.826606	-0.645138	NA	0.170312
AT1G08600	4.11261	4.34435	4.68992	5.39392	6.42105	5.82742	0.716034	0.511628	0.530396	0.491636	0.582619	0.235006	6.89759	6.29865	3.02326	3.30314	3.41697	3.5814	-0.0190306	0.963738	-0.613965	0.552254	-0.75465	0.0659914	-0.900068
AT1G08610	1.61383	2.49376	2.64649	1.94669	1.40634	1.6902	0	0.634006	1.34486	1.27329	0.514409	0.737752	0.822286	0.804035	1.27762	1.94428	1.70557	1.58501	-0.854914	0.16188	0.0942551	0.96457	0.637952	0.367331	1.36436
AT1G08620	5.61911	5.06576	6.83049	11.9006	9.71559	9.89078	1.86348	1.35154	1.18316	1.75472	1.62457	1.17952	1.55813	1.94676	1.98862	3.10353	3.33857	3.48396	0.41365	0.127395	-0.14458	0.862761	0.686129	0.059351	0.140855
AT1G08630	0	0.102924	0.111111	3.38596	0.71345	2.17895	0	0.385965	0	1.12749	0.626316	1.23509	0.500585	0.108772	0.388889	1.0807	1.01871	2.81754	4.58236	0.000282907	2.50124	0.127284	2.2159	0.0299701	-2.49549
AT1G08640	24.0094	30.5575	27.5276	28.2661	34.9669	25.4268	27.085	27.5433	24.4094	20.115	24.737	26.3055	41.452	42.4724	29.7717	25.0835	27.011	24.5291	-0.337722	0.268058	-0.365386	0.242015	-0.686551	0.0124739	-0.501349
AT1G08650	24.2771	24.8174	24.7306	87.9237	66.7628	71.704	32.2589	29.9286	25.1924	61.7257	63.3723	75.2414	10.7824	8.06998	11.3016	35.1015	24.0056	24.6172	1.16988	2.26e-09	0.990011	3.33e-06	1.32954	5.56e-05	0.0450518
AT1G08660	8.82394	10.5869	10.2582	10.76	9.30751	7.53169	3.70775	4.95775	2.58216	2.68721	4.95833	3.38028	7.03286	8.29577	5.63087	4.33803	3.34214	3.36972	-0.549127	0.110164	-0.248996	0.75844	-1.04335	0.00548066	-0.625108
AT1G08670	0	0	0	0	0	0	0	0	0	0	0	0	5.41087	1.64602	1.20101	1.55752	1.69406	1.83565	NA	NA	NA	NA	-0.654018	0.522021	-1.3945
AT1G08680	7.54545	8.19048	6.85426	6.26623	10.8268	7.09416	4.05195	3.14286	0.865801	2.43434	2.83333	1.80087	3.55123	4.76407	4.31818	4	4.7132	5.28571	-0.354988	0.345854	-0.379682	0.649715	-0.00605314	0.99048	0.221298
AT1G08695	0	0	0	0	0	0	0	0	0	0	0	0	1.603	0	0.355805	0.659176	0.501873	0	NA	NA	NA	NA	-0.477807	NA	-1.17412
AT1G08700	13.1839	10.7675	13.0237	14.2184	12.8174	14.9846	18.8879	19.5336	26.7777	14.6669	23.861	23.7386	1.37092	1.66816	1.94747	4.50993	3.39078	3.08648	-0.255548	0.451008	-0.288134	0.470946	0.945356	0.0962894	1.06891
AT1G08710	1.84615	3.10832	3.281	6.21115	3.83046	5.36185	1.10204	1.03611	2.51177	2.27002	1.49451	1.05495	6.719	4.08791	2.23705	3.38462	2.57692	3.21193	0.473525	0.464584	-0.165531	0.915937	-0.546282	0.407798	-1.17767
AT1G08720	7.49757	5.42681	6.16683	7.26647	9.10743	7.05453	3.49367	2.69912	3.05096	3.75463	4.21	5.04771	6.25122	5.4333	5.76599	5.31256	5.30607	7.00487	-0.149851	0.703895	0.290223	0.586627	-0.112157	0.795349	-0.0908951
AT1G08730	0.0531758	0.0742773	0.0400928	0.0407259	0.154463	0	0.098755	0	0	0	0	0	0.0903144	0.196244	0.340789	0.352817	0.098966	0.0974889	-0.280091	0.928408	-2.3617	NA	-0.477774	0.744458	-0.1997
AT1G08735.1	0	0	0	0	0	0	0	0	0	0	0	0	0	0.110979	0.0850239	0.052506	0.0999403	0.0393795	NA	NA	NA	NA	-0.339563	NA	-0.874975
AT1G08740.1	0	0	0	0	0	0	0	0	0	0	0	0	0.281117	0	0.0935961	0.144499	0.110016	0.216749	NA	NA	NA	NA	0.458193	NA	-0.315518
AT1G08750	5.93717	3.97382	4.1034	3.78927	4.4712	4.60602	1.37827	1.81414	0.91623	0.63089	3.66034	1.50785	3.36126	7.30366	5.4712	5.75916	6.27029	5.74476	-0.577436	0.247766	0.275123	0.847428	-0.0348843	0.954554	0.414256
AT1G08760	4.81216	4.4583	4.51676	7.67186	6.75136	7.341	2.82697	3.8067	1.94856	3.1933	3.80281	3.59158	1.50117	3.91426	2.2954	2.84645	3.36828	4.70694	0.211525	0.592145	0.0757906	0.928693	0.338135	0.564477	-0.0217657
AT1G08770	7.18613	7.52832	5.05202	15.6185	9.87283	18.6659	9.73873	14.9549	14.104	20.3387	22.9746	35.0705	3.95838	5.37572	3.84393	9.66474	6.35145	8.54566	0.689845	0.13278	0.781073	0.0527793	0.760911	0.138436	-0.047621
AT1G08780	7.25581	4.9701	7.89037	15.3887	5.2691	10.3156	0.777409	1.31561	1.66113	2.00166	0.197674	2.23256	7.8206	10.505	9.15282	9.50166	7.90199	9.97674	0.20046	0.798315	-0.0174394	0.994556	-0.163411	0.781175	-0.500055
AT1G08790	0	0	0	0	0	0	0	0	0	0	0	0	1.49389	0	0.165794	0	0	0.115183	NA	NA	NA	NA	-3.50467	NA	-4.38963
AT1G08800	6.14871	4.95344	6.99792	31.2055	22.6083	31.5031	0.75886	0.94788	0.277971	4.01946	3.30785	2.66852	2.28029	3.31758	2.64072	11.7007	8.53602	10.3961	1.80143	6.18e-18	2.10119	1.65e-05	1.74145	3.31e-10	-0.183166
AT1G08810	3.60778	3.13776	5.69692	3.91005	9.29335	4.69692	1.70665	1.92545	2.59319	1.3671	0.964344	0.777958	1.04052	2.26094	2.46353	1.64019	3.04052	2.72771	0.104827	0.896012	-1.2367	0.21071	0.139279	0.881555	-0.0933225
AT1G08820	16.9371	10.6154	15.169	22.8316	25.1678	31.0017	8.59091	5.23077	7.69231	12.359	14.3549	8.83916	55.8695	52.1364	24.359	38.2051	35.8817	35.3846	0.448454	0.133543	0.533311	0.219099	-0.38939	0.361507	-1.01263
AT1G08830	121.761	117.468	127.248	280.868	250.995	175.428	143.835	133.211	196.789	218.337	329.57	252.33	155.101	115.183	180.413	183.468	240.109	190.658	0.506737	0.0306301	0.53225	0.0376259	0.301238	0.417381	-0.342759
AT1G08840	0.348387	0.486636	0.919355	0.622581	0.787097	0.476959	0.107834	0.364977	0	0	0.274194	0	2.85991	1.11429	0.678571	0.770507	0.586636	0.562673	-0.29684	0.764411	-1.00288	0.742907	-1.3281	0.0496177	-1.2228
AT1G08845	4.13793	2.70936	3.97783	3.56527	8.1133	8.92241	2.5936	3.90148	0.985222	2.37438	2.93103	4.0197	1.05419	1.83251	1.98892	6.17734	3.96059	4.06404	0.489871	0.502072	0.0779665	0.959814	1.30118	0.0657251	0.70336
AT1G08860	0.287179	0	0	0.219943	0.278063	0.235897	0	0	0	0.274644	0	0.109402	0.243875	0.211966	0.433048	0.551567	0.22906	0.488889	0.824386	0.785123	2.5507	NA	0.263852	0.877285	-0.547096
AT1G08870	0	0	0	0	0	0	0	0	0	0	0	0	5.86301	0	0	1.20548	1.83562	0.90411	NA	NA	NA	NA	0.201942	NA	-0.548907
AT1G08880	28.5241	29.1765	29.2112	31.2206	58.7166	65.3102	51.6176	48.3529	54.8128	96.9799	96.0909	112.171	37.1925	32.3262	30.1003	48.7059	50.4291	57.6176	0.388891	0.293689	0.770241	0.000725684	0.535009	0.0585298	-0.00354296
AT1G08890	5.51642	7.56537	6.35224	18.3206	13.2561	18.2901	5.16896	3.70388	2.50746	8.77672	6.74925	10.6603	1.78866	3.99761	3.57313	8.98388	8.92	10.5994	0.90686	0.00336675	1.00887	0.0281598	1.38911	0.000258659	0.34527
AT1G08900	21.0265	21.3603	23.2996	15.4937	12.6473	14.3932	5.02908	6.17446	6.19469	2.43742	4.13717	3.03413	5.68142	10.6991	8.46713	5.1732	7.79267	9.01138	-1.06881	4.97e-06	-1.06723	0.0279283	-0.332759	0.498312	0.587952
AT1G08910	4.48945	3.40366	3.20675	5.08966	6.26301	5.67722	0.822785	0.232068	0.632911	0.508439	0.795007	0.472574	1.9564	2.35443	1.30274	1.88748	1.83755	1.81013	0.16137	0.727511	-0.0802919	0.964458	-0.110773	0.866985	-0.384808
AT1G08920	16.6419	14.2962	13.2689	18.258	23.9287	22.5557	13.6761	6.86478	10.8965	11.4591	17.0337	12.2675	17.1709	17.9643	26.3026	25.6285	30.2313	24.7459	0.0993022	0.780048	0.18205	0.725956	0.236175	0.55081	0.0074759
AT1G08930	54.7943	50.6199	59.1919	73.8756	74.3285	69.11	46.4019	49.8246	65.2844	61.7554	72.6273	69.8182	41.1845	45.9809	49.697	51.6959	47.3381	50.8772	-0.0409748	0.884478	0.119737	0.739992	-0.0129975	0.970796	-0.108867
AT1G08940	3.31216	1.54217	3.12158	39.3187	17.9058	18.138	2.56298	2.74699	0.876232	20.0613	13.816	16.8237	4.21906	2.64841	4.68237	12.5301	12.1084	10.7711	2.82387	8.59e-11	2.80717	8.44e-09	1.45958	0.00105529	-1.47131
AT1G08950	0	0	0	0	0	0	0	0	0	0	0	0	11.8889	2.58333	18.4722	12.2222	25.125	11	NA	NA	NA	NA	0.346872	0.81872	-0.2247
AT1G08960	2.90785	2.8747	4.07606	6.49293	4.04486	4.33983	2.62409	2.44564	3.41297	2.11507	3.19113	4.30619	3.13018	1.81375	1.80644	2.35982	2.12335	3.05705	0.171754	0.770785	-0.0335295	0.972777	0.0975273	0.893447	-0.190298
AT1G08970	9.07855	10.3443	11.0084	11.0747	15.9042	17.7593	10.6897	12.4279	9.80501	11.0095	16.839	14.0123	51.7415	21.0351	16.4067	12.5014	13.6986	14.4501	0.11089	0.797694	0.127063	0.799023	-1.25972	0.0081108	-1.56395
AT1G08980	51.7778	43.7672	39.4577	43.5271	43.0873	43.6726	56.3333	55.4365	48.2804	36.6601	49.8194	55.4921	30.0053	29.5238	25.0066	22.1746	27.8724	30.9048	-0.500331	0.0198129	-0.387022	0.134568	-0.18845	0.581532	0.173476
AT1G08985	0	0	0	0	0	0	0	0	0	0	0	0	0	0	0.225118	0.417062	0.158768	1.56398	NA	NA	NA	NA	2.02024	NA	1.39745
AT1G08990	0	0.0461458	0.0996329	0	0	0	0	0	0	0	0	0.100682	0.673309	0.780283	0.149449	0.138437	0.245936	0.173047	-1.61104	NA	0.771602	NA	-1.52373	0.257717	-0.346758
AT1G09000	0.407048	0.426432	0.502203	1.36035	0.322467	2.00617	0.412335	0.174449	0	0.212335	0	0.0845815	0.377093	0.737445	0.544053	0.659031	0.560793	0.436123	1.03303	0.313647	-1.20651	0.719453	-0.186774	0.874997	-1.34992
AT1G09010	19.3269	17.1927	16.5818	9.18744	14.8417	13.686	9.59207	8.64	8.92562	3.42579	6.6876	3.17355	8.91372	10.9448	9.29587	5.23636	8.41653	9.03273	-0.942138	0.000131163	-1.23374	0.00023335	-0.497883	0.175987	0.298792
AT1G09020	16.9679	16.629	16.5074	18.1933	20.033	22.5704	13.8245	13.6473	11.1208	13.4005	17.2659	13.0947	5.94961	7.59513	9.65682	8.25717	8.55691	9.74805	-0.169117	0.557301	-0.0291721	0.953951	0.0209287	0.9675	0.042712
AT1G09026	0	0	0	0	0	0	0	0	0	0	0	0	0	0	0	0.564103	0	0	NA	NA	NA	NA	-0.60091	NA	-1.2335
AT1G09030	0	0	0	0	0	0	0	0	0	0	0	0	0	0.885714	0	0.209524	0.159524	0	NA	NA	NA	NA	-1.54462	NA	-2.19818
AT1G09040	1.16704	1.16575	1.28918	1.55897	1.73441	1.8727	0.151212	0.341195	0.258481	0.155735	0.115347	0.124071	0.691438	0.480775	0.491115	1.02359	1.10404	0.789015	0.0704715	0.928964	-1.19219	0.551586	0.73754	0.326396	0.574445
AT1G09050	2.83825	1.04385	1.7074	3.60748	2.89432	2.52983	0.252336	0.66427	0	0.866283	0.6844	0.552121	0.153846	0.869159	0.478073	1.3918	1.70992	1.89792	0.25233	0.710382	0.918387	0.556939	1.4923	0.025696	1.1119
AT1G09060	10.979	10.1637	11.4332	18.6694	15.551	17.144	2.87674	2.98932	4.14105	2.02718	1.80945	2.3604	6.23099	5.59625	5.16338	5.92171	6.13426	6.55516	0.214938	0.426345	-0.914841	0.0542631	0.0142418	0.974032	-0.310978
AT1G09070	99.5261	69.9273	84.0442	600.953	423.82	478.095	122.915	96.9668	140.758	531.685	543.49	600.72	68.2907	63.763	91.6232	370.42	317.694	357.63	2.12457	8.22e-31	2.00896	1.32e-27	2.0745	4.67e-18	-0.178533
AT1G09080	2.65974	0.332703	4.22023	2.64509	1.61437	2.54348	0.774102	0.0623819	1.32325	0.911153	0.281191	0.0907372	5.25898	4.30718	7.67722	4.90737	3.35633	3.7741	-0.482338	0.613948	-0.947644	0.602053	-0.692157	0.136321	-0.311872
AT1G09090	0	0.0325805	0	0	0.180674	0.153277	0	0	0	0	0.0440578	0	0	0.275454	0.211033	0.228064	0.198445	0.0488708	2.45201	0.514709	0.659734	NA	-0.33333	NA	-2.83619
AT1G09100	9.37727	7.57498	7.79422	14.6664	13.1271	14.0599	4.24882	2.92939	1.88299	2.59314	3.36113	3.87357	10.074	6.87962	7.15535	9.76463	10.4082	10.2085	0.309137	0.391942	-0.0758444	0.945552	0.236406	0.580158	-0.178288
AT1G09110	0	0	0	0	0	0	0	0	0	0	0	0	101.056	193.75	207.153	216.333	281.028	194.333	NA	NA	NA	NA	0.283942	0.57156	-0.320747
AT1G09130	92.507	73.835	90.8585	87.6331	88.3702	91.4909	78.1569	65.8672	77.3977	58.5124	67.2817	75.5895	70.3286	65.1187	79.1985	58.6076	70.9544	74.5433	-0.384783	0.0454494	-0.346743	0.148849	-0.215797	0.489494	0.0310975
AT1G09140	15.9553	17.5345	16.3935	57.8641	50.7387	44.5866	11.6201	7.94786	13.0354	28.8721	36.0472	34.8007	2.65673	4.15642	7.66605	19.6102	21.3352	21.4674	1.1709	2.79e-08	1.412	7.41e-08	1.87628	2.63e-06	0.552186
AT1G09150	12.5089	13.4517	17.0513	11.0394	18.5286	14.0858	9.46154	9.11243	16.568	9.98225	15.7258	11.5503	5.90927	9.53846	9.46252	6.42209	8.98619	6.83432	-0.41717	0.303524	-0.131248	0.854184	-0.336179	0.508312	-0.0522058
AT1G09155	0.215017	0	0	0	0.416382	0	0.598976	0	0	0	0.304608	0	0.365188	0.158703	0	0.375427	0.343003	0.225256	0.42241	NA	-0.986783	NA	1.24518	NA	0.684482
AT1G09157	0	0	0	0.790984	0.666667	0.848361	0.639344	0	0	0	0.162568	0.52459	0	0.762295	0	0.721311	0.0915301	0.360656	4.32559	0.101026	0.0342846	NA	0.446393	NA	-4.03253
AT1G09160	3.82209	6.34356	5.14826	9.7684	9.10634	8.57209	7.29755	4.92638	4.49898	3.94274	6.63139	5.20245	1.5317	3.42331	3.01125	4.04908	3.66513	4.01534	0.39028	0.351601	-0.275161	0.639861	0.351056	0.514988	-0.17419
AT1G09170	0.0276954	0	0.0626442	0.0636334	0	0	0	0.0435213	0	0	0	0	0.705572	0.79723	1.78536	0.203099	0.110452	0.0870425	-0.545629	NA	-1.22542	NA	-3.28307	4.4e-05	-2.99805
AT1G09176	0	0	0	0	0	0	0	0	0	0	0	0	11.3377	6.98013	1.46799	4.66225	2.07064	1.45695	NA	NA	NA	NA	-1.30877	0.203443	-2.01052
AT1G09180	4.55902	2.26866	2.83582	2.35685	8.60787	3.37042	2.85753	4.47761	2.17096	4.57802	11.464	5.47083	2.90366	3.02849	2.70692	2.86567	3.90909	3.40299	0.114181	0.919306	0.937575	0.246786	0.115558	0.900043	-0.116554
AT1G09190	0.73546	1.10069	1.06942	0.482802	1.06817	0.906191	0.439024	0.825516	1.1257	0.301438	0.446529	0.24015	1.606	0.465291	0.653533	0.990619	0.460913	1.56848	-0.695447	0.536187	-1.49153	0.322453	0.140371	0.917828	0.718043
AT1G09195	3.71681	2.17233	3.80531	3.59571	6.36423	4.33861	0.871914	0.491849	0	0.785748	0.277131	0.357708	0.398696	0.779693	0.973451	1.02469	0.811365	0.891476	0.131029	0.837681	-0.118314	0.96193	0.0864008	0.936716	-0.188807
AT1G09200	15.7759	15.8023	10.0165	20.9852	15.6771	25.9176	21.2026	29.575	28.9951	19.8517	30.9753	37.6409	23.2685	34.3196	35.3707	26.3855	33.0033	30.771	0.120414	0.832686	-0.0800401	0.902087	-0.207279	0.615654	-0.451976
AT1G09210	54.3954	32.2751	58.7966	106.067	67.1175	58.4819	35.4017	20.8023	35.3009	27.3456	46.6453	25.5266	45.3754	43.4888	69.1404	67.2229	74.9862	56.9226	0.237023	0.520293	-0.0899732	0.867522	0.184796	0.662367	-0.173304
AT1G09220	0.451343	0.525373	0.226866	0.345672	0.291343	0.865075	0	0.39403	0.119403	0	0.497313	0.458507	1.27761	1.33254	1.0209	0.945672	0.6	1.3003	-0.172687	0.927974	0.568765	0.867596	-0.464704	0.610056	-0.399032
AT1G09230	5.18381	3.85401	5.42137	5.12276	7.12409	4.53285	2.95023	2.10219	1.19443	1.5992	0.473789	1.52887	1.98806	2.22163	2.58461	2.62774	2.44526	2.05839	-0.221328	0.698192	-1.01635	0.312423	-0.104455	0.891942	-0.00561187
AT1G09240	8.4672	2.464	9.424	3.86	7.0272	3.312	8.424	2.3232	12.48	4.4344	8.568	3.2256	7.5328	2.3808	12.008	7.6736	7.772	3.8016	-0.937264	0.131432	-0.718137	0.355345	-0.361252	0.671977	0.479634
AT1G09245	0	0	0	0	0	0	0	0	0	0	0	0	2.82198	1.22637	1.04396	0.386813	0.294505	0.435165	NA	NA	NA	NA	-2.18821	NA	-2.88659
AT1G09250	8.57143	9.06939	4.84694	38.4031	14.9388	15.6306	11.9388	18.8571	18.9796	24.1	28.05	29.3878	3.49388	6.26327	6.20408	12.3918	11.2806	14.0755	1.14695	0.0116905	0.480428	0.215665	1.0325	0.0112788	-0.216961
AT1G09260	0	0	0	0	0	0	0	0	0	0	0	0	0	0	0.683453	0	0.321343	0	NA	NA	NA	NA	-1.60407	NA	-2.16782
AT1G09270	16.2669	13.51	15.9589	28.6393	22.0887	30.7168	11.2469	10.7793	13.6258	15.7443	17.9916	18.4564	7.78908	12.672	12.7671	19.7928	22.0103	22.7905	0.389891	0.127576	0.33663	0.316668	0.792805	0.00877194	0.255326
AT1G09280	4.33803	5.82994	4.26187	5.43662	5.21857	4.85915	1.58685	1.65258	1.46062	1.76004	3.78665	2.90454	2.00939	0.873239	0.941575	1.28534	0.943662	2.06573	-0.354771	0.448871	0.633001	0.41143	0.135547	0.893556	0.413545
AT1G09290	3.53614	3.63463	2.56553	5.05878	4.65131	3.78157	3.53137	3.87927	3.97141	3.25417	2.36299	2.28753	1.35981	1.92057	2.56553	2.02701	2.28832	2.25417	0.00419777	0.996737	-0.753989	0.29356	-0.0518291	0.954924	-0.187511
AT1G09300	2.88023	3.05871	2.23109	3.62612	3.43823	5.54204	1.75857	0.806012	1.12729	1.24519	0.894317	0	2.81447	1.83466	2.49883	2.64537	2.20291	2.51104	0.160335	0.797626	-0.966178	0.45341	-0.0807119	0.906351	-0.34971
AT1G09310	434.237	443.942	404.153	395.814	346.504	455.35	212.47	199.438	192.736	118.458	139.746	169.453	293.278	512.738	394.607	265.705	268.568	346.3	-0.548276	0.00198787	-0.711299	0.000355864	-0.578508	0.0533668	-0.175013
AT1G09320	3.08028	2.83449	2.25966	5.16452	5.56194	5.23142	1.62339	2.02775	0.891972	2.62735	1.00248	2.09316	1.06046	1.65907	1.60059	2.18038	2.09167	2.25669	0.500306	0.282547	0.104717	0.937533	0.401046	0.528342	-0.221069
AT1G09330	10.4364	13.4222	13.0505	34.896	25.6323	29.2727	8.50909	12.4	14.1414	18.0141	20.4343	14.9333	10.3758	12.2121	13.9141	17.6889	21.2505	19.8667	0.839109	0.00460437	0.380187	0.433872	0.522171	0.143646	-0.451155
AT1G09340	263.627	269.051	250.939	226.231	258.334	253.823	260.386	283.074	257.799	207.641	295.612	287.417	181.777	255.452	233.298	164.235	209.957	202.278	-0.532233	0.00156536	-0.2388	0.321937	-0.351737	0.210908	0.0360411
AT1G09350	0.774789	0.879324	0.438125	3.85703	1.87548	2.86395	0.899308	0.811683	0.76864	3.70484	7.13451	3.98463	1.31591	0.571868	1.31437	5.34358	2.72944	2.73943	1.54061	0.0549792	2.37116	0.000569766	1.6117	0.0270697	-0.0167387
AT1G09360	0	0	0	0	0	0	0	0	0	0	0	0	1.5097	0.984127	0.167549	0	0.118166	0.116402	NA	NA	NA	NA	-3.38643	NA	-4.18839
AT1G09370	0	0	0	0	0	0	0	0	0	0	0	0	0.792593	1.03333	0	0.325926	0.124074	0.122222	NA	NA	NA	NA	-1.67223	NA	-2.39152
AT1G09380	0	0	0	0	0	0	0	0	0	0	0	0	0	0.237245	0.18176	0.22449	0.0854592	0.378827	NA	NA	NA	NA	0.37186	NA	-0.164867
AT1G09390	11.3378	11.6808	10.4847	6.33259	5.45861	6.1745	10.1208	11.3199	9.69426	6.64952	6.83296	6.58613	14.6816	14.9799	14.8061	6.43102	6.34526	7.38255	-1.34873	3.53e-05	-0.853047	0.0275375	-1.27862	5.52e-06	-0.0530325
AT1G09400	0	0	0	0.163283	0.41286	0.700508	0	0	0.507614	0.407783	0	0	0.724196	1.10152	0.401861	0.670051	0.113367	0.22335	4.15803	0.143424	-0.566779	NA	-1.2654	0.390774	-5.55128
AT1G09410	0.31728	0.124646	0.358829	1.82247	0.230406	0.390935	0	0.124646	0.283286	0	0	0.0906516	0.80831	0.351275	0.538244	0.166195	0.411237	0.529745	1.22175	0.381231	-2.39476	NA	-0.677687	0.579152	-2.06777
AT1G09415	16.0305	21.3618	12.7634	5.89313	7.45038	7.58473	4.28702	9.47176	4.8855	2.20763	0.726718	2.9313	4.57405	13.0626	8.99237	2.55267	3.27328	3.12366	-1.73038	3.58e-05	-1.95412	0.0213604	-1.74448	0.00120192	-0.158762
AT1G09420	3.584	1.87733	2.44889	3.68844	2.49422	2.76	0.936	0.410667	0.711111	0.749778	0.581778	0.682667	1.90222	1.984	1.35111	0.586667	0.893333	0.674667	-0.264385	0.677524	-0.213939	0.898354	-1.37064	0.0224503	-1.22954
AT1G09421	0.461538	0	1.04396	0.70696	0.446886	0.379121	0	0.241758	1.0989	0	0	0	0.783883	0	0	0	0	0.120879	-0.294443	0.927568	-3.15641	NA	-1.73504	NA	-1.52829
AT1G09430	38.7552	32.1262	34.3199	72.1387	50.5789	58.9015	33.6104	24.6333	28.2916	31.2067	29.0702	36.7704	17.2318	25.9064	26.722	35.6692	36.1975	43.8085	0.342412	0.147723	-0.0354823	0.939972	0.57211	0.0569299	0.0881578
AT1G09440	3.37476	3.64595	2.74325	6.54237	5.51412	3.89831	2.79096	1.9887	1.25549	0.453861	2.61456	1.80791	3.76146	4.67043	3.99561	1.9887	3.82737	2.98305	0.24831	0.682204	-0.489568	0.66449	-0.630322	0.237219	-1.00866
AT1G09450	0.160305	0.209924	0	0.0920802	0.116412	0	0	0.0629771	0	0	0.0567748	0	1.22519	0.798664	0.271947	0.125954	0.0639313	0.0944656	-1.36469	0.672519	-0.302041	NA	-3.03992	0.0086835	-1.75902
AT1G09460	0.7981	1.32383	0.451306	0.152811	2.1251	3.7696	0.370546	0.313539	0	1.71734	3.58036	1.36817	0.338876	0.147268	0.225653	2.36896	1.85669	2.24703	0.730545	0.576669	3.05705	0.0135957	3.15648	0.00217877	2.31434
AT1G09470	0	0.616678	0.133146	0.405746	0.341976	0.290119	0	0	0	0	0.166783	0.538192	0.59986	1.43378	0.266293	1.04835	0.140855	0.323756	-0.0443829	0.987821	3.08189	NA	-0.714778	0.647357	-0.800838
AT1G09480	0.227027	0.554955	0	0.173874	0.21982	1.11892	0.421622	0.356757	0	0.651351	0.428829	0.345946	1.15676	1.17297	0.684685	2.06126	1.08649	1.48649	0.388092	0.884982	0.664499	0.828631	0.55583	0.59369	0.0832229
AT1G09483	0	0	0	0	0	0	0	0	0	0	0	0	0	0.548673	0	0.259587	0	0.389381	NA	NA	NA	NA	-0.262139	NA	-0.99961
AT1G09486	0.0645161	0	0	0	1.12442	0.317972	0	0	0.614439	0.3702	0	0	0.328725	0	0	0.0675883	0	0.304147	3.51835	0.207576	-1.00086	NA	0.912007	NA	-2.81194
AT1G09490	22.1991	17.8448	19.3338	19.7804	25.3646	23.9429	18.5007	13.3353	17.5695	17.2899	19.0783	20.0996	9.08638	16.2035	17.5952	16.2343	18.6874	20.0996	-0.228105	0.476338	-0.00918244	0.987098	0.185932	0.683165	0.266391
AT1G09500	5.95082	2.26698	6.00703	43.6171	24.4286	44.4783	3.56206	0.69555	2.69321	14.2512	13.3074	17.1991	7.26698	0.762295	4.95023	28.7494	20.9081	34.1206	2.56381	2.5e-14	2.55104	6.21e-09	2.53583	0.0128243	-0.137562
AT1G09510	0	0	0	1.61132	0.226345	1.53618	0	0	0	0	0	0	0.794063	1.20779	0	0.244898	0.372913	0.0612245	5.43142	0.0075701	NA	NA	-1.56844	NA	-7.1965
AT1G09520	7.06968	6.05249	7.04977	15.0208	8.39095	11.6145	9.95294	9.79548	10.3167	5.45249	12.0615	11.9891	1.54932	3.36652	5.0724	5.17647	6.30588	6.03258	0.358296	0.446065	-0.24045	0.701087	0.553598	0.379208	0.044251
AT1G09530	6.08032	3.57759	3.76797	9.95141	7.74219	12.1101	4.1765	2.0942	3.56966	3.70402	4.0119	5.14031	1.48537	2.8587	21.76	5.75905	5.91274	7.42786	0.695835	0.0692176	0.198812	0.79654	-0.637534	0.716518	-1.41011
AT1G09540	0	0	0	0	0	0	0	0	0	0	0	0	0	0.496662	0.126836	0.293725	0.0447263	0.0881175	NA	NA	NA	NA	-0.788842	NA	-1.32736
AT1G09550	0	0	0	0	0.196774	0	0	0	0	0	0	0	1.38065	0.75	0.229839	0.0709677	0.0540323	0.212903	1.44805	NA	NA	NA	-2.76357	NA	-4.46823
AT1G09560	45.7452	37.087	45.9873	58.5966	133.138	161.293	65.3312	46.1019	78.1316	166.551	221.451	222.573	55.431	41.6624	59.1985	147.788	146.874	162.688	1.01283	0.00185601	1.47484	5.45e-11	1.40351	2.24e-08	0.250952
AT1G09570	30.7788	31.4401	29.3758	31.3014	24.4064	32.1123	16.5615	13.3413	10.081	9.56699	8.95064	8.2737	8.04805	13.3586	10.619	7.58423	8.9415	11.6349	-0.509951	0.00969431	-0.776771	0.00381008	-0.328298	0.377145	0.0340203
AT1G09575	3.42708	2.44444	1.48438	6.19878	6.35417	5.92969	3.04688	2.97917	3.81944	7.74045	3.30556	4.5	4.08681	4.84375	3.62847	3.59028	3.78038	4.18229	0.842104	0.146547	0.447327	0.59766	-0.240649	0.687575	-1.18287
AT1G09580	4.46906	3.53529	4.33225	6.91531	4.23887	4.0456	1.27036	3.58306	3.04017	4.18675	10.0782	6.87948	3.25299	4.24104	2.78502	5.63735	5.31053	5.66124	-0.132614	0.87	1.15786	0.105799	0.577443	0.312922	0.587963
AT1G09590	40.5763	37.1638	48.5734	101.952	73.4068	94.4364	43.2966	34.8644	42.9379	54.1229	60.3404	66.9831	20.5537	26.0085	36.7655	45.9887	43.6257	47.1695	0.658072	0.00577707	0.377185	0.221484	0.53698	0.143946	-0.258196
AT1G09600	0	0.0410256	0	0	0	0.482517	0	0	0	0	0	0	0.997669	0.0867133	0.044289	0.164103	0.281119	0.123077	2.64124	0.505089	NA	NA	-0.825043	0.667149	-3.83709
AT1G09610	0.0711864	0.372881	0.644068	0.163559	0	0	0.39661	1.23051	0.169492	0	0.705932	0.162712	3.62712	2.52203	1.61017	3.50508	1.30593	1.11864	-2.88817	0.285612	-1.23877	0.613376	-0.358753	0.727117	2.17112
AT1G09620	23.7323	23.6086	23.6989	26.3559	23.6129	26.821	15.7258	13.7323	10.8065	11.0782	12.6358	9.23871	9.89462	12.5	14.2755	17.7183	18.6051	17.9903	-0.334476	0.095992	-0.492491	0.0831537	0.412338	0.160835	0.600914
AT1G09625	0	0	0	0	0	0	0	0	0	0	0	0	0	0	0	0	0.466357	0	NA	NA	NA	NA	0.796651	NA	0.143017
AT1G09630	8.59701	10.6013	5.06397	11.3166	13.7868	14.565	6.73561	4.08102	4.05117	2.82623	12.9403	5.32196	8.21322	6.54371	9.11514	16.2303	14.2143	16.8166	0.229048	0.679734	0.309321	0.750759	0.831557	0.028868	0.494891
AT1G09640	58.2618	40.0535	58.8524	95.5861	75.8507	91.1031	79.5209	73.9788	88.5794	94.9231	123.11	114.023	32.9047	22.9003	36.1476	71.8708	74.8384	75.376	0.30143	0.218885	0.240213	0.332816	1.12484	7.01e-05	0.69213
AT1G09645	14.2051	8.2024	12.6498	19.2743	16.5699	14.0573	15.5792	11.9521	12.783	15.4035	19.49	27.6112	7.9787	9.41145	14.9268	15.4674	16.3262	17.1372	0.0769553	0.896447	0.428142	0.380691	0.396753	0.415339	0.192883
AT1G09650	0	0	0	0.130582	0.165088	0.280108	0.316644	0	0	0	0	0	0.868742	0.125846	0.064276	0.35724	0.181326	0.0893099	3.33397	NA	-2.3617	NA	-0.572355	NA	-4.12052
AT1G09660	7.95062	5.49246	7.42798	9.13374	9.8738	9.51235	5.1358	4.97942	3.56653	8.09945	5.14198	4.74074	2.64198	2.04115	1.88957	2.77641	2.7572	3.21399	0.012627	0.9823	0.184593	0.816645	0.32965	0.612265	0.228019
AT1G09665	0.506024	0	0	0	0	0	0	0	0	0	0	0	0.859438	1.49398	0	0.883534	0.269076	0.39759	-1.5891	NA	NA	NA	-0.610778	NA	0.847988
AT1G09680	0.782895	1.25439	1.25	1.16393	0.535088	0.453947	0.513158	0.361842	0	0.132127	0.260965	0.736842	0.469298	0.305921	0.989583	0.627193	0.771382	0.651316	-1.03767	0.294245	0.172164	0.953951	-0.0375456	0.978365	0.869038
AT1G09690	88.7589	94.9565	109.644	111.121	141.771	146.182	87.8656	86.6087	126.219	99.0672	138.128	152.791	25.3755	28.1818	34.2951	43.2464	45.9908	57.3043	0.000929944	0.998361	0.152554	0.703289	0.576779	0.0733647	0.441197
AT1G09700	2.78673	1.25118	2.25118	4.23045	2.74645	1.83945	2.21801	1.17299	0.236967	0.285545	0.211493	1.0237	1.26777	0.440758	1.01303	2.13744	1.50829	2.26777	0.0603876	0.949334	-1.4506	0.293523	1.02295	0.182466	0.857786
AT1G09710	2.37666	1.86737	1.84792	1.27984	1.61804	0.915119	2.37931	1.75066	1.06101	1.91777	0.683908	0.679045	1.5137	1.06897	1.42794	0.661362	0.622016	0.583554	-1.13232	0.0592362	-0.873814	0.341418	-1.23434	0.0621426	-0.206798
AT1G09720	0	0	0	0	0	0	0	0	0	0	0	0	0.767851	0.266954	0.340868	0.0947255	0.192321	0.0710441	NA	NA	NA	NA	-1.95321	0.0982238	-2.64281
AT1G09730	6.42528	7.22504	6.62138	9.8039	9.80035	11.5543	1.65859	0.974601	1.2404	1.56586	2.03839	1.19079	22.7525	21.5883	7.3228	11.2274	8.35027	8.57649	0.169592	0.60744	0.125051	0.90038	-0.987599	0.0361378	-1.33737
AT1G09740	11.8577	10.7521	7.21234	8.01305	10.1305	10.0676	8.88256	4.69751	2.60973	4.00237	6.49348	3.64413	6.60024	10.1495	10.5931	7.51601	8.58363	9.16014	-0.549007	0.248916	-0.366125	0.705603	-0.297325	0.552388	0.1317
AT1G09750	50.8897	70.9354	44.9113	13.6984	26.2864	33.9753	64.2091	95.6958	55.2598	29.6286	39.0634	34.3118	64.0101	89.9354	53.5805	30.5602	24.3714	32.0798	-1.63063	1.03e-07	-1.28202	1.58e-07	-1.38015	1.13e-07	0.0931489
AT1G09760	10.8706	11.8319	13.7311	19.7866	13.5328	17.221	9.04538	8.31933	8.06723	9.11345	8.1	8.38992	7.55294	11.2538	12.9328	15.2336	15.258	14.7529	0.0359629	0.941946	-0.202448	0.738853	0.327494	0.422297	0.148028
AT1G09770	26.9693	25.5242	25.968	36.1135	32.4335	36.546	8.13497	5.44376	2.99932	4.682	7.62509	3.92638	5.54329	9.00204	8.02999	12.8071	11.8517	14.2168	-0.0248565	0.932389	-0.221918	0.734641	0.62212	0.0413954	0.498668
AT1G09780	23.4725	23.4851	28.2365	73.7258	50.562	52.427	27.6735	21.8273	27.8388	31.1497	45.707	42.0973	24.4123	25.7928	40.068	58.989	59.5672	61.0958	0.79181	0.000402849	0.409787	0.130581	0.835206	0.00761161	-0.0829629
AT1G09790	0	0	0	0	0	0	0	0	0	0	0	0	0.589938	0	0.196416	0.0606478	0.0461751	0.0909717	NA	NA	NA	NA	-1.93322	NA	-2.70516
AT1G09794	0.995261	1.87678	1.80095	1.82938	4.04739	2.94313	0	0	0	1.71327	1.69194	4.54976	1.01422	1.76303	3.15166	5.00474	4.60427	2.97156	0.474284	0.75694	4.83439	0.0254375	0.78016	0.464893	0.192371
AT1G09795	36.6807	40.1108	41.2335	52.9604	48.124	58.9868	28.0923	26.6438	24.2744	30.0455	34.6168	33.942	15.2454	21.1029	18.6741	23.3351	26.8265	33.0435	-0.0068069	0.983873	0.109328	0.769233	0.448409	0.157464	0.31421
AT1G09800	0.990291	1.46463	0.790569	2.543	2.03051	1.29196	0.486824	0.549237	0	0	0.990291	0.532594	6.52982	3.61165	2.0423	2.25798	1.30097	1.78502	0.376927	0.710764	0.338971	0.911649	-1.24309	0.0513306	-1.78796
AT1G09810	2.03493	4.56113	3.42535	4.67549	4.81127	3.84845	0.790986	1.26423	0.901408	0.814648	1.7431	0.973521	3.37577	2.41014	1.87324	3.61915	2.83099	2.52845	-0.0416286	0.95709	0.0303003	0.985231	0.168729	0.805495	0.0736823
AT1G09812	0.434109	0	0.490956	0	0	3.2093	0	0	1.55039	0	0	0	0	0	0.245478	0.682171	0	0.511628	1.41967	0.675324	-2.86281	NA	1.05444	NA	-0.471865
AT1G09815	11.8723	8.69301	6.64134	18.4787	19.2827	13.8419	16.003	14.845	14.8936	20.5106	20.7979	28.8875	7.15502	5.93617	8.80699	10.2979	12.117	14.7447	0.456836	0.35939	0.405459	0.392696	0.59606	0.240857	0.0269396
AT1G09820	1.10578	1.15844	2.14386	1.45181	1.4913	2.14104	0.440056	0.248237	0.0940291	0.22661	0.447579	0.090268	2.01222	0.524683	1.29525	0.413728	0.629995	1.1481	-0.200588	0.821554	-0.186492	0.950415	-0.890753	0.331791	-0.806857
AT1G09830	8.16536	7.07933	10.1899	12.2916	7.08827	7.40112	11.6346	6.78436	9.72067	7.13575	7.64525	5.04134	7.8905	7.16983	7.37709	7.22682	6.3257	5.89944	-0.354441	0.398589	-0.6978	0.0933438	-0.336819	0.385162	-0.113063
AT1G09840	10.4907	8.38835	9.81024	6.47308	8.82966	9.22639	4.02736	1.92233	1.32392	3.297	5.30406	2.45719	3.39982	2.54457	2.80891	2.13592	2.54281	2.8835	-0.671272	0.0259891	0.432597	0.575137	-0.321194	0.541171	0.246225
AT1G09850	13.5897	11.6581	13.8034	14.257	19.3651	17.3132	8.14286	8.21978	13.0647	13.2418	13.1496	11.6044	15.6777	18.7363	22.2711	17.138	21.4744	22.2418	-0.0590053	0.887301	0.154139	0.785551	-0.0539073	0.904708	-0.132165
AT1G09860	0	0	0	0	0	0	0	0	0	0	0	0	4.29985	1.29366	0.660742	1.15611	0.880216	0.714065	NA	NA	NA	NA	-1.17096	0.236258	-1.9116
AT1G09870	9.66942	5.81818	7.51476	16.1783	14.4038	11.853	5.66352	6.93506	8.50059	7.68241	10.2562	8.72727	11.8749	8.45455	10.3188	13.1429	12.8937	14.7662	0.442803	0.22851	0.116082	0.854265	0.287798	0.439155	-0.282741
AT1G09880	0	0.278481	0.100211	0.203586	0.257384	0	0	0.0696203	0	0	0	0.101266	0.225738	0.392405	0.350738	0.092827	0.424051	0.348101	-0.206587	0.953446	-0.190168	NA	-0.333197	NA	-0.241367
AT1G09890	1.23855	0.417062	0.800421	0.101632	1.41338	1.19905	0.123223	0.486572	0	0.126909	0.375987	0	4.28225	2.64455	1.85097	1.62191	1.30542	1.04265	-0.304427	0.831019	-0.525597	0.888909	-1.20369	0.0386841	-1.07994
AT1G09900	5.1419	5.87646	4.12354	5.90707	5.29549	5.98998	0.911519	1.76294	0.66778	2.41402	0.993322	1.06845	0.952699	3.10518	4.54647	3.96661	4.54869	3.45242	-0.279804	0.560407	0.171773	0.910049	0.237015	0.753092	0.366235
AT1G09910	9.62578	5.31782	6.37869	3.97404	5.46106	4.35497	3.56132	2.42256	3.13339	0.970904	3.78201	1.71889	1.91585	1.91495	2.84915	2.04834	1.6795	2.39302	-1.07613	0.00321323	-0.681575	0.342809	-0.314845	0.611712	0.637416
AT1G09920	19.2645	11.7273	10.0103	30.7045	27.2231	28.8688	5.80165	5.72727	7.02479	11.2035	13.8915	10.9091	8.40083	15.564	15.1136	22.0909	21.8027	28.0909	0.623031	0.072178	0.745044	0.116689	0.697677	0.0598142	-0.0532541
AT1G09930	0	0	0	1.40045	1.54921	1.59592	0	0	0.181406	0	0.269841	0.0870748	0.194104	0.0843537	0.129252	0.239456	0.121542	0.0598639	6.8953	5.29e-06	0.773164	NA	-0.0289615	NA	-7.01407
AT1G09932	8.37923	2.32152	7.98846	42.3232	35.0008	32.765	1.54328	0.544106	0.989283	10.3314	9.02556	6.96455	7.05688	3.83347	10.0247	33.2993	26.8994	32.4831	2.14637	7.56e-09	2.97247	2.59e-07	1.96729	7.4e-07	-0.279597
AT1G09935	0	0	0	0	0	0	0	0.37931	0	1.38506	0	0	1.22989	0.267241	0.545977	0.37931	0.288793	0.189655	NA	NA	1.49293	NA	-1.25158	NA	-1.92942
AT1G09940	8.54305	7.07663	5.12299	73.4021	52.7474	47.4905	3.32072	3.74645	2.83822	19.2663	22.0662	19.7994	2.0246	2.72753	2.20199	17.8581	18.2237	19.7625	2.60049	8.99e-27	2.40099	1.96e-18	2.85402	1.62e-23	0.139383
AT1G09950	0.327167	0.171373	0	7.51704	8.31548	2.82181	0.911392	0.385589	0.97371	8.68257	11.4713	5.98247	1.25024	0.36222	0.0925024	2.82765	2.5443	2.89192	4.54732	6.87e-07	3.38948	5.02e-07	2.67417	0.00922363	-2.03092
AT1G09960	1.31915	0.93617	1.05876	3.7153	1.7305	2.83131	1.30395	0.668693	0.70922	1.58713	2.41135	2.91793	0.433637	1.31915	1.25127	1.5157	2.27406	2.30699	0.875972	0.186527	1.19303	0.132805	0.770426	0.278684	-0.244302
AT1G09970	55.0353	38.9688	61.4523	253.302	207.766	225.075	26.4788	20.1901	22.9284	74.7265	91.0083	83.8824	14.1099	11.7113	18.6219	61.3151	58.8016	64.9219	1.70358	1.79e-20	1.63704	4.16e-22	1.90285	3.18e-13	0.0724026
AT1G09980	5.02564	5.09782	5.89427	7.88129	9.57771	9.76353	0.666667	0.752137	0.759734	2.13612	0.941754	1.09402	1.49035	1.35423	1.02248	1.39285	1.54827	2.04748	0.325029	0.315357	0.718102	0.425242	0.28356	0.652583	-0.127642
AT1G09995	1.97238	0.729282	5.24862	0.799724	2.0221	4.00276	0.323204	1.8232	0.828729	1.66436	1.47928	1.85635	0	0	0.524862	0.121547	0.832873	0.546961	-0.602698	0.637486	0.450779	0.822015	0.943627	NA	1.37007
AT1G10000	1.01316	0.578947	0.416667	0.211623	0	0	0	0	0	0.528509	0	0.210526	3.75439	2.24342	0.729167	0.482456	0.734649	1.73684	-3.45949	0.12733	2.5507	NA	-1.18879	0.277276	2.08348
AT1G10010	0	0	0	0	0	0	0	0	0	0	0	0	68.9356	47.6723	13.2388	18.4874	15.5301	13.7269	NA	NA	NA	NA	-1.55974	0.00395295	-2.2502
AT1G10020	13.5607	9.30769	11.1538	10.1579	6.66802	12.4661	17.7632	12.8259	12.1457	6.58603	8.13006	12.3401	13.2126	10.2601	3.55769	5.5668	4.50962	5.84514	-0.658592	0.0474747	-0.863138	0.0106861	-0.855403	0.120682	-0.37915
AT1G10030	5.08748	4.85599	3.8358	4.15612	5.91117	5.29341	1.88964	2.66487	5.65276	1.94616	3.04307	5.16824	2.88022	5.25707	1.79004	2.60565	2.8856	3.99731	-0.309985	0.685239	-0.238454	0.862743	-0.156864	0.874457	0.0259541
AT1G10040	0.893089	0.675724	1.01004	3.64796	6.48553	3.91258	0.138216	0	0	0.142351	0.562315	0.113408	1.51683	0.219728	0.448907	0.727702	1.42469	2.10514	2.02623	0.000273726	2.60297	NA	1.0471	0.329524	-1.05428
AT1G10050	3.92693	2.61548	3.23529	6.21424	8.98947	6.47276	1.23158	0.531269	1.36223	1.1192	1.03158	1.12941	0.927554	0.921362	1.82353	2.09783	3.06997	2.86068	0.70576	0.0417367	-0.11604	0.925113	0.906708	0.100738	0.0653187
AT1G10060	3.99634	5.59561	5.04117	21.8957	14.064	12.7836	2.78317	3.68344	3.01921	9.81199	8.38335	7.2022	1.76212	4.76487	3.6505	9.78225	8.27539	8.09149	1.28948	3.93e-05	1.19564	0.0017742	1.16473	0.00296527	-0.247273
AT1G10070	4.36301	3.0137	5.85616	6.38927	5.71005	8.97945	1.20205	1.13014	1.71233	2.33847	1.35845	1.9726	4.39726	2.33562	3.4161	3.41553	3.32705	4.85959	0.253899	0.63582	0.269234	0.82087	0.0859853	0.901558	-0.292265
AT1G10090	18.8206	16.6021	19.1959	24.1416	28.7601	27.8845	9.97113	9.48041	4.67354	10.4351	9.73265	7.85155	5.589	6.32784	5.12543	9.40481	9.34777	11.3629	0.122405	0.658642	0.015758	0.982059	0.693093	0.0171285	0.452806
AT1G10095	1.6722	1.63504	1.89117	2.17717	3.23822	3.84605	0.621102	1.75182	1.06171	0.639681	0.868613	2.16589	0.852024	1.35766	1.57598	1.05109	1.11148	1.0073	0.391863	0.602454	-0.168641	0.92232	-0.470465	0.592327	-1.00336
AT1G10100	0	0	0	0	0.498978	0	0	0	0	0	0	0	0.875256	0	0.388548	0	0.137014	0	1.44805	NA	NA	NA	-2.95171	NA	-4.58108
AT1G10110	0.0621762	0.0651369	0.140637	0	0	0	0.34641	0	0	0	0	0.426351	0	0.550703	0.281273	0.586232	0.495929	0.390822	-2.02775	NA	0.208702	NA	0.525266	NA	2.35643
AT1G10120	2.09014	2.8507	2.14085	2.53709	2.06197	2.23521	0.988732	1.11549	0.751174	1.13146	0.446948	1.89296	1.20563	1.22254	1.47183	0.950235	0.377465	1.73521	-0.507885	0.394888	0.0499132	0.975791	-0.535354	0.570559	-0.1389
AT1G10130	7.70443	7.71708	7.04715	6.88097	7.78723	6.84445	2.75848	2.20127	1.72513	2.00949	1.1291	1.60092	3.56872	2.94135	3.82404	2.42898	3.75647	3.16906	-0.514085	0.0606521	-0.708653	0.234508	-0.283359	0.550853	0.109279
AT1G10140	22.49	20.3802	29.5047	34.6212	48.6693	37.6867	25.6867	16.6104	32.3963	43.8768	54.3226	46.008	17.1888	16.6827	27.0884	37.2262	36.5047	30.1285	0.31057	0.381588	0.746384	0.0278547	0.595544	0.135447	0.16475
AT1G10150	27.2965	17.0497	19.3076	18.9659	17.9832	15.1407	13.7186	13.7822	11.7253	7.67002	6.51145	6.86097	6.69123	10.9045	10.2373	7.37018	8.82859	6.59631	-0.731957	0.00727517	-1.11542	0.00028941	-0.447785	0.261576	0.150587
AT1G10155	0.605405	0	1.02703	3.47748	0.879279	4.47568	0	0	0	0.868468	0.428829	0	0.771171	0	0.171171	1.58559	0.603604	0.951351	2.14031	0.145541	2.64179	NA	2.10425	NA	-0.131298
AT1G10160.1	0.802667	0.410667	1.09778	0.814889	0.759111	1.058	0.468	0.938667	0.711111	0.696222	0.634667	0.554667	1.52178	0.868	0.422222	1.32978	0.506222	0.454667	-0.216863	0.802741	-0.414116	0.686309	-0.348323	0.719167	-0.277017
AT1G10170	12.5881	8.96484	10.8237	42.047	27.8625	31.8707	6.78522	7.3164	7.69823	18.5527	20.4593	19.4611	3.73415	3.00693	2.82782	10.4552	10.8314	12.8037	1.20959	2.68e-08	1.20774	1.59e-08	1.74388	2.72e-11	0.397187
AT1G10180	5.17026	5.20544	4.32854	5.01399	4.97362	4.46763	2.43165	3.11271	3.11751	1.92646	3.90008	1.76499	2.73701	2.15588	2.69584	2.35651	1.84772	2.21583	-0.48072	0.206823	-0.404321	0.566387	-0.380183	0.462854	-0.00920605
AT1G10190	0	0	0	0	0	0	0	0	0	0	0	0	0	0.141876	0.0724638	0	0.204424	0	NA	NA	NA	NA	-0.467511	NA	-1.1357
AT1G10200	42.2566	39.2505	45.4684	41.666	35.5316	37.943	27.8798	30.3788	27.4949	23.8055	23.1456	27.9593	21.7923	37.5031	35.7943	26.9735	30.0886	35.89	-0.582053	0.0104017	-0.412178	0.216702	-0.189727	0.645613	0.239501
AT1G10210	5.72829	4.59457	4.85882	3.496	2.98988	9.70485	2.86734	2.67235	2.34417	1.41236	2.97975	0.920618	1.59616	3.96377	3.49227	2.2504	3.0341	3.97336	-0.358543	0.557321	-0.75969	0.331924	-0.162094	0.818227	0.0723597
AT1G10220	0.166501	0	0.376611	0.765114	0.483647	1.02577	0	0	0	0.716551	0.589693	0.190287	0	0.921705	0.188305	0.261645	0.0664024	0.196234	1.81206	0.37515	3.69724	NA	-1.29587	NA	-3.29529
AT1G10230	2.23574	2.78834	3.61217	12.9645	13.6071	21.5133	3.26236	4.01521	8.36502	27.185	25.1876	25.0646	2.16984	4.24335	3.37136	12.2687	13.2471	14.5551	2.06408	4.15e-06	2.09347	3.74e-07	1.83054	2.11e-05	-0.365964
AT1G10240	1.97647	2.41569	1.73856	1.68192	3.5085	3.15686	0.713725	1.20784	1.39434	0.840087	1.60741	0.752941	2.05142	1.70196	1.40741	1.03529	2.71503	1.40915	-0.0227086	0.977837	-0.273053	0.831899	-0.0843978	0.925483	-0.203521
AT1G10250	0	0	0	0	0	0	0	0	0	0	0	0	0	0	0	0	0.20303	0	NA	NA	NA	NA	-0.60091	NA	-1.2335
AT1G10260.1	0	0	0	0	0	0	0	0	0	0	0	0	0	0	0	0	0	0	NA	NA	NA	NA	NA	NA	NA
AT1G10270	2.72965	2.24054	1.46399	5.8191	6.29414	5.54774	1.48945	1.63618	2.14405	2.26064	2.19263	2.18693	1.57722	1.43317	1.78224	3.8325	3.61374	3.47136	0.980257	0.00847096	0.11404	0.899223	1.03029	0.0114501	-0.0515648
AT1G10280	2.0369	0.788614	2.50395	3.66263	4.50185	4.03743	1.48023	0.835003	1.0543	1.90564	1.88192	2.02425	1.57934	1.86294	1.00158	2.22667	1.44808	1.80917	0.795829	0.191543	0.603447	0.520784	0.218624	0.78441	-0.709004
AT1G10290	16.1695	12.4116	19.2645	37.4434	30.4262	32.4534	9.1362	7.31114	7.99031	12.3272	11.2373	9.58838	6.60654	8.27542	10.3511	17.7918	16.2633	18.0182	0.63384	0.00487839	0.239276	0.527658	0.87856	0.00227382	0.112793
AT1G10300	0	0	0	0.0935078	0.827519	0.601744	0	0	0	0	0.11531	0	2.07364	1.44186	0.460271	1.36434	0.77907	0.863372	5.22	0.0147608	1.20464	NA	-0.412474	0.676328	-5.82489
AT1G10310	11.8402	12.404	14.9723	13.7092	12.1865	11.2575	7.79134	6.00666	9.101	4.27969	7.5283	6.81909	5.70033	8.8768	9.17314	6.15316	7.88235	9.37625	-0.512877	0.187227	-0.497305	0.442476	-0.201391	0.724283	0.166078
AT1G10320	2.14248	2.51539	3.59279	12.7309	5.9015	6.64512	0	0.406332	0.351803	0.211961	0.627968	0.0844327	1.12929	0.817942	0.793755	1.35444	0.736588	0.725594	1.19527	0.00418522	0.0174279	0.995272	-0.0551553	0.958189	-1.34831
AT1G10330	0.837607	0.877493	0.811966	0.412393	1.5641	1.03205	0.166667	0	0.14245	0.858262	0.508547	0.683761	0.609687	0.397436	0.338319	0.125356	0.334046	0.141026	-0.213962	0.882788	2.68433	0.218366	-1.19228	NA	-1.05821
AT1G10340	12.6	7.11111	8.82828	11.5995	15.404	10.7682	8.50909	4.6	5.75758	5.96414	9.85657	5.23636	6.48485	4.13333	8.34848	8.44444	8.08737	8.2	-0.0380394	0.94139	-0.0286157	0.971005	0.219394	0.675496	0.138486
AT1G10350	7.679	9.82554	9.01605	24.3775	15.665	13.1452	4.57223	4.88207	2.65178	2.3545	3.73692	4.42149	3.88276	5.4515	7.88904	3.37753	4.39498	5.06629	0.558139	0.136873	-0.418064	0.581526	-0.617962	0.232647	-1.30773
AT1G10360	37.7861	48.9967	46.086	35.9614	22.8666	25.1047	35.3451	42.7872	42.7784	17.8026	28.2084	19.2635	19.3473	25.2238	25.452	6.01544	11.0805	11.4245	-1.10851	2.78e-05	-1.10582	8.09e-05	-1.43974	8.88e-05	-0.471819
AT1G10370	28.815	11.4345	15.9979	1295.83	707.397	828.215	41.1081	20.5821	26.8191	999.073	1020.78	1183.93	23.58	14.8877	21.4293	888.507	709.49	791.52	5.21362	8.1e-28	4.99648	5.62e-124	5.18758	5.04e-95	-0.162491
AT1G10380	5.72727	5.07143	4.00974	7.36282	6.73377	8.40097	5.50812	8.35714	7.62987	6.45536	11.0114	10.7532	10.4221	8.30357	8.71347	8.71429	9.13636	9.26786	0.139883	0.815172	0.160745	0.818661	-0.13198	0.774909	-0.3777
AT1G10385	0	0	0	0	0.107726	0	0	0	0	0	0	0	1.88962	0.739073	0.461369	1.16556	0.443709	0.611921	1.44805	NA	NA	NA	-0.477156	0.658445	-2.13695
AT1G10390	15.3496	14.7288	15.0953	22.5916	24.8782	21.2701	9.48146	6.39725	5.56144	6.19094	7.78416	5.59322	12.8083	11.7728	9.76165	14.0996	13.6981	14.2278	0.160703	0.531648	-0.325977	0.414042	0.171803	0.580146	-0.121686
AT1G10400	0	0	0	2.58058	0.17171	0.582688	0	0	0	0.339198	0.0837438	0	1.50598	3.27234	3.61013	3.2822	2.64039	3.34412	5.81858	0.00292132	2.38926	NA	-0.0849304	0.913214	-5.99889
AT1G10410	10.2737	6.57243	13.3333	42.1794	42.5624	41.9188	5.04361	1.98496	1.70426	11.597	9.84211	9.91278	3.64712	3.72932	4.47619	18.0411	15.6837	15.8135	1.6499	2.69e-11	1.69059	6.24e-05	1.89553	5.11e-11	0.132113
AT1G10417	0.409506	0.536258	0.694698	0.470445	0.446069	0.756856	0	0.241316	0.243754	0	0	0.234004	0	0.226691	0.231566	0.321755	0.408288	0.683729	-0.39341	0.800211	-1.35561	NA	1.22594	NA	1.44952
AT1G10419	0	0	0	0	0	0	0	0	0	0	0	0	0	0	0	0	0	0	NA	NA	NA	NA	NA	NA	NA
AT1G10430	7.9375	7.9881	8.1994	15.0781	15.0685	20.0223	15.6696	11.5893	15.1786	20.442	22.0469	24.7143	4.77679	3.45982	5.0186	10.2143	10.8177	10.3125	0.609617	0.0602332	0.46119	0.175253	1.09723	0.00420714	0.373072
AT1G10440	0	0	0	0	0	0	0	0	0	0	0	0	41.6111	10.3333	13.1944	1.22222	4.65278	9.16667	NA	NA	NA	NA	-2.06677	0.0925378	-2.85768
AT1G10450	4.5507	3.89264	3.44682	7.19433	5.94235	7.87053	0.639662	0.426441	0.397614	1.13792	1.59692	1.14513	0.531809	1.06312	1.36928	3.23658	3.18017	3.23111	0.365681	0.261943	1.22045	0.0864035	1.4462	0.000741878	0.926734
AT1G10455	0	0	0	0	0	0	0	0	0	0	0	0	0	0	0.413943	0.191721	0.145969	0.143791	NA	NA	NA	NA	-0.553932	NA	-1.07784
AT1G10460	0.168168	0	0.38038	0	0.976977	0	0.234234	0.528529	0	0	0	0	8.14014	0.372372	0.665666	0.792793	0.268268	0.33033	0.491692	0.897567	-3.20092	NA	-2.78928	0.0281521	-3.5635
AT1G10470	78.2024	71.0212	85.2392	92.64	63.9184	73.7082	165.911	141.525	190.118	114.546	139.907	131.765	26.1835	29.9059	40.6078	31.818	26.3271	35.2518	-0.468636	0.0327245	-0.579152	0.00511601	-0.210493	0.594774	0.12645
AT1G10480	0	0.0572917	0	0	0	0	0	0	0	0	0	0.125	0	0.242188	0.123698	0	0.130859	0.128906	-0.4755	NA	0.771602	NA	-0.734786	NA	-0.405468
AT1G10490	2.53552	2.40437	2.52147	3.91725	5.01587	3.77049	0.608899	0.37783	1.14494	0.940671	1.26958	0.749415	1.67057	1.06479	1.60682	3.25163	3.87041	3.43482	0.321388	0.434004	0.278109	0.812485	1.15242	0.00415114	0.724183
AT1G10500	63	53.7547	60.7193	95.8172	77.6887	73.7193	33.1132	29.2642	30.6604	27.8514	33.6792	30.7925	66.6226	71.066	90.4068	76.7925	98.6828	96.5873	0.0360432	0.915118	-0.21907	0.562395	0.10562	0.786498	-0.0684114
AT1G10510	7.03256	8.71814	10.3395	9.60512	9.19256	7.02837	2.17674	3.74512	1.86047	3.1386	3.59767	1.42884	5.57395	8.13209	8.2186	7.12186	8.38279	6.29302	-0.451204	0.205991	-0.159849	0.873786	-0.172132	0.70384	0.148806
AT1G10520	0.316981	0.387421	0.597484	0.364151	0.306918	0.260377	0	0.0830189	0	0	0.82327	0	0.538365	0.467925	0.179245	0.221384	0.168553	0.788679	-0.893085	0.604663	2.49082	NA	-0.014256	0.994411	0.743845
AT1G10522	3.89022	3.54717	3.09605	6.12436	3.97599	5.50343	5.41852	3.96226	6.68954	1.44683	4.18439	3.62264	3.67067	4.30703	4.31818	3.84906	3.04545	3.39623	0.112545	0.880407	-0.988214	0.131486	-0.41809	0.455352	-0.651064
AT1G10530	0.253012	0	0.381526	1.35643	1.2249	1.87048	0	0	0	0.241968	0.119478	1.54217	1.28916	0.373494	1.0492	0.706827	0.403614	0.662651	2.52761	0.0858157	4.00576	NA	-0.72427	0.59304	-3.40042
AT1G10538	0	0	0	0	0	0	0	0	0	0	0	0	0	0	0	0	0.266932	0.262948	NA	NA	NA	NA	0.178338	NA	-0.469177
AT1G10540	0.129165	0	0.097386	0	0	0.106099	0.119938	0	0	0	0.0609944	0.0984111	0	0.0953357	0.194772	0.135315	0.137365	0.135315	-1.34832	NA	0.509905	NA	0.0591406	NA	1.30707
AT1G10550	0.314607	0.082397	0	1.6264	0	0.969101	0	0	0	0	0	0	1.20225	0.174157	0.266854	0.906367	0.31367	0.679775	2.1321	0.313612	NA	NA	0.352184	0.848798	-1.96031
AT1G10560	0.492875	0.848282	0.557418	9.8684	6.54484	7.02724	1.07879	0.940486	0.922045	4.64627	1.89522	2.81643	1.43504	0.545683	0.955574	2.98743	2.55532	1.9363	3.15438	6.5e-14	1.47169	0.023405	1.29078	0.0331484	-1.96137
AT1G10570	5.56835	5.65262	6.63926	5.65313	3.88695	4.25488	0.961973	0.746146	0.822199	0.371531	1.16187	0.0986639	0.879753	3.72765	2.39209	1.13052	2.47893	2.54368	-0.80687	0.0329231	-0.797789	0.601551	-0.363585	0.657009	0.286794
AT1G10580	9.31983	8.61746	10.082	116.47	70.9754	99.7554	5.75687	3.24747	6.17463	18.0198	11.2513	11.1143	5.57453	8.43415	6.5533	10.2306	8.14472	8.65991	2.91511	2.59e-44	1.23119	0.00157684	0.242498	0.543174	-2.7996
AT1G10585	0.883049	0.578187	1.99737	342.378	341.472	430.321	2.45992	0	1.31406	221.365	186.866	206.886	1.68725	0.733246	1.87254	341.361	267.648	352.983	8.10936	8.31e-108	7.23752	2.54e-11	7.60803	3.49e-78	-0.596873
AT1G10586	0	0	0	1.0013	0.632944	2.95331	0	0	0	1.87549	0.61738	2.98833	0	0	0	1.36965	1.2166	3.42412	5.38579	0.00805414	5.17493	0.0100578	5.27522	0.00287028	-0.274532
AT1G10588	0	0	0	0.295559	2.24196	0	0	0	0	0.369066	0	0.294028	0	0	0	1.0781	0.205207	0.101072	4.30949	0.155885	1.90026	NA	2.91426	NA	-1.50008
AT1G10590	43.8014	36.2528	45.8916	124.383	92.5327	97.1919	43.0497	36.9481	49.2099	73.7144	79.6467	94.9165	21.7381	25.4018	34.7404	61.3815	52.9345	64.0632	0.879646	3.63e-05	0.732625	0.00295818	0.952705	0.00184676	-0.0599817
AT1G10600	10.9768	10.0315	12.3262	6.26043	9.49768	9.01668	7.59036	3.30306	4.63392	2.23355	3.86006	1.77943	4.3633	2.41335	1.84893	1.46803	2.42169	1.65153	-0.871458	0.0204112	-1.14308	0.100147	-0.660343	0.395202	0.136804
AT1G10610	2.44265	2.4168	2.96715	2.07862	2.62789	3.00969	0.630048	0.142165	0.646204	0.778675	0.0640819	0.41357	0.460959	0.200323	0.153473	0.236941	0.0721594	0.213247	-0.458513	0.453037	-0.370901	0.877998	-0.616631	NA	-0.131536
AT1G10620	0	0	0	0.0894761	0	0	0	0	0	0	0	0	0.396847	0.0862309	0.176171	0.285582	0.217432	0.244784	1.44805	NA	NA	NA	0.221563	NA	-1.39623
AT1G10630	20.8591	19.8274	26.5964	71.0566	38.1323	44.0594	32.5312	30.5005	29.3384	46.675	55.1074	46.2052	9.43816	11.5916	13.2982	24.046	23.7037	24.9952	0.751404	0.0121555	0.470365	0.0728928	0.908177	0.00324948	0.0360249
AT1G10640	0.515337	1.17791	0.953709	0.322922	0	0.923592	2.08812	0.588957	0	0.268823	0.132738	0	6.68377	0.726157	3.23201	0.441718	1.15839	0.552147	-1.52465	0.226854	-2.92532	0.105367	-2.40584	0.00405071	-1.08032
AT1G10650	4.33313	3.50031	3.3064	8.27657	11.9801	13.1224	2.76321	1.47669	1.11871	3.74456	2.44065	4.65382	1.33002	1.2716	2.0665	6.94593	6.20447	6.56308	1.12431	0.0020842	0.837796	0.272149	1.85483	3.53e-05	0.615285
AT1G10652	0	0	0	0	0	0	0	0	0	0	0	0	0	0	0.772358	0	0	0	NA	NA	NA	NA	-2.43207	NA	-3.0453
AT1G10657	8.07851	15.9764	12.6791	3.97743	13.4092	8.32875	3.44455	4.0157	5.29931	1.41904	3.15309	1.8842	3.36016	4.38077	6.52601	4.40432	6.50932	4.6634	-0.972548	0.0579128	-1.1804	0.114602	-0.0752904	0.921933	0.789489
AT1G10660	11.0394	6.57109	9.87455	9.33871	9.03704	9.02688	4.89247	2.05018	2.27001	3.16726	3.05675	1.14695	1.27838	1.11111	0.794504	2.05018	2.16129	2.75986	-0.439596	0.244821	-0.491154	0.583539	1.07818	0.101406	1.44134
AT1G10670	41.5498	38.7667	37.4375	61.8703	49.5722	61.075	18.3951	12.6677	14.8035	14.8857	17.7376	17.8377	15.949	23.6417	22.6468	25.9643	26.2323	34.4992	0.102617	0.698793	-0.0618407	0.89959	0.326026	0.32809	0.0781127
AT1G10680	0	0	0	0	0	0	0	0	0	0	0	0	1.27796	0.504886	0.309446	0.40608	0.218241	0.26873	NA	NA	NA	NA	-1.23195	0.174642	-1.94287
AT1G10682	21.8295	27.9917	23.7006	13.6424	21.3056	14.632	29.1892	23.3264	29.9376	15.5322	18.3077	17.5634	6.22869	17.7879	16.5904	10.7942	10.1684	6.17464	-1.02621	0.00863037	-0.886847	0.0262412	-0.77333	0.200047	0.116734
AT1G10690	10.3526	6.31513	9.78159	4.81747	6.85179	8.07332	13.142	5.76599	13.7285	9.39938	4.26989	8.98596	1.33541	3.19189	2.22309	1.78471	2.40406	3.19189	-0.859717	0.125527	-0.726394	0.315108	-0.059573	0.959703	0.666454
AT1G10700	14.7194	14.2029	14.7694	19.3254	26.8432	25.3636	11.7154	10.9565	11.4625	10.3195	26.6535	16.6957	10.996	11.7628	12.892	15.4203	23.2161	21.3913	0.264674	0.405852	0.432006	0.334994	0.604734	0.0803851	0.20757
AT1G10705	0	0	0	0	0	0	0	0	0	0	0	0	1.7686	0	0.392562	0	0.27686	0.545455	NA	NA	NA	NA	-1.07687	NA	-1.86272
AT1G10710	0	0.0502283	0	0	0.278539	0.354452	0	0	0	0	0	0.219178	0.977169	0.318493	0.271119	0.200913	0.038242	0.489726	2.74946	0.422397	1.7041	NA	-1.10079	0.493216	-4.0518
AT1G10717	0	0	0	0	0	0	0	0	0	0	0	0	0	0	0	0	0	0	NA	NA	NA	NA	NA	NA	NA
AT1G10720	9.72632	6.64768	9.52941	18.7622	10.7269	12.3046	4.92632	4.16842	3.96285	5.07368	5.23158	3.68545	2.12012	4.2613	3.29412	4.5226	3.98266	5.27183	0.257006	0.548754	-0.10401	0.899223	0.325199	0.550286	-0.0627538
AT1G10730	5.48252	3.55556	3.24786	8.69775	4.92929	8.2028	2.18182	1.23077	0.3108	0.749029	0.832168	1.34266	2.99301	1.44522	2.14064	1.98291	2.55089	3.69231	0.371116	0.516239	-0.530472	0.739918	0.238428	0.774282	-0.242693
AT1G10740	7.61087	5.83309	6.61421	15.278	11.752	11.1545	9.03863	6.29471	9.82356	13.9061	11.4063	9.52217	2.65331	2.66094	3.2618	2.97949	3.6743	3.36767	0.48589	0.134352	0.272447	0.57006	0.063549	0.919384	-0.546828
AT1G10745	0	0	0	0	0	0	0	0	0	0	0	0	0	0.746988	0.381526	0	0.269076	0	NA	NA	NA	NA	-2.28644	NA	-2.92483
AT1G10747	0	0	0	0	0	0	0	0	0	0	0	0	0	0	0	0	0	0	NA	NA	NA	NA	NA	NA	NA
AT1G10750	1.39439	0.755581	1.52261	0	0.558672	0.118489	0.267888	0.302232	0	0	0	0.439611	0.244991	0.532341	0.380653	0.151116	0.191757	0.226674	-2.94751	0.0113682	-0.615043	NA	-1.20059	NA	1.62706
AT1G10760	86.4822	67.14	90.5653	56.7842	59.7722	53.3236	17.7379	17.3833	13.7901	9.39229	9.73405	9.20942	21.4458	37.0805	39.6274	22.1602	26.1687	31.8128	-0.962804	1.97e-08	-0.995889	2.56e-06	-0.434376	0.240592	0.393529
AT1G10770	0.754814	0.338896	0	1.48652	1.56611	1.86008	0.300385	0	0	0.618742	0.45828	1.72529	6.04365	7.64056	2.43902	2.48524	2.32221	2.28755	1.58535	0.299609	3.24998	0.217406	-1.25162	0.0646787	-2.92142
AT1G10780	0.171429	0.0598639	0.129252	0.52517	0	0.422449	0	0.0897959	0	0.163946	0.161905	0.522449	0.873469	0.885714	0.840136	0.478912	0.364626	0.269388	0.975806	0.713868	2.44089	NA	-1.26997	0.23727	-2.50276
AT1G10790	0.747774	0.0870425	0.187933	0	0.241345	0.204748	0.231454	0.783383	1.38477	0	0	0	0.846686	0.735905	0.187933	0.609298	0.331355	0.587537	-1.6904	0.549796	-4.88034	0.036067	-0.173267	NA	1.40151
AT1G10800	0.580645	2.63594	0.875576	1.7788	0.562212	0	0	0	0	0	0	0	0	0.428571	0	0.202765	0.154378	0.304147	-1.27216	0.545586	NA	NA	0.166615	NA	1.35428
AT1G10810	0	0	0	0	1.1684	0	0	0	0	0	0	0	0.34158	0.296887	0.075818	0.421389	0.160415	0.421389	4.1359	0.242639	NA	NA	0.558554	NA	-3.79008
AT1G10820	6.30646	6.87754	7.36615	6.176	8.85908	8.28	1.872	3.89908	2.09231	2.22462	3.73477	1.41785	1.05354	1.488	1.52	1.13723	1.03077	1.21846	-0.263301	0.555601	-0.326189	0.747051	-0.449192	0.577999	-0.322289
AT1G10830	13.5889	12.8682	10.7196	11.2222	11.6592	14.0622	18.0518	20.2142	17.2712	17.2044	21.9229	22.5492	14.7841	18.0967	18.2671	15.2999	16.3161	16.7945	-0.464986	0.132567	-0.0665525	0.884845	-0.231439	0.470344	0.108914
AT1G10840	21.3533	21.8766	25.8069	32.5875	26.7564	32.8879	16.7664	18.9981	17.1963	25.9769	27.0623	25.8393	12.5333	11.1252	15.0343	26.6467	25.172	29.5252	-0.0223295	0.951437	0.358106	0.243181	0.916491	0.001435	0.80898
AT1G10850	1.22494	1.73241	0.969741	2.39227	0.889537	1.13197	1.45024	1.20306	1.23952	0.4393	0.82428	0.629967	1.56034	1.4918	0.519504	0.737878	0.732774	0.553409	-0.293731	0.729156	-1.22655	0.126897	-0.85712	0.268954	-0.723452
AT1G10865	19.3732	13.169	11.7077	22.0863	39.0915	33.5282	7.00352	9.99296	12.3239	18.669	16.3415	13.8592	2.26056	0.65493	2.67606	10.3803	9.67254	7.43662	0.637995	0.128521	0.509781	0.406082	2.11256	0.00222961	1.36108
AT1G10870	4.30769	3.14626	3.36222	2.64861	5.90394	5.4572	0.929577	0.810401	1.22788	1.13146	1.0744	0.554713	2.78223	2.35103	2.23005	2.98736	2.58902	3.07476	-0.0777555	0.901555	-0.311024	0.793569	0.124144	0.819774	0.0739211
AT1G10880	0	0	0	0	0.120972	0	0	0	0	0	0	0.0951909	0.212196	0.0922162	0.0470997	0.0436292	0.0664353	0.0981656	1.44805	NA	0.771602	NA	-0.613747	NA	-2.27305
AT1G10890	10.9187	13.2632	11.3636	34.1675	22.1818	20.9641	3.17225	2	4.94418	6.72648	3.89075	3.82775	3.41308	2.07656	2.72727	3.15789	2.88517	4.05263	0.670741	0.0370156	0.316766	0.732816	0.193783	0.78884	-0.577572
AT1G10900	22.6838	17.407	23.211	20.1467	21.7791	23.4089	6.72617	2.59607	4.46293	3.00794	4.05068	2.83207	6.79879	6.40166	5.92852	5.89107	4.8907	4.0938	-0.393634	0.0973627	-0.657047	0.215725	-0.488518	0.185847	-0.216697
AT1G10910	9.03389	11.2933	11.7623	7.84907	8.48983	5.89291	1.69182	2.86308	1.53638	1.41573	0.483958	1.47492	3.48125	6.38771	3.64889	2.54496	2.51288	3.28061	-0.973548	0.00108186	-1.10783	0.175771	-0.833531	0.0578152	0.00024388
AT1G10920	4.55769	4.29121	3.84959	2.78365	2.93269	2.70124	0.5625	1.17857	0.686813	0.496566	0.776442	0.989011	1.46978	1.02198	0.521978	0.815934	0.437157	0.475962	-1.0472	0.00301281	-0.34996	0.782638	-0.840765	0.302325	0.125857
AT1G10930	1.88764	1.50562	1.89224	1.57712	1.80695	2.27298	0.0597549	0.370787	0.153218	0.184627	0.212717	0.0490296	0.983657	1.42492	1.28575	1.30337	1.04367	1.12921	-0.342286	0.519585	-0.657396	0.774468	-0.259618	0.663983	-0.0468542
AT1G10940	31.954	30.0558	31.5107	44.4735	40.1992	42.1478	9.99015	13.2217	8.31965	9.49754	9.70498	7.04105	15.2271	15.5764	19.7592	21.0005	18.3727	20.6995	-0.00564908	0.986106	-0.483948	0.24844	0.0922466	0.816101	-0.037204
AT1G10950	35.5082	31.6722	34.6147	47.8846	44.996	51.4503	23.7648	21.8726	24.588	22.9728	27.1394	28.4793	24.5933	24.3581	29.1559	41.5893	41.1849	43.4806	0.0590336	0.8282	-0.0493863	0.904934	0.545921	0.0305067	0.353856
AT1G10960	199.339	203.315	190.872	160.538	216.391	191.807	347.422	349.78	396.33	237.683	335.711	319.119	272.899	304.881	328.869	195.511	243.823	231.908	-0.507981	0.0141374	-0.51288	0.0135184	-0.572882	0.0190277	-0.205215
AT1G10970	1.14027	1.19457	2.21073	0.748546	1.2618	2.54234	3.32773	2.13316	3.61991	0.778927	1.84615	1.73756	1.10666	0.961862	1.90368	0.739496	0.866193	0.725275	-0.412961	0.686619	-1.24059	0.0857737	-0.976061	0.24724	-0.688189
AT1G10980	0	0	0	0	0	0.108094	0	0	0	0	0	0	0.223499	0.194256	0.0496084	0.045953	0.139948	0.137859	1.44805	NA	NA	NA	-0.456535	NA	-2.12999
AT1G10990	1.2	1.25714	1.25275	0.212088	0.268132	0.227473	0.514286	1.16044	2.1978	0.52967	0.523077	0.843956	1.41099	1.22637	0.93956	0.386813	0.80989	1.66813	-2.84664	0.0601712	-1.28071	0.429623	-0.3961	0.772559	2.32337
AT1G11000	0.255708	1.56266	0.86758	0.587519	0.99036	0.630137	0.356164	0.401826	0	0.122273	0	0	0.217149	0.660578	0.192796	0.267884	0.101979	0.133942	-0.755797	0.526018	-3.14433	NA	-1.23601	NA	-0.61883
AT1G11010	0	0	0	0	0	0	0	0	0	0	0	0	0	0	0	0	0	0	NA	NA	NA	NA	NA	NA	NA
AT1G11020	8.47706	4.28511	6.83839	13.0755	6.19901	5.259	7.10092	7.45236	7.05716	4.08186	12.0932	8.40085	2.71842	3.9379	3.62032	3.47777	4.53917	4.05222	-0.107019	0.878476	-0.0316387	0.970436	0.0645085	0.923724	0.0493117
AT1G11030	0	0	0	0	0	0	0	0	0	0	0	0	133.027	57.8108	35.9459	49.9459	30.7838	27.6486	NA	NA	NA	NA	-1.11344	0.11579	-1.80749
AT1G11040	0	0	0	0	0	0	0	0	0	0.365983	0	0	6.49962	10.3098	3.31815	8.75323	6.2574	5.36219	NA	NA	2.09468	NA	-0.0775422	0.920372	-0.725252
AT1G11050	8.6135	5.93865	8.90885	9.21867	5.66696	8.07318	6.56266	6.36284	3.94391	3.59071	5.05828	5.30061	6.75197	4.48291	6.24452	3.31639	4.11043	3.29711	-0.462896	0.207419	-0.483467	0.316987	-0.833318	0.0358079	-0.497084
AT1G11055	0	0	0	0	0	0	0	0	0	0	0	0	0	0	0	0	0.757062	0	NA	NA	NA	NA	0.21571	NA	-0.432883
AT1G11060	2.97776	3.0912	2.63294	4.16726	5.26845	4.46955	2.26233	1.14857	0.257815	1.631	0.49855	1.17564	2.48276	2.81727	2.38801	3.34644	2.76378	3.53078	0.21872	0.633096	-0.318738	0.811618	0.192306	0.688516	-0.138023
AT1G11070	0.608206	2.23009	0.76428	0.621078	0.196299	0.166533	0	0.265487	0	0.290829	0	0	1.72164	1.1971	0.95535	0.778761	0.431215	0.504425	-2.33134	0.0151559	-0.181007	NA	-1.25547	0.0706443	0.911782
AT1G11080	0.0849343	0	0	0	0	0	0	0.0667341	0	0	0	0	0	0.282103	0	0.133468	0.101618	0.100101	-1.14621	NA	-1.22542	NA	0.0897953	NA	1.08872
AT1G11090	4.44369	5.1058	5.67406	6.91638	5.41297	5.29863	4.99147	4.73038	4.26621	2.05631	6.39676	5.40614	6.20819	4.76109	3.97184	3.37884	5.14505	4.73038	-0.223595	0.709361	-0.219073	0.811627	-0.250237	0.681618	-0.147457
AT1G11100	0.164908	0.0647853	0.32638	2.74699	1.25742	3.09865	0.0574233	0.0971779	0.0981595	1.0054	0.788466	0.565399	0.735215	0.273865	0.373006	0.993374	0.822086	1.14994	3.38426	1.01e-07	2.97382	0.00595635	1.09891	0.110322	-2.4253
AT1G11110	0	0	0	1.63685	0.752506	0.478797	0	0	0	0	0.0917502	0	0.659985	0	0.439476	0	0.0516577	0.15266	5.47146	0.00549206	0.659734	NA	-2.47473	NA	-8.06541
AT1G11112	0.113976	0	0	0	0	0	0	0	0	0	0	0	0.580733	0	0.128901	0	0.0909091	0.268657	-0.4755	NA	NA	NA	-0.672749	NA	-0.445336
AT1G11120	0.137931	0.433498	0.623974	0	0.801314	0	0.384236	0.866995	0	0.395731	0.390805	0.315271	1.40558	0.305419	0.155993	0.144499	0.110016	0.325123	-1.03891	0.762327	-0.453116	NA	-1.51554	NA	-0.631722
AT1G11125	0	0.473628	0	0	0	0	0	0.426265	0	0.259419	0	0	0.46071	1.00108	0.818084	0.568353	0.288482	0.284177	-2.43056	NA	-1.31399	NA	-1.21709	NA	1.21964
AT1G11130	2.23451	3.23416	3.05915	0.945747	1.36647	1.52153	0.573329	0.785439	0.980049	0.0843542	0.541477	0.672034	2.54673	2.99475	1.69583	1.66328	1.33672	1.38607	-1.60608	0.000622467	-1.05959	0.367202	-0.822202	0.091384	0.647428
AT1G11145	0	0	0	0	0	0	0	0	0	0	0	0	4.37628	0	0.388548	0.719836	0	0.269939	NA	NA	NA	NA	-2.27772	NA	-3.06655
AT1G11150.1	0.981161	0.961567	1.14544	1.01809	1.19518	1.32592	0.0881688	0.547099	0.527506	0	0.179352	0.217031	0.322532	0.560663	0.178975	0.13263	0.10098	0.149209	-0.241564	0.782419	-1.7739	0.339907	-1.5577	0.229701	-1.40159
AT1G11160	0	0.023085	0.249213	0.151889	0.576076	0.0543022	0	0.103882	0.0524659	0.316107	0	0	0.336831	0.29276	0.174449	0.346275	0.210913	0.450157	1.27771	0.542689	0.731049	NA	0.282975	0.822725	-1.26938
AT1G11170	1.28105	1.3037	1.57298	2.18649	1.27582	2.43529	0.305882	0.63268	0.087146	0.315033	0.881481	1.17124	0.745969	0.648366	0.620915	1.26536	1.08017	1.03529	0.0739971	0.933389	0.932917	0.545686	0.639633	0.419265	0.453261
AT1G11175	14.9474	8.27068	17.1429	20.3158	17.1228	17.8985	26.391	29.2782	43.609	14.1942	18.3421	33.4436	0	0	0.238095	0.551378	0.16792	0.827068	0.0352986	0.953073	-0.815527	0.0513975	1.85583	NA	1.57951
AT1G11180	12.4865	15.3108	10.4307	11.5735	9.47973	9.26605	9.48649	8.69595	5.74324	4.68159	4.12078	6	16.9899	10.5253	6.65963	4.97973	6.28125	5.12838	-0.793644	0.0240343	-0.90781	0.0706856	-1.13749	0.0147531	-0.509505
AT1G11185	0.159696	0	0	1.10076	0.463878	0	1.3346	0	1.14068	0	0.904943	0.365019	0.813688	1.76806	0.722433	1.8403	0.764259	0.752852	2.33875	NA	-1.056	NA	-0.11639	NA	-2.59012
AT1G11190	0.725275	1.3124	0.596546	1.06044	1.34066	0.812402	0	0.414443	0	0.189168	1.30769	0.150706	1.3438	2.91994	2.23705	1.65777	2.20879	1.86499	-0.201985	0.889312	1.59178	0.585352	-0.366533	0.634788	-0.262672
AT1G11200	8.74241	4.57936	4.61405	12.889	12.9089	9.69471	6.29141	8.01388	5.55074	10.242	11.0434	13.9879	4.82567	7.42064	11.6999	9.7693	10.5178	11.9636	0.528302	0.269536	0.600911	0.204964	0.2213	0.700108	-0.423596
AT1G11210	14.127	9.06843	7.36191	24.3438	20.5177	17.7477	16.3974	10.8821	14.6744	21.2589	16.6777	19.4691	9.52679	9.66035	13.7057	14.8722	13.1459	17.3026	0.576197	0.120753	0.256879	0.581316	0.288613	0.502265	-0.406682
AT1G11220	0.307411	0.402562	0.5215	0.529735	0	0.378774	0.642269	0.84538	2.56176	1.10247	0.544373	3.16194	4.30741	3.06313	0.5215	1.04666	1.04209	1.08692	-0.835255	0.715268	0.010315	0.995763	-1.32425	0.167039	-0.749812
AT1G11230	0	0	0	0	0	0	0	0	0	0	0	0	1.75987	0.917763	0.546875	0.651316	0.220395	0.705592	NA	NA	NA	NA	-1.03992	0.386712	-1.74008
AT1G11240	8.81661	8.32295	16.8743	17.8085	13.5087	15.2803	5.93772	3.50173	2.30681	3.05767	3.70588	5.53633	5.92388	4.29066	4.05421	7.20646	7.80507	7.61246	0.0436042	0.944815	-0.120835	0.922102	0.590884	0.248728	0.423587
AT1G11250	0	0	0	0	0.272018	0	0	0	0	0	0	0	2.38573	0.622074	0.317726	0.588629	0.22408	0.367893	1.44805	NA	NA	NA	-1.42303	0.333016	-3.12616
AT1G11260	315.187	227.599	209.349	216.302	209.673	272.088	334.602	268.296	239.895	175.468	238.812	303.975	281.065	214.12	191.047	149.392	181.234	273.874	-0.553016	0.00994081	-0.44119	0.0804765	-0.32502	0.404645	0.0543475
AT1G11265.1	0	0	0	0	0	0	0	0	0	0	0	0	0.105445	0.0916482	0.0702143	0.130081	0.0330131	0.097561	NA	NA	NA	NA	-0.128598	NA	-0.756293
AT1G11270	2.62822	3.5092	1.86503	1.18405	2.69448	0.888957	1.57914	1.05276	0.858896	0.295706	1.1681	0.82454	1.57546	0.342331	0.757669	0.377914	0.328834	0.566871	-1.23026	0.076666	-0.775989	0.549941	-1.09567	0.32426	0.0344162
AT1G11280	3.90423	3.31549	4.41549	6.5919	5.67042	5.46655	2.22465	1.44085	2.46479	1.95176	2.47218	1.89296	1.35634	3.01268	2.375	3.68732	4.08134	3.39296	0.175811	0.688113	-0.15051	0.863354	0.53642	0.250736	0.219896
AT1G11290	2.10864	1.41235	2.73663	0.555967	1.20494	1.87407	1.15556	0.706173	1.31687	0.595062	0.244856	0.158025	2.46584	1.14815	1.17284	0.688066	0.386008	0.624691	-1.21419	0.0598781	-1.92003	0.0638463	-1.55869	0.020293	-0.489647
AT1G11300	1.49765	1.68966	1.4518	1.17222	0.669279	0.324451	0.596003	0.232759	0.117555	0	0.256466	0	1.34169	1.16614	1.04232	0.706897	0.485697	0.452586	-1.54089	0.00312763	-1.94482	0.255956	-1.22678	0.0132841	0.182748
AT1G11310	61.742	58.4486	63.9703	33.6716	44.1697	44.7127	17.5986	15.1797	13.9921	9.90555	11.0831	10.1583	42.669	51.5627	49.5977	29.1666	30.7022	37.7473	-1.0323	3.1e-08	-0.792621	0.00225707	-0.699747	0.00305491	0.19127
AT1G11320	1.80586	1.3759	2.22801	1.1316	1.1127	1.21368	0	1.3759	0.651466	0.94202	0.620195	1.25081	1.11531	0.484691	0.990228	1.20391	1.30945	0.859935	-1.06971	0.173131	0.166197	0.940917	0.26725	0.809243	1.2275
AT1G11330	8.73891	8.48016	9.12304	13.4502	11.4718	16.2894	6.008	6.51417	4.33478	5.38413	6.9043	4.86562	4.85228	7.38046	9.09136	8.27476	7.95332	9.83728	0.200721	0.52067	-0.187407	0.72071	0.114477	0.810829	-0.232478
AT1G11340	0.558758	1.07317	1.40429	1.14117	0.99187	1.60643	0.432373	0.097561	0.443459	0.178123	0.219882	0.141907	6.32668	6.87361	4.84479	5.88618	4.11013	3.7561	-0.117709	0.907487	-1.01101	0.610864	-0.51015	0.210215	-0.563726
AT1G11350	9.49701	12.8716	13.4701	7.12948	6.1	5.175	2.53209	4.6791	1.64179	0.449627	0.222015	0.716418	4.95075	7.70373	5.35261	1.05075	1.75	2.31493	-1.40432	3.43e-07	-2.95355	9.38e-06	-1.94494	9.29e-07	-0.686012
AT1G11360	11.3258	10.5056	8.27247	13.5534	10.4522	16.1355	12.1601	10.382	9.69101	8.9698	9.27598	13.0787	4.20787	6.66152	5.9375	8.2191	8.51615	10.4284	-0.043439	0.931003	-0.25037	0.615417	0.518123	0.20468	0.432347
AT1G11362	0	0.256186	0	0	0.710335	0	0	0.19214	0	0	0	0.279476	0.622999	0.270742	0	0.256186	0.195051	1.05677	0.78531	NA	-0.190168	NA	1.10208	NA	0.0945252
AT1G11370	0	0	0	0	0	0	0	0	0	0	0	0	2.46828	2.14533	1.31488	1.52249	1.70012	0.83737	NA	NA	NA	NA	-0.600406	0.547268	-1.25099
AT1G11380	8.34688	5.88257	4.97742	8.01987	7.49413	6.54472	10.1463	5.48509	2.52936	3.70099	2.68744	4.68293	1.93315	4.03252	2.48871	2.38482	2.60253	3.39837	-0.260091	0.642052	-0.900146	0.211892	-0.172216	0.829737	-0.0393694
AT1G11390	3.42446	3.02478	3.56914	19.2846	13.3605	15.4712	0.748201	0.94964	0.959233	5.20144	3.51958	3.29976	7.35572	3.41966	2.35412	6.01439	5.2486	5.48681	1.82643	4.41e-12	1.95435	0.000237326	0.288168	0.644821	-1.69087
AT1G11400	6.36585	4.82927	4.96516	17.8206	16.7909	19.2936	2.44599	3.10453	1.91638	4.61847	6.84146	7.02439	0.372822	2.59233	1.7378	6.97561	6.65331	7.35889	1.28357	6.25e-05	1.07525	0.079785	1.87272	0.000414575	0.44488
AT1G11410	7.94341	8.71482	7.21519	5.60462	5.2688	5.00931	1.48101	1.5726	1.26582	0.897245	0.310127	0.929263	3.1869	4.98585	4.10276	2.68652	2.41958	2.92405	-1.04135	0.000247584	-1.26504	0.126821	-0.771652	0.0425123	0.136856
AT1G11420	0.555372	0.339394	0.209366	0.319008	0.403306	0.684298	0	0	0	0	0.131129	0	2.59394	0.409917	0.366391	0.0969697	0.258402	0.181818	-0.138912	0.942025	1.20464	NA	-2.61331	0.0270781	-2.66501
AT1G11430	44.7765	47.3704	40.4722	22.6821	33.5404	32.3641	39.7775	43.0766	51.6264	23.2655	41.7062	32.0336	63.3242	71.6285	76.7576	41.0913	46.6821	43.1459	-1.03548	3.23e-05	-0.69157	0.0198253	-0.836449	0.000437354	0.0675695
AT1G11440	13.1512	10.4006	9.76976	8.14658	11.6101	9.53185	2.69378	2.1274	3.22333	2.95932	1.6439	2.06293	6.56946	10.5633	8.31159	4.32233	6.01612	5.72371	-0.641268	0.0753038	-0.489375	0.607581	-0.812653	0.0433842	-0.303115
AT1G11450	0	0.307048	0	0.134682	0.510816	0.577809	0	0	0	0.168179	0	0	0	0	0	0.122819	0.420796	0.460572	1.39286	0.594215	0.771602	NA	3.6018	NA	2.04685
AT1G11460	0	0	0	0	0	0.204142	0	0	0	0	0	0.568047	3.79882	2.01775	0.843195	0.954635	0.198225	0.650888	1.44805	NA	2.27996	NA	-1.92788	0.0606321	-3.58504
AT1G11470	0	0	0	0.258367	0	0	0	0	0	0	0	0	1.71888	0.248996	0	0	0.0896921	0.176707	1.44805	NA	NA	NA	-2.72703	NA	-4.57429
AT1G11475	11.5089	9.70819	11.8327	16.8274	6.94662	13.9964	8.3274	9.86477	22.0641	21.8701	17.7865	26.6477	19.0391	20.5196	33.9769	30.5338	30.1619	27.5979	-0.240779	0.705044	0.498299	0.435898	0.0810496	0.88505	0.19535
AT1G11480	16.6069	17.1549	17.7333	36.2929	29.5044	32.1683	10.9738	5.46207	5.6092	12.6317	9.62943	9.62207	2.95172	6.67034	6.98851	15.4152	14.3549	15.6579	0.482949	0.0288008	0.355766	0.470828	1.25315	0.000364885	0.604967
AT1G11482	0	0.313446	0	0	0	0.184328	0	0	0	0	0	0	4.19234	3.97507	0.507569	0.313446	0.477293	0.881567	-1.16312	NA	NA	NA	-2.41228	0.0137975	-1.39186
AT1G11490	0	0	0	0	0	0	0	0.120219	0	0	0	0	0	0	0.173042	0	0	0	NA	NA	-1.22542	NA	-2.95473	NA	-3.529
AT1G11500	1.05946	0	0	1.04324	0.879279	0.372973	1.26486	0.713514	1.08108	0.868468	0	0	2.31351	1.00541	0.684685	1.26847	0.482883	0.832432	0.603677	0.846144	-2.18159	0.423931	-0.504015	0.765959	-1.31226
AT1G11510	0	0	0	0	0	0	0	0	0	0	0	0	0	0	0.0897073	0.0830973	0.126534	0.249292	NA	NA	NA	NA	1.14564	NA	0.522758
AT1G11520	0	0	0	0	0	0	0	0	0	0	0	0	0	0.629442	0.803723	0.744501	0.906937	1.45178	NA	NA	NA	NA	0.711739	NA	0.193419
AT1G11530	42.7561	28.6612	32.6514	34.7463	22.7627	29.8134	41.3617	37.8069	28.1506	19.3273	32.5254	34.5663	37.8265	41.0966	37.7823	18.1473	34.2128	32.2979	-0.695478	0.0292119	-0.521199	0.176682	-0.594847	0.133061	-0.045498
AT1G11540	0	0	0.143939	0.584848	0	0	0.531818	0	0	0.365152	0.270455	0	19.1303	13.6682	3.95833	8.93333	6.29394	4.85	2.24978	0.600276	0.203632	NA	-0.962541	0.135427	-3.49925
AT1G11545	0.59364	3.18728	1.67845	3.75088	1.72438	4.02297	0.413428	3.73145	3.88693	5.74823	2.41784	2.37456	1.51237	0.985866	0.587456	1.47703	1.12456	2.21555	0.329432	0.764905	0.140335	0.925781	0.657673	0.524162	0.167842
AT1G11550	0	0	0	0	0	0	0	0	0	0	0	0	0	0	0	0	1.675	0	NA	NA	NA	NA	0.21571	NA	-0.432883
AT1G11560	0	0	0	0	0.236434	0	0	0	0	0	0	0	0	0.360465	0	0	0	0.127907	1.44805	NA	NA	NA	-1.76313	NA	-3.43984
AT1G11570	0.555372	0.581818	0.628099	1.91405	0.806612	0.342149	0.386777	0.436364	1.65289	2.39008	0.590083	1.26942	0.707438	2.15207	1.2562	1.45455	1.32893	0.654545	0.368166	0.8702	0.555515	0.818661	-0.453043	0.751239	-0.959197
AT1G11572	0	0	0	0	0	0	0	0	0	0	1.39531	0	0	0.311558	0	0	0.224456	0.552764	NA	NA	2.79096	NA	0.861278	NA	0.0548314
AT1G11580	23.4179	17.403	18.7367	41.6658	58.919	56.605	29.0629	20.7569	23.2409	42.9072	76.3097	62.226	30.5714	36.387	44.3097	66.4691	87.8929	82.6407	0.955382	2.64e-05	1.10038	2.57e-06	0.942018	0.000616206	-0.148036
AT1G11590	0	0	0	0	0	0	0	0	0	0	0	0	0.761566	0	0	0.0521945	0.119217	0.0782918	NA	NA	NA	NA	-1.4057	NA	-2.36994
AT1G11592	2.19767	2.81395	4.4186	1.40262	1.95058	2.1061	1.53052	1.24709	2.47093	1.75145	1.9891	1.39535	0.311047	0.270349	0.897529	0.19186	0.389535	0.431686	-1.21289	0.0615824	-0.23512	0.857086	-0.8162	NA	0.224545
AT1G11593	0	0	0	0	0	0	0	0	0	0	0	0	0	0	0.15625	0	0	0	NA	NA	NA	NA	-2.43207	NA	-3.0453
AT1G11595	0	0	0	0	0	0	0	0	0	0	0	0	0.800748	0.173994	0.355472	0.4116	0.376052	0.43218	NA	NA	NA	NA	-0.0886086	NA	-0.773009
AT1G11600	0	0.0496894	0	0	0	0	0	0.0745342	0	0	0	0	2.17504	1.15528	0.160926	0.298137	0.264822	0.149068	-0.4755	NA	-1.22542	NA	-2.29573	0.0483872	-2.06522
AT1G11608	0	0	0	0	0	0	0	0	0	0	0	0	0.345161	0.3	0	0	0	0.106452	NA	NA	NA	NA	-2.53766	NA	-3.37818
AT1G11610	0	0	0	0	0	0	0	0	0	0	0	0	0	0	0.109763	0.0508377	0	0.152513	NA	NA	NA	NA	0.114736	NA	-0.437348
AT1G11620	0	0	0	0	0	0	0	0	0	0	0	0	0	0	0	0.0805861	0.0613553	0.302198	NA	NA	NA	NA	2.01663	NA	1.3607
AT1G11630	2.62151	2.16202	2.01859	6.92032	7.45286	7.28486	0.621514	2.01594	2.25764	2.72045	2.2915	1.2749	2.55777	2.0996	2.20784	4.03187	3.11421	2.62948	1.21023	0.00471059	0.110927	0.93926	0.392408	0.535711	-0.91985
AT1G11640	0	0	0	0	0	0	0	0	0	0	0	0	0	5.16667	1.31944	3.66667	2.79167	1.83333	NA	NA	NA	NA	0.0796658	NA	-0.536246
AT1G11650	72.6084	66.6971	74.5311	99.5577	92.1572	99.0399	106.916	108.411	111.914	104.464	108.141	114.494	48.0076	60.2319	64.5976	77.5158	75.5767	87.2471	-0.000518007	0.998886	-0.211455	0.386787	0.329264	0.230482	0.183387
AT1G11655	0	0	0	0	0	0	0	0	0	0	0	0	0	0.739563	0	0.524851	0	0	NA	NA	NA	NA	-0.804118	NA	-1.41201
AT1G11660	9.43676	8.30569	11.1807	21.4608	13.8922	13.5258	3.30837	1.96714	2.06343	5.98586	2.22812	2.42109	4.74284	5.61483	6.24379	10.0879	10.3687	11.0967	0.322216	0.332927	0.359405	0.657827	0.751935	0.014171	0.310746
AT1G11670	1.2831	1.79226	0.870672	4.7169	5.96334	6.11303	0.357434	1.20978	0.916497	3.68126	2.72658	2.93279	1.30754	1.13646	1.01578	4.39104	3.37729	3.66293	1.59312	0.000620176	1.63582	0.019415	1.63277	0.000910969	-0.0547868
AT1G11680	19.8537	18.6856	19.6015	26.3373	16.6485	18.8695	29.25	29.0371	29.0393	16.3122	21.0459	23.3712	13.3166	17.5644	17.0606	13.4978	17.7374	17.0044	-0.354287	0.228737	-0.738328	0.00205285	-0.139377	0.718605	0.0756691
AT1G11684	0	0	0	0	0	0	0	0	0	0	0	0	0	0	0	0	0	0	NA	NA	NA	NA	NA	NA	NA
AT1G11690	0	0	0	0	0	0	0	0	0	0	0	0	1.15054	0.5	0.255376	0	0.540323	0.443548	NA	NA	NA	NA	-0.871962	NA	-1.67191
AT1G11700	1.72406	2.10718	1.29989	1.32041	2.22577	2.36032	2.13455	0.903079	2.2805	1.9236	0.27138	0.437856	1.95211	2.96921	2.16648	2.00684	1.52794	2.18244	-0.27661	0.818649	-1.25539	0.406231	-0.463345	0.583838	-0.290956
AT1G11710	0.761905	0.465608	0.430839	1.31293	1.10658	0.312925	0.0884354	0.0997732	0	0	0.134921	0.145125	0.970522	0.351474	0.179516	0.465608	0.379819	0.174603	0.262801	0.828719	0.354807	NA	-0.496141	0.715288	-0.898098
AT1G11720	11.1022	11.3383	14.8989	9.51898	13.4541	10.4963	2.13965	2.41397	2.16126	1.06844	1.25298	0.957606	21.4652	14.8944	8.37074	10.2654	11.1759	10.6434	-0.596273	0.0247786	-1.24904	0.0121823	-0.593709	0.165749	-0.176827
AT1G11730	0.363636	0.685714	0	0.1671	0	0.358442	0	0.457143	0	0.208658	0	0	0.370563	0.483117	0.575758	0.228571	0.116017	0.285714	-1.50582	0.567263	-1.72459	NA	-1.38526	NA	0.0301489
AT1G11735	1.4359	9.77778	0	0	2.08547	0	0	0	0	2.05983	2.03419	0	3.65812	0	0.811966	0.752137	0.57265	1.69231	-3.0434	0.283664	2.04285	NA	-0.251248	NA	2.66155
AT1G11740	0.0764331	0.0400364	0	0	0.11101	0	0	0.0600546	0	0	0	0	2.92084	1.01547	0.518653	0.720655	0.640127	0.630573	-0.689261	NA	-1.22542	NA	-1.15654	0.18979	-0.537452
AT1G11750	50.7123	49.3323	42.803	42.1874	52.7911	48.1717	46.2781	42.0045	39.5539	34.9405	38.0446	48.5353	33.7309	60.9859	57.1413	42.397	50.8602	53.6342	-0.447105	0.0512907	-0.282608	0.3465	-0.191868	0.630977	0.112895
AT1G11755	4.35462	4.16529	4.56799	5.65515	3.84974	4.82119	0.879038	1.19008	0.601052	2.1728	1.87754	1.44252	0.964688	1.81668	1.9985	1.98347	2.7686	2.57851	-0.307915	0.595228	0.803858	0.495146	0.390323	0.616476	0.548237
AT1G11760	3.27273	2.28571	1.12161	8.88666	2.3046	4.64345	0.276269	3.27273	4.72255	2.27627	2.38843	2.04014	0	2.85478	2.80401	3.11688	2.68949	4.75325	0.761992	0.377799	-0.563146	0.68453	0.587048	0.544045	-0.281955
AT1G11765	0	0	0	0	0	0	0	0	0	0	0	0	0	0	0	0	0	0.103937	NA	NA	NA	NA	-0.60091	NA	-1.2335
AT1G11770	0	0	0	0	0	0	0	0	0	0	0	0	1.5097	1.09347	0.335097	1.24162	0.866549	0.582011	NA	NA	NA	NA	-0.109888	0.932813	-0.810488
AT1G11780	2.38558	1.82632	2.59421	4.32168	3.99782	3.27854	1.53359	0.937193	0.983069	1.57946	1.36483	2.30694	3.03878	0.812671	0.778263	1.92245	1.8296	1.87439	0.340634	0.574147	0.411873	0.712377	0.32134	0.731039	-0.111669
AT1G11785	0.349272	0.548857	0.39501	0	0	0	0	0	1.2474	1.00208	0	0	0	0.386694	0	0.182952	0.557173	0.137214	-2.85726	NA	-0.566779	NA	0.758261	NA	3.46371
AT1G11790	5.48454	6.90493	6.63803	11.0538	14.6735	16.5979	4.15464	2.57045	3.43643	5.65922	1.97652	6.7079	5.3929	4.79381	4.8425	11.2898	9.51661	11.6804	0.705861	0.0329287	0.30577	0.728984	0.98808	0.00241435	0.163705
AT1G11800	2.95631	2.7233	4.15049	7.61226	4.14563	6.15473	3.12379	2.7233	4.24757	5.70328	6.42658	9.5534	3.89563	1.46723	2.47876	2.99029	4.67536	4.125	0.447843	0.398319	0.892472	0.0737895	0.518984	0.415196	-0.0459541
AT1G11803	0	0	0	0	0	0	0	0	0	0	0	0	0	0	0	0	0	0	NA	NA	NA	NA	NA	NA	NA
AT1G11806	0	0	0	0	0	0	0	0	0	0	0	0	0.406458	0	0	0	0	0	NA	NA	NA	NA	-2.71968	NA	-3.42995
AT1G11810	0.0644172	0	0.145706	0	0	0	0	0	0	0	0	0	0	0	0.218558	0.202454	0.102761	0.15184	-1.54129	NA	NA	NA	0.399816	NA	1.79767
AT1G11820	9.21206	12.4407	9.3815	10.2318	14.9647	11.2968	2.43243	3.36175	2.39085	3.38202	2.78326	3.99168	3.3368	1.93347	2.86383	3.06445	3.83056	3.70478	-0.223043	0.579526	0.0772471	0.93653	0.269305	0.646991	0.383052
AT1G11840	72.6338	64.603	70.9258	101.024	95.8623	106.633	45.689	51.9383	47.5964	34.7555	66.1739	76.9139	66.2955	91.6202	96.5786	73.2724	100.401	117.782	0.0995676	0.669588	0.0643579	0.899826	0.0538382	0.905571	-0.190124
AT1G11850	2.60177	7.78761	1.12094	15.941	6.47788	7.63274	6.21239	7.59292	5.01475	6.04277	11.0575	7.36283	7.57522	10.1504	2.94248	4.54277	9.38791	6.23009	0.872908	0.292358	0.159769	0.867788	-0.0991249	0.916873	-1.17651
AT1G11860	254.373	274.229	267.3	238.079	223.457	220.83	361.867	414.857	361.76	207.619	303.608	296.187	140.187	204.59	181.589	111.47	142.88	141.106	-0.668893	1.83e-05	-0.716932	0.000169714	-0.545626	0.0425123	-0.02202
AT1G11870	8.50872	10.1519	6.84299	6.40799	7.96398	8.0377	2.76533	4.82836	2.36353	4.06866	6.16095	3.24142	3.13112	9.42037	6.148	5.54643	6.74902	6.31401	-0.650629	0.0707895	0.200988	0.815717	-0.170701	0.772559	0.334109
AT1G11880	3.25618	1.08764	1.49438	1.40955	3.01573	2.09326	0.525843	1.0382	1.1236	1.08315	1.40393	1.07865	1.4427	2.50787	2.1882	1.43371	2.29607	2.33596	-0.296409	0.743737	0.167935	0.913768	-0.19241	0.797939	-0.0134275
AT1G11890	15.0494	10.3766	15.8044	30.3437	30.7788	35.383	9.83912	6.15356	10.0548	21.1481	15.8812	17.1993	24.2559	41.6545	31.7824	55.5832	52.1792	51.4004	0.795731	0.00422643	0.868102	0.0305514	0.559725	0.0587194	-0.37587
AT1G11900	1.12	1.90667	0.633333	2.25167	0.406667	2.415	0.585	0.77	0	0.803333	0.694167	0.16	0.713333	0.465	1.1875	0.66	1.06083	1.32	-0.0170621	0.991218	0.0654796	0.98328	0.143044	0.918954	0.0465374
AT1G11905	5.22202	5.70515	7.08703	10.1128	10.4014	6.98579	3.32504	3.16519	3.5524	5.3508	9.93428	8.86679	5.7016	3.96448	5.99023	12.0355	10.056	11.1368	0.179394	0.753187	1.05425	0.0500509	0.938808	0.0223928	0.642165
AT1G11910	187.06	162.286	155.183	175.463	148.382	156.038	260.37	248.924	262.944	148.637	214.683	214.611	249.848	293.918	338.624	185.961	224.875	240.414	-0.518119	0.00286335	-0.636995	0.000714187	-0.578519	0.0275929	-0.200449
AT1G11915	0.209476	0	0	0.160432	1.01413	0.516209	0.389027	0.109726	0	0.400665	0.989194	0	0	0.309227	0.473815	0.146301	0.445553	0.713217	2.40917	0.322607	1.36938	0.665958	0.357259	NA	-2.09785
AT1G11920	0	0	0	0	0	0	0	0	0	0	0	0	0.741126	0.322078	0	0.152381	0.0580087	0	NA	NA	NA	NA	-2.30442	NA	-3.07678
AT1G11925	0.209215	0.219178	0	5.76837	4.86177	5.67123	0	0	0	2.10087	3.85305	2.63014	0	0	0.473225	6.57534	4.00498	4.76712	4.55501	1.51e-05	5.87495	0.000551549	4.19349	0.000110251	-0.457633
AT1G11930	29.9948	30.8115	28.0626	42.4231	27.5586	30.0339	20.1268	20.7576	20.8514	19.4726	17.2659	16.6811	13.3866	17.9374	21.7072	12.0799	16.3571	15.5395	-0.277597	0.374104	-0.423238	0.232896	-0.434713	0.269948	-0.295454
AT1G11940	2.27334	2.3816	1.41407	2.08931	4.45737	3.92152	0	1.16103	0.811908	0.489175	0.322057	0.779432	0.868742	1.25846	0.964141	2.85792	1.99459	1.42896	0.304907	0.698817	-0.609905	0.775883	0.868044	0.270112	0.454648
AT1G11950	1.10863	0.774281	0.257191	7.11912	4.1286	3.22234	0.475127	0.0446701	0	0.48934	0.402707	0.519797	1.15871	0.944162	0.964467	0.923181	0.634856	0.759391	2.23934	1.15e-05	1.37718	0.444191	-0.5219	0.455404	-2.88702
AT1G11960	4.48421	4.73083	2.78571	21.6218	17.612	22.2564	1.40752	1.68722	1.20301	9.78496	7.91842	7.50677	5.14887	5.10451	3.96429	14.2586	13.0726	15.582	1.87883	4.74e-13	2.32705	4.25e-10	1.4877	1.83e-08	-0.51689
AT1G11970	0	0	0	0	0	0	0	0	0	0	0	0	2.85333	1.24	0.316667	0.586667	0.223333	0.44	NA	NA	NA	NA	-1.72786	NA	-2.49226
AT1G11980	0	0	0	0	0	0	0	0	0	0	0	0	3.61181	0.78481	0	0	0	0	NA	NA	NA	NA	-4.64598	NA	-5.51396
AT1G11990	0.0473773	0.0496334	0	0.21771	0	0.233503	0	0	0	0	0	0	0	0.524535	0.428652	0.446701	0.566836	0.37225	1.54431	0.676266	NA	NA	0.174518	0.918844	-1.42885
AT1G12000	9	8.96139	10.1786	29.7138	21.4324	21.6791	11.6322	8.15444	8.10811	7.79295	13.9561	12.973	11.9807	11.221	17.5603	23.6988	22.9585	26.4382	0.932503	0.00016276	0.114504	0.837164	0.678365	0.0418808	-0.384553
AT1G12010	2.33875	2.58623	1.6164	0.447796	0.754834	1.60093	2.17169	1.42923	0.464037	0.372776	1.10441	0.890951	0.993039	1.58237	1.54292	0.612529	0.466357	0.816705	-1.69434	0.0429183	-0.946325	0.494986	-1.30845	0.134699	0.261625
AT1G12013	0	0	0	0	0	1.59231	0	0	0	1.85385	0	0	204.123	148.8	214.846	193.6	337.577	238.108	1.44805	NA	0.771602	NA	0.299094	0.513726	-1.28893
AT1G12015	0	0	0	0	0	0	0	2.93333	0	0	0	2.13333	33.2889	88.8667	81.2778	127.111	129.533	129.067	NA	NA	-0.785789	NA	0.706491	0.125377	0.108627
AT1G12020	3.26027	4.82192	4.121	4.18607	2.78539	2.36301	3.4726	4.67123	7.53425	3.8516	3.9395	3.28767	1.95434	4.03425	2.60274	1.50685	2.75342	3.08904	-0.83091	0.242028	-0.727486	0.349859	-0.380589	0.659751	0.310839
AT1G12030	0.760563	0.885312	1.91147	1.74748	1.47284	4.16499	0.235412	0.796781	0.402414	1.45473	0.838028	1.54527	0.430584	1.49698	1.33803	0.442656	0.674044	1.12877	0.671185	0.541764	1.12446	0.514565	-0.770697	0.528265	-1.5932
AT1G12040	0	0	0.0777414	0	0	0	0	0	0	0	0	0	0.700491	0	0.233224	0.0720131	0.13707	0.135025	-0.4755	NA	NA	NA	-1.40041	NA	-1.19395
AT1G12050	24.1719	15.446	19.0567	13.4812	15.8782	21.2561	15.2275	11.8209	14.3284	8.77672	11.5803	9.51403	17.631	14.4358	19.2836	16.234	15.76	17.3767	-0.657033	0.0267907	-0.672309	0.0380903	-0.202861	0.57936	0.324642
AT1G12060	1.03704	1.62963	1.17284	3.57407	4.14198	2.55556	1.44444	2.64815	5.55556	1.85957	3.4892	5.03704	126.154	7.46296	14.2207	19.0123	6.2037	6.41667	0.95658	0.36045	-0.129462	0.93662	-2.38223	0.143555	-3.55237
AT1G12064	0	0	0	0	0	0	0	0	0	0	0	0	0	0.622074	0.158863	0.294314	0.11204	0.331104	NA	NA	NA	NA	-0.362622	NA	-0.989503
AT1G12070	0	0	0	0	0	0	0	0	0	0	0	0	0	1.10714	0	0	0.598214	0.196429	NA	NA	NA	NA	-0.566853	NA	-1.22564
AT1G12080	5.27247	4.77033	5.42083	6.05706	3.82882	2.06705	5.00713	3.38944	5.70613	3.09415	4.24394	3.83452	4.27389	7.42939	4.06562	4.89586	2.67618	2.25963	-0.805597	0.269666	-0.530444	0.575861	-0.821289	0.24862	-0.144068
AT1G12090	713.379	739.741	609.556	243.501	484.947	475.229	901.659	1003.74	979.522	393.441	587.825	596.751	660.259	588.683	586.428	303.144	363.355	377.229	-1.22266	1.11e-06	-1.09326	3.77e-09	-0.951964	6.74e-06	0.113133
AT1G12100	0	0.661654	0	0	0	0	0	1.32331	1.00251	0	0	0	0	0.466165	0	0.441103	0	0	-1.7008	NA	-3.51996	NA	-0.626626	NA	0.910929
AT1G12110	16.7921	20.3109	20.6367	51.5028	59.9719	42.9312	24.1011	24.2865	25.5618	49.757	76.882	59.6854	17.2322	24.9045	27.5304	62.3333	70.7013	55.6798	0.976438	1.09e-05	1.11299	5.24e-08	1.28789	2.19e-06	0.180577
AT1G12120	28.444	23.0465	24.491	21.2251	26.0849	25.0941	2.63325	3.64604	3.68286	3.45166	3.22609	1.37494	3.50281	3.80563	4.27621	3.60102	5.38056	6.78568	-0.515552	0.0266202	-0.529029	0.464292	0.288446	0.593134	0.67329
AT1G12130	0	0	0	0	0.345364	0	0	0	0	0	0	0	0.605803	1.05308	0.134466	0.311394	0.474168	0.373673	2.54631	NA	NA	NA	-0.650202	0.676339	-3.28252
AT1G12140	21.6067	16.5666	19.301	27.61	19.1016	19.5811	15.0475	15.6235	15.2842	12.4655	18.521	15.3886	13.9609	15.5144	16.6007	18.2889	19.1696	15.808	-0.235444	0.442631	-0.20197	0.587447	0.0635735	0.871644	0.168641
AT1G12150	0	0	0	0.109721	0	0	0	0	0	0	0	0	1.2166	0.317226	0.216032	0.150085	0.228539	0.187607	1.44805	NA	NA	NA	-1.53438	0.267062	-3.24343
AT1G12160	0.618785	0.0540209	0.116636	0	0.748926	0	1.8674	0.486188	0.368324	0.739718	0.438306	0.353591	9.7213	6.27993	1.98281	1.72867	2.22099	2.18785	-0.553122	0.848632	-0.988938	0.526763	-1.61813	0.00941962	-1.16627
AT1G12170	0	0	0	0	0	0	0	0	0	0	0	0	1.1726	0.509589	1.21461	0.642922	0.428311	0.421918	NA	NA	NA	NA	-1.11114	0.350215	-1.70732
AT1G12180	0	0	0	0	0	0	0	0	0	0	0	0	0	0	0	0.143556	0	0.107667	NA	NA	NA	NA	0.348315	NA	-0.266064
AT1G12190	0	0	0	0	0	0	0	0	0	0	0	0	0	0.164894	0.16844	0	0	0	NA	NA	NA	NA	-3.59593	NA	-4.19856
AT1G12200	4.58635	3.70801	4.62315	9.62136	12.743	9.21365	1.80534	1.72344	2.49258	7.86647	6.21484	7.29258	5.84214	5.18813	7.273	10.7062	12.1674	8.69555	0.851742	0.0175249	1.62034	0.000499122	0.62897	0.120172	-0.343465
AT1G12210	1.1693	1.48984	1.2152	1.81527	2.38676	1.63544	0.792325	0.0496614	0.0752445	0.181339	0.805869	0.433409	1.93228	1.25959	1.03649	1.02634	1.1091	0.968397	0.133041	0.86764	0.53934	0.807068	-0.496122	0.45514	-0.734221
AT1G12211	0	0	0	0	0	0	0	0	0	0	0	0	0	0	0	0	0	0	NA	NA	NA	NA	NA	NA	NA
AT1G12220	7.18657	7.35505	8.44028	4.19151	6.1823	5.38105	2.77196	1.65054	1.38203	0.0793024	1.91872	0.94768	0.845015	2.8766	2.37578	1.33202	2.38105	2.34551	-0.989636	0.000599439	-1.15734	0.175894	-0.198508	0.789261	0.630435
AT1G12230	21.8791	26.9628	22.6453	13.6895	18.5837	19.4965	22.5837	21.0279	17.2093	11.4895	17.5733	17.8605	27.6209	27.5756	28.5552	18.8791	20.1779	21.6802	-0.919224	0.000303677	-0.58436	0.0509638	-0.602235	0.0144581	0.18325
AT1G12240	72.9206	74.3401	75.6079	56.9735	84.5079	53.9556	81.8843	76.2153	74.8318	44.1131	90.8116	53.4051	48.3876	62.8345	57.878	37.5451	59.1247	45.9246	-0.631	0.00680166	-0.531879	0.0532399	-0.378894	0.244657	0.107033
AT1G12244	6.23805	4.65514	3.28586	1.17803	4.21974	5.05392	3.33266	3.8942	0.610376	1.22584	3.63174	1.36724	3.48321	6.43337	6.95829	3.13327	4.56663	3.62564	-0.911724	0.202475	-0.534003	0.690036	-0.767563	0.166212	0.0381305
AT1G12250	32.4491	28.0495	29.2864	22.5871	28.0913	27.7707	42.5252	48.8563	43.0067	21.5547	32.8354	39.2769	34.6147	45.1284	46.6413	21.3511	28.3682	27.9448	-0.642515	0.0113666	-0.741035	0.00853712	-0.849066	0.00298451	-0.344985
AT1G12260	0.31427	1.45804	0.50775	1.23784	0.521646	0.663816	0.125067	0.0705505	0.106895	0	0.381614	0.410476	0.686264	0.894709	0.71085	1.22288	0.501336	1.09353	-0.393887	0.775943	1.20989	NA	0.144955	0.901468	0.41865
AT1G12270	12.1108	11.333	10.9184	18.7158	14.5223	15.9312	4.08209	3.31862	1.64187	4.32786	3.90764	3.74346	7.68599	10.9749	11.2596	14.9451	15.5038	15.8143	0.0687751	0.857076	0.20566	0.802965	0.462058	0.148718	0.252462
AT1G12280	3.44134	2.62197	3.11359	1.79702	2.99888	1.38771	0.958659	0.786592	1.04283	0.628305	0.398883	0.286034	2.55047	2.35531	1.66294	0.753818	1.02309	0.98324	-1.01876	0.0324754	-1.31275	0.190734	-1.33473	0.00716317	-0.444733
AT1G12290	1.74205	1.775	1.24148	2.13835	2.21818	0.764489	0.0664773	0.4125	0.340909	0.273864	0.74375	0.272727	1.21591	0.475568	1.07955	0.75	0.818466	0.76875	-0.35376	0.610107	0.387994	0.83728	-0.365213	0.642224	-0.127998
AT1G12294	0	0	0	0	0	0	0	0	0	0	0	0	0	0	0	0	0	0	NA	NA	NA	NA	NA	NA	NA
AT1G12300	0.686499	0.747957	0.68323	0.25237	0.638117	0.541353	0.68846	0.129454	0.130762	0.157568	0	0	0.419745	0.486433	0.403727	0.11507	0.131415	0.280484	-1.02996	0.261943	-2.9501	0.185949	-1.43684	0.173184	-0.517872
AT1G12310	24.5785	29.3991	27.6906	53.2265	33.3722	34.1132	46.4327	45.7265	53.139	47.5516	59.2332	61.5605	19.6726	26.065	23.4305	23.3812	25.5381	31.2242	0.117305	0.774772	-0.00275781	0.995272	0.0629504	0.884272	-0.190589
AT1G12320	6.29251	4.29013	8.81094	16.9822	16.2473	12.3068	5.84304	2.82521	4.04281	2.57907	5.23543	4.10939	5.08918	6.63496	8.47206	6.06897	6.7717	8.08323	0.825504	0.0650177	-0.26468	0.805927	-0.143109	0.82133	-1.10488
AT1G12330	4.46647	2.81813	3.32931	4.54804	5.45498	5.25317	3.67613	4.62598	1.81269	2.47553	2.73233	1.62417	2.32749	3.93353	2.69789	2.23323	2.50997	2.75166	0.0742659	0.910778	-0.782846	0.280355	-0.406735	0.47548	-0.605075
AT1G12340	0	0	0	0	0	0.30988	0	0	0.299401	0	0	0	0	0	0	0	0.401198	0.296407	1.44805	NA	-1.22542	NA	1.98261	NA	0.354767
AT1G12350	6.63331	8.05004	7.13057	4.37608	11.2557	9.87256	3.47615	4.02502	5.16028	3.20328	4.65207	2.25176	2.67709	4.94449	4.23378	3.7154	4.03362	4.33464	-0.229647	0.69569	-0.536062	0.473587	-0.15701	0.803082	-0.0506989
AT1G12360	16.8197	13.835	13.7466	30.6445	36.5475	29.8721	5.12476	2.52953	2.50293	5.56081	6.14314	6.45757	9.37348	8.72898	9.47399	17.5518	17.7654	20.7783	0.681659	0.00190687	0.661201	0.156005	0.885391	0.000511229	0.0836832
AT1G12370	0.778679	0.662804	0.330243	0.782735	1.13094	0.359791	0.406721	0.152955	0	0.837775	0.206837	0.22248	13.1425	7.65122	4.12804	6.27115	2.83372	3.82387	-0.131612	0.933389	1.04124	0.685745	-1.04377	0.0722408	-1.059
AT1G12380	1.02403	1.16475	1.45594	0.941135	1.78474	1.0094	0.978056	0.689655	0.348311	1.1752	0.663184	0.401254	0.447231	0.518286	0.562522	0.490421	0.770115	0.689655	-0.403478	0.602092	-0.0432998	0.979995	0.186504	0.858685	0.46879
AT1G12390	6.16352	6.18029	6.37317	8.09224	10.9979	8.24528	1.71698	2.21384	1.88679	3.53669	3.36792	4.22642	0	1.16981	0.995807	2.95178	2.10692	3.11321	0.09858	0.876552	0.703604	0.453397	1.53843	0.0887736	1.26657
AT1G12400	6.50412	2.60956	1.56507	1.58979	4.42175	4.7743	2.69852	0.434926	3.95387	3.17628	2.35255	1.58155	1.41021	3.37068	3.44316	4.20428	3.86326	3.58814	-0.467402	0.675775	-0.169448	0.932444	0.255906	0.783622	0.641569
AT1G12410	68.8971	75.7665	70.9639	79.7757	84.1223	95.7303	51.8313	53.8276	48.7488	51.1483	46.9824	67.4402	26.9731	55.507	52.3865	50.81	56.5681	62.6358	-0.181221	0.463367	-0.11051	0.787554	0.18468	0.675011	0.219625
AT1G12411	0	0	0	0	0	0	0	0	0	0	0	0	0	0	0	0	0	0	NA	NA	NA	NA	NA	NA	NA
AT1G12420	3.88805	4.87836	5.72659	11.9456	6.5662	6.79602	1.76319	0.994618	1.07643	3.63186	1.15285	2.48009	2.30355	3.70398	4.49946	4.12056	4.29117	3.58773	0.372141	0.433134	0.741033	0.428815	-0.0113007	0.986801	-0.506983
AT1G12423	0	0	0	0	0	0	0	0	0	0	0	0	0	0	0.791667	0	0	0	NA	NA	NA	NA	-2.43207	NA	-3.0453
AT1G12430	4.63772	7.47891	5.8933	4.37004	4.76799	5.3933	1.23387	2.66129	0.992556	0.672767	3.02667	1.13151	3.05335	3.46154	3.12345	2.12903	2.63927	2.35422	-0.764874	0.0236762	-0.257954	0.818661	-0.571482	0.14383	0.0644861
AT1G12440	38.4135	34.2188	34.7283	51.2124	45.2872	50.6909	56.1468	51.1418	52.0819	52.8941	72.7269	84.415	13.5921	18.3769	15.9562	27.5116	28.6062	34.5138	0.0084367	0.97945	0.18382	0.566861	0.770109	0.00472276	0.629562
AT1G12450	7.25603	6.71128	4.28794	8.41089	13.1019	15.3035	4.55253	3.08171	3.26848	4.87626	4.44514	4.03424	12.3237	3.47393	2.66148	6.16342	5.47471	8.16654	0.539958	0.233458	0.0979147	0.919601	0.0427335	0.965345	-0.705663
AT1G12451	0	0	0	0	0	0	0	0	0	0	0	0	28.0656	36.5902	36.8579	46.6448	47.5956	62.7541	NA	NA	NA	NA	0.457599	0.322461	-0.151887
AT1G12460	3.14138	3.45151	2.02189	3.22742	4.00608	4.15385	1.35178	1.24415	0.912131	0.879295	0.542718	1.40103	1.30131	1.4138	1.01095	1.23077	1.10003	1.08361	-0.0697734	0.906019	-0.536498	0.563265	-0.23094	0.724322	-0.272506
AT1G12470	6.74907	7.15204	7.98517	14.4929	13.0445	13.1774	1.51854	1.87639	2.10136	2.60661	2.53739	2.31397	7.27441	6.72497	7.83838	8.34858	8.67522	8.89246	0.455529	0.0753693	0.216569	0.77022	0.103408	0.785164	-0.480331
AT1G12480	1.83094	2.19883	1.81818	2.97554	1.55662	5.2823	1.24402	0.982456	0.850611	1.79373	1.58161	0.102073	0.227539	1.38437	1.36364	1.07602	1.38915	1.85965	0.290545	0.706082	-0.015164	0.99333	0.264536	0.788529	-0.163926
AT1G12490	0.23796	0	0.358829	0.364495	0	0	0	0	0.188857	0	0	0	48.0944	11.7677	4.21624	6.23229	4.42871	3.92635	-1.03773	0.796163	-1.22542	NA	-2.26969	0.0638638	-1.5697
AT1G12500	12.9355	16.9815	14.2045	14.922	17.462	16.9304	11.9617	15.0978	10.9904	10.7796	15.0556	11.7776	7.93099	6.65559	4.91693	5.79169	7.27796	6.62109	-0.292843	0.383003	-0.236871	0.601394	-0.0699929	0.900076	0.101338
AT1G12510	0	0	0	0	0	0	0	0	0	0	0	0	5.78378	0	0	2.37838	3.62162	0.891892	NA	NA	NA	NA	1.04111	NA	0.294802
AT1G12520	44.8251	41.8296	46.861	53.2265	62.5501	41.7713	24.8341	21.704	36.4723	32.7818	40.1114	27.2646	17.2735	22.2422	20.4484	26.6368	30.0448	17.9058	-0.202166	0.490427	0.0569676	0.919115	0.176926	0.690943	0.247201
AT1G12530	6.17984	6.83379	8.02452	5.5218	7.31335	4.23025	4.46322	1.9782	0.27248	1.31335	2.10763	0.26158	0	8.10899	5.30654	2.99728	5.203	4.85559	-0.742684	0.202814	-1.00936	0.541731	-0.245249	0.826697	0.336285
AT1G12540	0	0	0	0	0	0.621	0	0	0	0	0	0	0	0.186	0	0	0.201	0.33	2.86438	NA	NA	NA	1.06624	NA	-2.08338
AT1G12550	3.42566	3.14019	3.22855	2.95157	2.90229	4.2209	3.57859	4.71028	3.56839	2.25234	5.25743	5.87256	5.09091	5.68904	3.71283	4.11215	4.4401	4.8785	-0.407062	0.557448	-0.0507514	0.963106	-0.207208	0.723426	0.0768067
AT1G12560	0	0	0	0	0	0	0	0	0	0	0	0	0	0	0.459826	0.596321	0.0648596	0.0638916	NA	NA	NA	NA	0.144769	NA	-0.257443
AT1G12570	0	0.21707	0	0	0	0	0	0	0	0	0	0	1.05575	0.642329	0.843611	0.694623	0.363592	0.293044	-2.43056	NA	NA	NA	-1.03438	0.281617	1.38406
AT1G12580	9.92495	8.96957	10.3093	12.7231	12.9919	13.751	4.74645	4.55172	4.0568	4.64402	3.5	5.16024	2.38742	5.37627	3.85396	5.2211	5.06237	6.39249	-0.0071836	0.986773	-0.222444	0.738859	0.344062	0.481669	0.2046
AT1G12590	0	0	0	0	0	0	0	0	0	0	0	0	5.94444	0	7.91667	6.11111	8.375	5.5	NA	NA	NA	NA	0.32714	NA	-0.238273
AT1G12600	0	0.275215	0	0	0.190774	0.32369	0.182955	0.309617	0	0.188428	0.279124	0.150117	0.334636	0.290852	0.297107	0.412823	0.576231	0.464425	0.319822	0.943285	0.0786061	NA	0.546438	NA	0.189195
AT1G12610	0.234637	0.0819367	0	43.6676	37.0317	27.5615	0.217877	1.10615	0	41.9618	37.4507	29.1397	0.39851	0.865922	0.176909	13.6015	10.73	9.34078	7.67901	3.17e-21	5.87378	9.4e-25	4.57513	1.74e-11	-3.19558
AT1G12620	2.16369	2.12048	1.10511	1.68384	1.92605	1.80598	0.194433	0.10968	0	0	0.148317	0.0797673	1.77815	0.309098	0.276278	0.43872	0.361861	0.4113	-0.472973	0.484622	-0.545256	NA	-0.908451	0.437206	-0.535896
AT1G12630	0.143101	0	0	0	0	0	0	0	0	0	0	0	13.8535	6.02044	1.78024	1.19932	0.228279	1.2368	-0.4755	NA	NA	NA	-3.09502	0.00106008	-2.85241
AT1G12640	12.3075	11.3248	12.1727	21.6117	21.7493	24.4479	11.6022	8.30975	12.7019	16.917	19.6234	22.1415	7.63008	12.4345	9.26184	19.9042	20.0067	23.1643	0.476344	0.0613617	0.644094	0.0437133	0.953793	0.000804033	0.341836
AT1G12650	5.23788	6.77444	7.45958	14.1147	12.7729	12.5889	0.720554	0.508083	0.769823	2.0408	2.47344	1.92148	0.988453	3.72286	3.94919	8.60354	8.66513	9.1455	0.584938	0.119062	1.4996	0.140603	1.33905	0.00501024	0.592374
AT1G12660	0	0	0	0	0	0	0	0	0	0	0	0	5.16908	0.449275	0.458937	1.0628	1.78019	1.11594	NA	NA	NA	NA	-0.442878	0.81219	-1.28907
AT1G12663	0	0	0	0	0	0	0	0	0	0	0	0	0	0	0	0	0	0	NA	NA	NA	NA	NA	NA	NA
AT1G12665	0	0	0	0	0	0	0	0	0	0	0	0	0	0	0	0.339114	0	0	NA	NA	NA	NA	0.536357	NA	-0.0340171
AT1G12667	0	0	0	0	0	0	0	0	0	0	0	0	0	0.536023	0	0	0	0	NA	NA	NA	NA	-2.73002	NA	-3.42995
AT1G12669	0	0	0	0	0	0	0	0	0	0	0	0	0	0	0	0	0.342711	0.168798	NA	NA	NA	NA	0.770684	NA	0.111069
AT1G12670	0	0	0	0	0	0	0	0	0	0	0	0	0	0	0	0	0.219672	0.865574	NA	NA	NA	NA	1.4671	NA	0.795702
AT1G12672	0.413793	0	0	0	0	0	0	0	0	0	0	0	7.73071	0.610837	0.311987	0.144499	0.220033	0.325123	-1.5891	NA	NA	NA	-3.62387	0.0176191	-2.24587
AT1G12680	9.95137	10.7894	9.82928	10.3839	8.70978	10.2804	7.8686	6.0776	6.93223	3.98965	7.26436	7.44956	2.65701	4.23383	4.37403	3.27781	2.9462	3.34609	-0.506963	0.0961784	-0.361436	0.47143	-0.423896	0.38264	-0.0652778
AT1G12700	1.21935	1.3129	1.53226	1.47863	0.885484	1.91976	0	0.0532258	0.483871	0	0.335887	0.154839	0.517742	0.3	0.497984	0.709677	0.35121	0.63871	-0.356317	0.648847	-0.348946	0.92427	0.22809	0.853755	0.472751
AT1G12710	22.6154	14.2292	23.4144	22.8752	18.7692	19.6601	23.3265	15.8524	19.6232	19.2951	19.0549	20.7975	1.3438	3.50392	2.23705	6.35479	4.89089	5.854	-0.406341	0.216836	-0.190582	0.657955	1.07459	0.0387647	1.35331
AT1G12720.1	0	0	0	0	0	0	0	0	0	0	0	0	1.78416	1.20611	0.176007	0.366836	0.43446	0.305697	NA	NA	NA	NA	-1.51285	0.155313	-2.24806
AT1G12725.1	0	0	0	0	0	0	0	0	0	0	0	0	0	0	0.187377	0	0.2643	0.390533	NA	NA	NA	NA	0.613116	NA	-0.0338754
AT1G12730	6.49535	6.44651	6.9593	3.02965	3.68837	6.73953	3.8093	0.0767442	0.697674	0.840698	0.207558	0.893023	0.746512	1.51395	1.71221	1.07442	1.90872	1.99535	-1.01146	0.015339	-1.38224	0.35361	0.102645	0.91701	0.96879
AT1G12740	0	0	0	0	0	0	0	0	0.209974	0	0	0.100787	0.224672	0.0976378	0.0997375	0.184777	0.175853	0.0346457	NA	NA	-1.24088	NA	-0.0819868	NA	-0.746329
AT1G12750	4.54478	8.64677	4.01741	6.24129	10.7736	7.85261	2.47388	1.5597	1.1194	3.14739	1.77612	1.31343	0.798507	0.115672	0.590796	0.328358	0.541667	0.615672	0.0567872	0.934994	0.0863231	0.950374	-0.0905964	0.957417	-0.227455
AT1G12760	21.9735	18.1634	21.0762	45.8002	28.5475	37.4702	20.5331	16.8278	19.8675	22.7434	29.8157	34.2252	14.1722	15.0894	18.0877	21.66	19.782	24.0762	0.426103	0.10877	0.391044	0.193259	0.312175	0.333845	-0.244931
AT1G12770	12.464	13.9932	12.8565	16.9773	11.9111	10.8052	3.61914	4.08313	2.51329	1.98018	2.41566	1.94877	6.82649	11.5969	8.58627	4.55099	6.34703	5.26341	-0.432802	0.169817	-0.901558	0.112056	-0.882611	0.0132869	-0.59074
AT1G12775	0.788538	1.47826	1.31423	1.43034	1.44664	0.511364	0	0.130435	0.0988142	0.357213	0	0.0948617	0.422925	1.10277	0.750988	0.608696	0.264822	0.782609	-0.524688	0.585912	0.665648	NA	-0.656173	0.540215	-0.264682
AT1G12780	49.3543	38.7031	35.9986	60.857	46.8974	62.1566	19.3666	16.342	13.1327	12.528	15.0581	23.9015	55.6224	43.0014	52.0486	41.1108	50.1354	68.2572	0.00439485	0.991144	-0.131809	0.81299	-0.0604643	0.895392	-0.214394
AT1G12790	2.0785	1.65188	1.45904	0.823379	1.66553	4.41553	0.199659	0.901024	0	1.43942	0.406143	0.65529	1.09556	0.952218	0.486348	1.05119	0.800341	1.01365	-0.0521046	0.967128	0.871075	0.70852	0.16073	0.906044	0.088864
AT1G12800	49.3064	56.3951	50.3255	48.954	46.3719	47.936	9.367	11.0123	6.88365	7.57351	4.71904	5.74635	8.32623	25.3984	18.3034	12.7737	16.7187	18.1975	-0.572374	0.00177469	-0.809158	0.0308116	-0.261921	0.62272	0.165823
AT1G12805	0	0	0	0	0	0	0	0	0	0	0	0	0	0.711281	0	0	0.128107	0	NA	NA	NA	NA	-2.5207	NA	-3.20684
AT1G12810	16.6644	10.9619	14.0254	6.90081	14.9158	18.1453	11.6055	15.5294	14.0715	14.1765	13.0392	16.609	5.43022	6.65052	10.9573	11.2664	12.4418	12.5606	-0.505426	0.301585	-0.139147	0.826339	0.443194	0.391077	0.83852
AT1G12820	17.1467	15.2786	11.0812	14.5464	13.0265	12.6299	12.8075	14.2127	13.1898	8.5415	12.9731	7.06326	6.33647	7.67699	6.94706	6.39569	8.59668	5.95155	-0.569689	0.0439588	-0.706163	0.0320354	-0.139121	0.764567	0.298818
AT1G12830	6.01954	4.68187	7.63301	24.0988	11.9218	13.9349	4.57329	5.58958	3.90879	9.15852	12.4039	8.7557	4.18241	6.6645	7.63301	11.6569	12.367	9.67427	1.02778	0.0166097	0.882651	0.0984551	0.663239	0.15293	-0.483247
AT1G12840	51.6056	52.6465	53.1388	89.1865	62.841	64.9738	67.4849	64.008	75.6539	64.493	79.6526	87.0503	38.7525	43.4125	50.7176	53.7089	58.7767	61.0423	0.0172651	0.960678	-0.0567346	0.880883	0.23664	0.433443	0.0827862
AT1G12845	3.77855	6.54671	4.27336	1.33564	0.422145	6.44637	5.26298	5.93772	3.46021	5.00346	6.17647	7.30796	8.14533	7.07958	2.95848	4.56747	4.63668	6.39446	-1.29239	0.193454	0.112027	0.927422	-0.253707	0.760979	0.824961
AT1G12850	12.8036	9.76531	15.1467	18.8323	15.8724	20.3304	16.1173	13.8903	11.352	15.2162	19.8839	17.8776	4.91327	6.16837	3.15051	3.59184	4.40115	4.41964	0.115146	0.774952	0.15153	0.734235	-0.289376	0.602227	-0.528531
AT1G12855	0	0	0	0	0	0	0	0.363636	0	0	0	0	0.589532	0	0	0.121212	0	0.0454545	NA	NA	-2.72097	NA	-1.698	NA	-2.60531
AT1G12860	9.60729	10.1538	6.73077	6.6417	7.53239	5.76164	1.53947	4.67611	2.63158	1.82945	2.52935	0.582996	3.89879	5.7419	5.96154	3.20648	4.50962	5.17713	-0.872534	0.00963011	-1.07555	0.176434	-0.443617	0.343658	0.294616
AT1G12870	0	0	0	0	0	0.330935	0	0	0	0	0	0	13.0008	11.8945	2.27818	2.95444	2.19584	2.79616	2.28074	NA	NA	NA	-1.85784	0.00422688	-4.39145
AT1G12880	11.5689	7.81637	11.1876	16.5649	9.25349	10.1228	4.67066	1.31737	0.399202	2.40519	1.78144	4.02395	0.427146	2.78443	5.02495	4.30339	4.07884	3.29341	-0.197605	0.709	0.218152	0.893323	0.213989	0.829737	0.263928
AT1G12890	0.509091	0.133333	0	1.75455	1.84848	0.940909	0	0	0	0	0.540909	0	2.59394	0.281818	0	0.266667	0	0	2.21751	0.218346	1.62159	NA	-3.50905	NA	-5.93545
AT1G12900	469.014	572.652	467.834	267.91	334.458	340.729	738.662	1034.47	939.91	379.758	554.106	531.188	233.73	481.369	348.15	186.894	242.124	238.085	-1.12792	6.48e-10	-1.11563	3.63e-08	-0.796808	0.0143358	0.18778
AT1G12910	12.9462	9.58853	7.08244	10.5147	12.9434	10.6839	15.9355	15.5183	16.7742	15.8939	18.1699	19.2688	4.60215	3.73333	4.76703	5.48817	5.81147	7.04946	-0.256351	0.567213	-0.0681565	0.893783	0.343529	0.488446	0.486209
AT1G12920	20.5942	17.9614	22.029	39.0429	30.2053	35.5	8.33696	6.77536	5.91787	10.4783	14.2283	9.50725	5.42754	9.43478	10.3261	20.2464	20.189	22.9565	0.350575	0.165716	0.500938	0.228435	1.14236	0.000354993	0.636306
AT1G12930	4.6513	4.95181	3.81024	4.91021	5.03921	4.46094	1.40078	1.81742	1.25711	0.504939	0.92607	1.03442	1.79348	2.7836	1.84825	1.76474	1.72463	1.79767	-0.355148	0.338566	-1.07711	0.115252	-0.419839	0.383162	-0.186514
AT1G12935.1	0	0	0	0	0	0	0	0	0	0	0	0	0	0	0	0	0	0	NA	NA	NA	NA	NA	NA	NA
AT1G12938	0	0	0	0	0	0	0	0	0	0	0	0	0	0	0	0	0	0	NA	NA	NA	NA	NA	NA	NA
AT1G12940	0.61975	0.299659	0	0.219069	0	0.23496	1.99205	0.0749149	0	0.136776	0.675369	0	0.728717	0.316686	0.53916	0.399546	0.760499	0.486947	-1.49311	0.518075	-1.42613	0.556251	-0.0147988	0.991849	1.3753
AT1G12950	0.0460526	0	0	0.634868	0.133772	0.113487	0	0	0	0.264254	0.587171	0.842105	1.40789	0.203947	0.0520833	0.482456	0.330592	0.217105	3.3045	0.235131	4.71133	0.0351289	-0.564646	0.752665	-4.14707
AT1G12960	0	0	0	0	0	0	0	0	0	0	0	0	0	2.3619	0	0	0.638095	0.419048	NA	NA	NA	NA	-1.24739	NA	-1.91315
AT1G12970	7.94387	4.9396	6.49176	11.4222	10.7187	7.83038	9.28005	8.9396	9.0299	9.11653	12.6333	11.8316	4.70043	4.31239	6.37584	8.53691	6.00915	7.20805	0.190147	0.692439	0.0898283	0.873414	0.324509	0.507075	0.0180764
AT1G12980	0	0	0	0	0	0	0	0	0	0.386218	0	0	4.11538	0.149038	0.304487	0.352564	0.0536859	0.211538	NA	NA	2.09468	NA	-2.93289	0.0503789	-3.69785
AT1G12990	17.4192	9.68649	14.285	18.7784	17.5057	16.1735	13.5686	11.1568	9.53317	11.6059	11.8123	15.3789	3.78575	7.58624	6.62899	10.5946	10.4039	11.6757	-0.0946112	0.818431	-0.0252742	0.964857	0.678679	0.0602959	0.64064
AT1G13000	11.724	8.55619	11.8191	10.0889	11.862	12.1192	4.40355	2.76006	3.65917	3.65342	3.29692	1.60585	3.13225	4.76424	5.41296	5.47412	5.07841	6.45165	-0.351579	0.292412	-0.531331	0.439645	0.160433	0.75955	0.36965
AT1G13010	0	0	0	0	0	0	0	0	0	0	0	0	5.86301	7.64384	26.0274	24.1096	14.6849	9.94521	NA	NA	NA	NA	-0.0197392	0.98973	-0.526271
AT1G13020	11.3555	11.3755	9.94538	31.8006	23.9891	16.9595	3.83432	3.18434	3.36823	4.71689	4.92899	6.55439	7.98726	5.33364	8.99408	13.0578	13.3573	14.5999	0.705919	0.0165543	0.434277	0.407712	0.726987	0.0440394	-0.103405
AT1G13030	1.4153	0.360656	2.85519	2.7245	2.88889	2.07377	0	0.240437	0.0910747	0	0.650273	0.437158	0.584699	1.43989	1.77368	2.32423	1.61703	1.56284	0.354538	0.702703	1.36601	0.604905	0.280438	0.724552	-0.139621
AT1G13040	0.918919	0.679537	1.22265	1.49035	1.25611	0.932432	0	0.254826	0.514801	0	0.995495	0.370656	0.826255	1.19691	0.672458	0.396396	0.301802	0.339768	-0.0271168	0.983781	0.566953	0.851998	-1.49683	0.133506	-1.60198
AT1G13050	0.786177	0.633549	0.820734	0.972642	0.87833	1.49028	0	0.475162	0.143988	0	0	0.414687	0.616271	0.133909	0.341973	1.71058	0.530598	0.332613	0.14245	0.920604	-0.906719	NA	1.21581	0.411646	1.00415
AT1G13060	33.7969	31.4875	31.3203	46.1391	44.6063	40.4297	44.9719	35.1656	40	38.0328	49.1805	51.6	34.775	32.8406	41.4883	43.3125	46.5859	48.0047	-0.00528354	0.988238	0.00125604	0.997708	0.189858	0.563639	0.0654525
AT1G13070	0	0	0	0	0	0	0	0	0	0	0	0	0.263709	0	0.234134	0.162662	0	0	NA	NA	NA	NA	-1.81359	NA	-2.3581
AT1G13080	12.4905	12.564	12.8318	13.606	13.7322	10.4236	5.12915	4.45735	3.90995	3.85486	4.79384	3.98104	9.38152	13.4431	15.2518	11.3649	14.2891	9.18839	-0.449935	0.147723	-0.29973	0.641589	-0.285246	0.524504	0.0310975
AT1G13090	40.3768	29.0676	35.1087	25.0574	25.4903	26	18.7935	15.942	19.9275	7.27657	14.6594	10.8986	19.1256	24.1486	26.3315	16.1546	18.2874	15.7826	-0.891761	2.72e-05	-0.943148	0.00269039	-0.621517	0.0338586	0.133355
AT1G13100	4.38642	5.62924	3.47258	2.51958	4.77807	2.16188	3.51305	5.25587	3.26371	1.57311	0.0776762	1.12794	3.35248	5.46345	5.3329	1.953	1.44321	2.32637	-0.984178	0.0702553	-2.4065	0.00228452	-1.4853	0.00136078	-0.618904
AT1G13110	81.3976	94.8158	77.7223	26.9071	38.6368	38.5972	41.6179	51.4217	39.0132	12.7206	22.257	17.074	42.7263	89.4251	73.798	24.9409	27.0614	32.3752	-1.73707	4.43e-17	-1.56007	5.31e-11	-1.42242	3.67e-06	0.17588
AT1G13120	5.77998	4.71364	3.9143	6.67985	8.94767	7.84672	1.73548	0.707046	0.65925	0.794396	0.882571	0.87021	6.17223	4.82818	5.04944	5.51133	4.63782	5.19407	0.243848	0.563583	-0.450964	0.708584	-0.182023	0.674531	-0.541855
AT1G13130	0.0470325	0.295633	0.319149	0.324188	0	0	0	0.147816	0	0	0	0	0.479283	0.104143	0.159574	0.147816	0.675252	0.295633	-1.40818	0.608935	-1.80732	NA	0.703919	NA	1.877
AT1G13140	0	0	0	0	0	0	0	0	0	0	0	0	0.232989	1.01252	0.465433	0.287425	0.29178	0.431138	NA	NA	NA	NA	-0.944144	0.437835	-1.55392
AT1G13145	1.06105	1.66737	4.8	6.09474	3.59579	3.05053	5.41895	0.833684	1.26316	1.01474	0.501053	3.63789	0.901053	1.17474	0.4	0.370526	0.141053	0.416842	0.409226	0.751925	-0.700094	0.728984	-1.47745	NA	-1.96612
AT1G13150	0	0	0	0	0	0	0	0	0	0	0	0	0.234907	0.204171	0.0521405	0.144896	0.183864	0.0724479	NA	NA	NA	NA	-0.227285	NA	-0.940202
AT1G13160	2.31047	3.34891	4.22381	13.8169	11.584	10.9194	0	0.596835	0.527506	0.99887	1.8832	1.22984	2.25772	2.8734	2.1835	7.36096	6.21025	7.43557	1.45567	2.18e-06	1.56454	0.125834	1.38826	2.23e-05	-0.193585
AT1G13170	3.07317	4.54685	2.7439	5.76027	3.60205	5.44737	0.826059	1.44031	0.256739	0.541399	0.87837	0.677792	5.35687	5.1335	2.89634	4.40565	2.79525	3.24069	0.0496306	0.933389	-0.499648	0.688281	-0.456476	0.336172	-0.662347
AT1G13180	3.553	2.94099	4.36554	7.8611	6.753	9.0799	2.32167	1.65431	0.417755	1.25849	3.4799	3.10809	3.79948	2.71958	4.96084	5.3765	4.65326	6.23812	0.70134	0.069614	0.641221	0.506579	0.330467	0.534857	-0.498043
AT1G13190	21.0096	20.5158	15.6953	31.4433	25.9789	30.1143	11.061	9.38963	9.27031	12.1661	13.2708	11.8073	15.7136	13.4016	11.1175	14.458	14.8821	18.3552	0.157907	0.602136	0.120486	0.793301	0.130947	0.733469	-0.167045
AT1G13195	3.14607	2.08739	1.77903	5.90325	9.13858	5.29775	1.16854	1.97753	1.62297	0.601748	1.78277	0.958801	1.87016	2.3221	2.60924	4.77903	6.39888	6.26217	1.06849	0.0275319	-0.72468	0.508453	1.17311	0.0095399	-0.00240881
AT1G13200	0	0	0	0	0	0	0	0	0.30581	0	0	0	0.327217	0.853211	0.29052	0.134557	0.204893	0.151376	NA	NA	-2.27697	NA	-1.69708	NA	-2.33719
AT1G13210	38.3114	34.5722	36.6445	37.5555	35.1744	39.3122	11.4554	10.3911	7.97048	7.29225	8.66519	6.65978	15.3722	20.6362	20.4723	15.0239	14.4878	17.0155	-0.412566	0.0187657	-0.603991	0.0313359	-0.425387	0.11469	-0.159151
AT1G13220	2.68713	2.99818	2.81664	6.0736	4.63251	3.8762	0.121717	0.274642	0.0520156	0.250715	0.309493	0.69909	1.89233	2.8541	2.81664	2.92952	3.24109	3.17555	0.33211	0.412315	1.2015	0.442837	0.1295	0.790939	-0.33587
AT1G13230	0	0	0	0	0	0.144958	0	0	0.280112	0	0	0	1.19888	0	0.133053	0.0616247	0.422269	0.0462185	1.44805	NA	-2.27697	NA	-1.21247	NA	-2.99779
AT1G13240	0	0	0	0	0	0	0	0	0	0	0	0	0	2.51351	0	0	0	0	NA	NA	NA	NA	-2.73002	NA	-3.42995
AT1G13245	59.6269	58.3627	49.8791	62.3333	40.456	36.4663	47.285	50.6114	52.1589	34.1313	36.5838	32.4974	18.4801	36.6218	34.7841	15.5026	18.9775	14.8187	-0.717799	0.0144484	-0.755527	0.00821776	-1.03046	0.00744847	-0.44827
AT1G13250	8.161	11.9695	7.38376	6.161	5.58779	3.30396	6.3331	13.7405	12.2137	4.68286	8.67106	4.39695	11.5836	10.3262	10.9438	4.51908	5.30049	3.84733	-1.33083	0.00109008	-1.0937	0.0196558	-1.39461	2.73e-05	-0.197331
AT1G13260	66.1867	62.7454	71.5365	103.546	80.2489	53.4914	71.9086	74.5905	90.7937	80.0273	87.3422	49.981	22.5549	40.2705	53.4413	44.7543	47.4743	32.2248	-0.197913	0.549411	-0.338667	0.307023	-0.0499921	0.93271	0.0360242
AT1G13270	21.4746	20.1977	27.5071	13.221	12.5791	16.0805	10.0805	8.20339	12.0056	5.44633	7.31144	8.40678	11.1836	19.572	20.1271	11.3729	12.6335	19.2966	-1.16049	5.09e-06	-0.725791	0.0833659	-0.394837	0.377564	0.623917
AT1G13280	20.8998	17.2782	17.6709	8.28458	18.4261	14.3156	25.2973	27.4913	28.6169	12.4523	32.6351	21.3672	12.5882	14.3418	14.5747	7.41494	14.2202	12.3816	-0.894715	0.00899885	-0.517812	0.183067	-0.427284	0.334766	0.325194
AT1G13290	0	0	0	0	0	0	0	0	0	0	0	0	1.40905	1.22469	0.312757	0.506996	0.441152	0.380247	NA	NA	NA	NA	-1.14119	0.351078	-1.84521
AT1G13300	0	0	0	0.156023	0	0	0	0	0	0	0	0	0.345998	0.451091	0.0767987	0.284559	0.108327	0.320129	1.44805	NA	NA	NA	-0.290656	NA	-1.9362
AT1G13310	0.59744	0	0.135135	0.274538	0.694168	0.147226	0.332859	0.28165	0.284495	0	0	0	0.30441	0	0.0675676	0.312945	0.381223	0.234708	0.141812	0.960678	-3.90083	NA	1.69574	NA	1.44765
AT1G13320	15.7697	14.9139	13.9654	19.0651	18.2772	20.2542	9.0927	7.53933	7.77154	7.10815	9.08099	9.52809	8.6161	11.9298	14.9883	15.4494	15.1503	17.3343	-0.0829173	0.8026	-0.130066	0.801753	0.261419	0.503217	0.195836
AT1G13330	0.164706	0.776471	0	0	0	0	0	0	0	0	0	0	0.419608	0.547059	0.745098	0.94902	0.0656863	0.0647059	-3.54633	0.29079	NA	NA	-0.898307	NA	2.63026
AT1G13340	8.34888	3.62948	11.8188	25.3158	17.9824	17.215	10.4422	2.67748	7.84314	9.77688	12.069	10.645	5.49831	3.89858	6.03786	10.8289	8.06356	8.92495	0.936885	0.0232013	0.457326	0.459298	0.697619	0.102219	-0.351522
AT1G13350	6.39527	8.88679	6.89546	12.0292	9.914	11.6769	1.66154	1.35385	1.18343	1.2359	0.798028	0.605917	1.01302	1.10059	0.899408	1.21499	1.37436	1.37988	0.144856	0.713242	-0.885578	0.300899	0.281202	0.701638	0.0377864
AT1G13360	29.8411	36.3251	39.5616	113.332	57.7132	63.5178	56.6301	50.5096	67.5799	93.0986	104.981	113.797	67.2292	86.1205	63.4201	106.243	76.484	79.863	0.70415	0.019311	0.62377	0.00636824	0.146784	0.67902	-0.698409
AT1G13370	0	0.407407	0	2.68056	1.12963	0.638889	0	0	0	1.11574	0.91821	0	0	0.574074	0.29321	0.407407	0.82716	0.916667	2.81748	0.170867	3.5067	NA	1.00376	NA	-1.9368
AT1G13380	10.8387	7.83484	11.2774	5.22968	8.18581	9.34839	10.8697	12.0929	16.7742	10.2619	6.29548	8.91871	1.65677	3.84	5.14839	1.81677	2.07484	3.66194	-0.835117	0.0824036	-0.869692	0.0877502	-0.729868	0.374979	-0.0479306
AT1G13390	15.3199	12.6491	11.306	44.8941	39.9753	34.3934	11.7543	10.813	16.0742	28.8679	36.7852	23.8887	4.96136	3.44977	4.77202	14.4853	11.4946	14.1793	1.1481	2.58e-06	1.00056	0.00119512	1.47332	4.42e-05	0.219127
AT1G13400	0	0	0	0	0	0.53009	0	0	0	0	0	0	0	0	0.121639	0.225352	0.0857875	0.084507	2.28074	NA	NA	NA	0.480155	NA	-1.91095
AT1G13410	1.01874	0	0.314223	0.531974	0.538037	0.342337	0.644983	0.0727674	0	0	0.0656009	0	0.471885	0.512679	0.209482	0.388093	0.480154	0.363837	-0.35432	0.864261	-2.91965	NA	0.0259693	0.987712	0.213039
AT1G13420	0	0.217642	0	0	0	0	0	0.217642	0	0	0	1.26628	0	0.460016	0	0.0725474	0.11047	0.0544106	-1.7008	NA	2.09716	NA	-1.1034	NA	0.443041
AT1G13430	0	0	0	0	0	0	0	0	0	0	0	0	0.342949	0	0	0.0705128	0.0536859	0.0528846	NA	NA	NA	NA	-0.200768	NA	-0.94028
AT1G13440	301.676	277.515	296.157	418.591	269.265	269.287	469.138	422.785	455.177	294.928	403.641	352.111	359.889	358.17	500.351	276.047	303.153	277.026	-0.316793	0.198943	-0.574152	0.000895513	-0.652368	0.0181279	-0.467612
AT1G13448	2.83784	1.78378	2.88851	0	0	0.349662	0.790541	3.12162	0.675676	3.25676	0	0	0	1.57095	0.481419	0.445946	0	0.334459	-4.70649	0.00612102	-0.749716	0.781934	-1.62703	NA	2.89898
AT1G13450	10.8153	11.6885	8.21883	10.5094	12.5415	10.429	3.57252	4.03053	6.31043	6.50025	8.23613	5.8626	1.52468	2.55573	2.17557	2.95573	2.52316	2.61985	-0.336618	0.33894	0.347957	0.539399	0.190259	0.765201	0.398643
AT1G13460	5.38186	4.60072	4.77191	7.32035	5.62788	9.01845	0.839569	1.08252	0.205023	0.247053	0.304972	1.86981	2.6325	2.38339	3.60328	3.02204	4.63608	3.82266	0.126643	0.80219	-0.0495019	0.982308	0.242768	0.689247	-0.0130665
AT1G13470	28.1981	14.5283	24.7956	44.1533	30.8836	31.7335	6.8066	5.5	8.80503	8.52594	8.32626	4.5283	8.74843	14.0377	23.3766	29.5409	22.8601	22	0.228063	0.555683	-0.185768	0.806188	0.506515	0.30319	0.174444
AT1G13480	0.564179	0.328358	0.850746	0.43209	0.728358	0.308955	0.523881	0	0	0	0	0	0.638806	0.277612	0.496269	0.197015	0.25	0.0985075	-0.65458	0.694626	-2.9482	NA	-1.46787	NA	-0.925212
AT1G13485	0	0	0	0	0	0	0	0	0	0	0	0	0	0	0	0	0	0	NA	NA	NA	NA	NA	NA	NA
AT1G13490	0	0	0	0	0	0	0	0	0	0	0	0	0.783883	0.681319	0.0869963	0.483516	0.0613553	0	NA	NA	NA	NA	-1.56105	NA	-2.22929
AT1G13500	0	0	0	0	0	0	0	0	0	0	0	0	1.10594	0.160207	0	0.833764	0.577089	0.284238	NA	NA	NA	NA	0.712899	NA	-0.213207
AT1G13510	0	0	0	0	0	0.135029	0	0	0	0	0	0	0.279191	0.363992	0.18591	0.0574038	0.0437052	0.129159	1.44805	NA	NA	NA	-1.92986	NA	-3.54527
AT1G13520	0.529968	0.208202	1.19874	2.43533	1.15457	1.46924	0.369085	0	0.630915	0.570189	0.65694	0	0.337539	0.880126	0.973975	0.485804	1.42666	0.572555	1.0563	0.361404	0.142335	0.96883	-0.0487509	0.974556	-1.24429
AT1G13530	0.435233	0.0759931	0.328152	0	1.47496	1.43005	0	0	0	0.208117	0	0	0.369603	0.963731	0.492228	0.0759931	0.405009	0.284974	1.36909	0.459145	0.771602	NA	-1.38125	NA	-2.89686
AT1G13540	0.0669856	0.701754	0	0.61563	0.583732	0.495215	0	0.105263	0	0	0.0948963	0.15311	3.41308	2.96651	2.5	2.31579	1.81659	1.42105	0.570045	0.807311	0.508466	NA	-0.779978	0.218599	-1.41421
AT1G13550	0.39685	0.0692913	0.299213	1.67165	0.576378	1.79291	1.84252	0	0	0.569291	0.374803	0	0.674016	0.87874	0.598425	1.52441	1.10787	0.571654	1.99113	0.131482	-1.05493	0.731254	0.451165	0.714935	-1.66436
AT1G13560	24.1719	19.4913	17.5821	25.5797	30.2997	29.1654	14.2496	12.2149	15.0448	13.8125	17.5481	15.8185	23.7636	30.5373	19.2836	37.5642	26.6	32.9803	0.0220602	0.954713	-0.0233539	0.96627	0.276265	0.435815	0.108272
AT1G13570	5.41264	5.2342	5.886	6.09851	7.10533	6.54089	0.724907	1.96283	1.98265	0.597274	0.294919	1.54647	0.795539	2.07435	0.76518	0.872367	1.03779	1.5948	-0.186311	0.706082	-1.2082	0.296394	-0.18208	0.866696	-0.108943
AT1G13580	1.50718	1	2.27273	4.27093	5.54545	3.83792	0.699761	1.18421	0.358852	2.01794	2.34868	2.64115	0.767943	0.667464	0.511364	2.52632	1.52273	1.57895	1.12153	0.0438138	1.38154	0.116661	1.46641	0.0600407	0.248508
AT1G13590	0	0	0	0	0	0	0	0	0.473934	0	0	0	0	0	0	0	0	0	NA	NA	-1.22542	NA	NA	NA	NA
AT1G13600	0	0	0	0	0	0	0	0	0	0	0	0.281113	0	0	0.695461	0	0.196193	0	NA	NA	0.771602	NA	-2.17241	NA	-2.70043
AT1G13605	0	0	0	0	0	0	0	0	0	0	0	0	0	0	0.200846	0	0.141649	0.418605	NA	NA	NA	NA	0.282803	NA	-0.368662
AT1G13607	0	0	0	0	0	0	0	0	0	0	0	0	0	0	0	0	0	0	NA	NA	NA	NA	NA	NA	NA
AT1G13608	0	0	0	0	0	0	0	0	0	0	0	0	1.80591	0	0	0	0.848101	0	NA	NA	NA	NA	-0.323152	NA	-1.09168
AT1G13609	0	0	0	0.434685	0	0	0	0	0	0	0	0	6.74775	1.67568	1.92568	0	0.452703	0.891892	1.44805	NA	NA	NA	-2.91695	0.0254932	-4.64338
AT1G13610	0	0	0	0.147328	0	0	0.357252	0	0	0	0	0	7.84122	3.54962	1.45038	1.67939	1.32977	1.05802	1.44805	NA	-2.3617	NA	-1.70334	0.0209368	-3.37342
AT1G13620	0	0	0	0	0	0	0	0	0	0	0	0	0	0.296651	0	0	0	0	NA	NA	NA	NA	-2.73002	NA	-3.42995
AT1G13630	0.524229	0.258443	0.906755	0.212555	0.806167	1.89978	0	0.0969163	0.293686	0.0884728	0.0436858	0.0704846	24.511	28.337	8.05617	11.8561	9.27276	9.35242	0.38945	0.762327	-1.23176	NA	-1.10673	0.0208693	-1.68356
AT1G13635	0	0	0	0	0.357509	0	0	0.0967033	0	0	0	0.281319	0	0.272527	0.0695971	0	0.0981685	0	2.54631	NA	0.739456	NA	-1.99457	NA	-4.70264
AT1G13640	4.21856	4.17196	4.96183	7.21133	6.86219	7.40177	4.04259	1.9092	1.92849	3.38891	2.43833	2.5456	6.53435	5.82885	3.51145	3.28807	2.63801	2.91683	0.249221	0.528823	-0.0904621	0.92427	-0.935122	0.0207438	-1.31891
AT1G13650	56.3898	81.8747	73.0317	26.42	29.6272	12.9675	20.2691	31.8515	22.2738	5.96442	10.0317	4.45476	12.9095	31.2158	27.5522	5.4447	10.0526	7.7587	-2.06105	8.15e-13	-2.07467	1.51e-09	-1.7655	1.43e-05	0.162895
AT1G13660.1	0	0	0	0	0	0	0	0	0	0	0	0	0	0	0	0.0356275	0	0.0534413	NA	NA	NA	NA	0.866496	NA	0.235093
AT1G13670	0	0	0	0	0	0.765721	0.288533	0.325524	0	0	0	0	0.527744	0.229346	1.05425	0.108508	0.495684	0.488286	2.86438	NA	-2.55653	NA	-0.951467	NA	-3.93699
AT1G13680	0	0	0	0	0	0	0	0	0	0	0	0	0.362712	0.157627	0	0	0	0.0559322	NA	NA	NA	NA	-2.78509	NA	-3.63032
AT1G13690	8.92991	5.65421	5.99299	13.528	13.9673	11.3657	4.37383	9.40654	9.81308	7.32009	10.2874	12.3364	8.5	12.6028	8.8785	12.6449	12.2103	10.2547	0.463514	0.338771	0.100001	0.911968	0.0886722	0.870124	-0.495859
AT1G13700	12.4597	10.8919	5.9725	9.66896	11.0255	10.5737	6.20629	7.00196	4.3222	4.2613	5.37721	7.3556	3.78389	6.21218	3.45285	2.67976	4.60707	5.8998	-0.379202	0.441722	-0.266109	0.739204	-0.151041	0.847316	0.0809596
AT1G13710	0	0.0481928	0	0.739869	0	0	0	0	0	0.131982	0	0	1.40635	0.50931	0.156079	0.337349	0.220153	0.108434	3.0518	0.385408	0.771602	NA	-1.59341	0.239664	-4.94477
AT1G13720	0	0	0	0	0	0	0	0	0	0	0	0	11.8889	5.16667	14.5139	18.3333	30.7083	14.6667	NA	NA	NA	NA	0.842247	0.467982	0.255919
AT1G13730	3.64805	5.11224	4.82234	7.72871	8.11957	6.30457	2.63959	0.818951	1.35364	0.951495	1.20812	0.541455	1.93119	2.51777	2.8934	4.26847	3.0987	3.35025	0.261033	0.592085	-0.987961	0.342355	0.352439	0.540546	-0.0340507
AT1G13740	3.32621	3.04211	2.86612	9.58328	5.06097	6.76556	1.02954	1.90823	0.502828	2.12068	2.84224	2.77561	1.07605	1.16908	1.31364	2.32307	2.27404	2.40603	0.763204	0.0983289	0.911029	0.32012	0.80394	0.22024	-0.0770301
AT1G13750	11.6196	8.28434	10.3122	6.21085	8.78963	11.8314	6.29395	6.40346	7.30067	3.58838	5.25841	4.14986	7.60615	6.78963	10.1753	7.10086	6.91883	8.17867	-0.615751	0.0774083	-0.831163	0.0364323	-0.312306	0.452155	0.180932
AT1G13755	0	0	0	0	0	0	0	0	0	0	0	0	0	0	0	0	0.118794	0	NA	NA	NA	NA	-0.60091	NA	-1.2335
AT1G13760	0	0	0	0	0	0	0	0	0	0	0	0	0	0.331551	0	0.313725	0.11943	0	NA	NA	NA	NA	-0.113876	NA	-0.80169
AT1G13770	3.42434	4.13095	5.39839	4.17233	6.02841	4.34713	2.60161	1.95676	1.23533	2.97715	2.42557	0.948734	3.70105	3.10191	2.05374	5.00062	2.40025	2.11983	-0.264366	0.645486	-0.0603857	0.964641	0.0178618	0.984407	0.1597
AT1G13780	3.09392	2.53898	2.33272	3.31737	3.14549	2.54144	0.574586	1.2965	0.736648	0.739718	0.949662	0.707182	1.57643	1.02762	0.816452	1.62063	1.89196	1.90424	-0.278607	0.683463	-0.370333	0.821292	0.645202	0.395695	0.851783
AT1G13790	1.39593	1.13336	0.552555	0.962194	2.12879	0.515995	0	0.0548401	0.166182	0	0.247196	0.0797673	1.42252	1.46822	0.828833	1.0968	0.668052	0.822601	-0.255646	0.815432	0.337463	NA	-0.605643	0.413955	-0.487744
AT1G13800	0.158371	0.0331825	0.573152	0.436652	0.092006	0.468326	0	0.0995475	0	0	0	0.144796	0	0.210407	0.107466	0.232278	0.227376	0.149321	0.062853	0.977012	0.136759	NA	0.635819	NA	0.435142
AT1G13810	2.40202	2.07233	1.43818	6.49285	4.71993	4.70059	2.36165	1.66526	2.85955	2.83768	4.50378	2.74516	2.87973	2.19008	1.35828	5.47687	5.35324	4.77376	0.952539	0.108917	0.358784	0.723004	1.27072	0.0206704	0.219096
AT1G13820	23.3841	25.7978	29.4012	16.9588	31.8756	27.203	20.1975	19.3997	20.5288	20.4269	29.1485	21.2006	2.99533	6.50855	4.80171	6.56921	7.24184	7.59565	-0.491081	0.132963	0.023708	0.964777	0.400174	0.416004	0.75865
AT1G13830	0.807692	0	0.228365	0	0	0.248798	0.5625	0.475962	0	0.86899	0.429087	0.461538	0	0.447115	0.570913	0.951923	0.402644	0.396635	-2.34511	0.500433	0.547836	0.864495	0.381937	NA	2.71821
AT1G13840	0	0	0	0	0	0	0	0	0	0	0	0	0	0	0	0	0	0	NA	NA	NA	NA	NA	NA	NA
AT1G13850	0	0	0	0	0	0	0	0	0	0	0	0	5.86301	2.54795	1.30137	1.20548	1.83562	1.80822	NA	NA	NA	NA	-0.865168	NA	-1.60452
AT1G13860	4.13821	3.10092	2.40506	4.75402	4.75813	4.39069	0.320219	0.632227	0.547383	0.742046	0.366404	0.788231	3.80705	2.92713	2.40506	3.28156	2.61307	2.84502	0.0643676	0.908963	0.0808938	0.963557	-0.151585	0.775299	-0.339267
AT1G13870	4.09756	4.21603	4.63415	13.2814	11.0523	11.3598	3.05749	2.29965	3.65854	3.77875	5.70122	5.68641	4.10105	7.777	6.62021	16.7108	14.5906	13.7404	1.0255	0.00729083	0.551031	0.460192	1.09538	0.00272175	-0.0655049
AT1G13880	10.2968	9.34194	12.0352	17.2059	17.6023	15.4188	6.17595	5.80645	3.87097	6.6434	7.18886	9.0088	3.26334	6.65455	7.35484	9.29032	9.98123	10.1032	0.230625	0.496885	0.315453	0.569349	0.564417	0.187376	0.173762
AT1G13890	0	0	0	0	0	0	0	0	0	0	0	0	1.08081	0	0.119949	0.222222	0	0.166667	NA	NA	NA	NA	-1.50511	NA	-2.37142
AT1G13900	6.80307	11.1032	8.0179	15.8777	10.7127	14.2059	6.88235	6.80818	7.67263	8.11552	10.0435	8.18414	23.3521	16.5703	12.3103	16.0921	15.1364	14.0946	0.196659	0.633204	0.0900092	0.867644	-0.316106	0.423304	-0.681616
AT1G13910	0.939597	2.16555	3.25876	2.44668	4.36689	3.39597	1.04698	0.196868	1.044	0.898583	1.06488	0.715884	1.91499	0.832215	1.13348	1.90306	1.89858	1.62416	0.271597	0.76726	0.0748959	0.97262	0.446532	0.608686	0.0496865
AT1G13920	3.80347	2.79769	2.56262	4.8343	3.05588	5.18497	1.80347	0.890173	1.15607	1.39306	1.14644	3.32948	1.23699	3.04624	1.83044	1.69557	3.35645	2.60694	0.056585	0.950005	0.421744	0.780818	0.160142	0.869755	-0.0317096
AT1G13930	910.689	981.628	1007.25	889.468	1130.37	1018.1	1651.48	1464.04	2262.42	1198.06	1656.57	1631.65	919.198	1007.7	1258.61	889.191	994.705	956.564	-0.377223	0.0490812	-0.484658	0.0511426	-0.306123	0.285738	-0.0643934
AT1G13940	4.38174	3.70362	5.01186	5.377	4.77297	5.21488	0.762893	0.586841	0.355661	1.28571	1.02282	0.739775	1.64908	1.87433	1.32336	1.35625	1.7872	1.74096	-0.20243	0.610893	0.640408	0.524979	-0.094498	0.884046	0.000466658
AT1G13950	8.15869	7.1026	9.61696	12.6731	5.00684	11.8933	6.7223	6.50068	17.5103	9.89056	8.13953	4.99042	5.26949	5.59781	8.31737	7.58413	6.78249	7.76471	-0.17913	0.794184	-0.63455	0.393786	0.00807946	0.990866	0.0606001
AT1G13960	8.38796	8.36694	7.35308	23.3297	25.2977	29.3736	6.70807	4.41472	3.05781	10.9388	9.15385	8.43956	3.27186	3.37697	3.76732	12.3612	10.2117	11.9513	1.23832	5.76e-08	0.823244	0.0465146	1.56865	2.9e-07	0.215811
AT1G13970	0.36878	0.643902	1.57561	0.0941463	0.714146	0.100976	0	0	0	0.117561	0.174146	0	3.13171	1.9961	0.880488	1.07317	0.849756	0.354146	-1.95263	0.120221	2.35639	NA	-1.45078	0.0677739	0.308858
AT1G13980	9.84628	9.04806	9.01643	8.10201	9.84709	9.65524	3.27439	3.5871	2.10911	3.17684	3.04076	2.41411	5.81545	4.82823	2.62016	4.05111	4.2393	4.8988	-0.463895	0.0474949	-0.268175	0.611592	-0.103062	0.848775	0.20312
AT1G13990	65.8866	40.9003	58.7629	145.911	98.1031	125.907	63.1237	38.8969	68.0412	74.5361	95.2818	94.6804	42.6529	41.067	66.2715	88.756	88.8153	94.5773	0.720208	0.00252305	0.429289	0.154705	0.70216	0.030336	-0.143
AT1G14000	33.3208	24.7668	29.3684	91.6349	74.7546	82.3413	6.09307	9.2144	6.86981	21.4964	19.7784	17.3385	22.0521	23.8039	35.6842	76.9817	67.4083	78.9806	1.06523	1.26e-08	1.17472	0.000127915	1.29341	5.98e-06	0.0984055
AT1G14010	17.9016	15.388	15.9891	26.577	20.8	22.8492	9.20656	9.80984	11.5847	16.8568	20.6787	17.8361	14.0328	11.5869	22.0109	22.4087	17.8667	22.6492	0.0652628	0.883662	0.63945	0.112522	0.224406	0.662333	0.0330462
AT1G14020	3.31915	1.42655	3.36879	8.11499	5.68592	6.60638	2.13374	1.27052	2.53293	4.27305	3.07447	4.76596	5.63728	5.46505	3.7538	5.92908	4.17477	4.27964	0.915457	0.0471791	0.837285	0.181885	-0.146854	0.786175	-1.20801
AT1G14030	14.2697	18.4425	16.9702	8.11208	7.12201	6.40455	8.19615	8.86165	7.70578	4.78342	5.41856	4.37128	9.74431	12.1611	8.92878	5.13719	5.8669	5.85639	-1.64642	1.87e-09	-0.979457	0.00976686	-0.996454	0.00129783	0.515551
AT1G14040	0.584767	0.900901	0.31122	1.26454	1.89844	1.18673	0	0.108108	0.3276	0.592138	0.194922	1.02211	0.525799	0.457002	0.233415	1.00901	1.01515	1.10811	0.76798	0.379813	1.80392	0.299143	1.3782	0.0984788	0.519232
AT1G14048	0	0	0	0	0	0	0	0	0	0	0	0	0	0.607843	0	0.575163	0.437908	0.862745	NA	NA	NA	NA	1.19622	NA	0.433669
AT1G14060	3.83124	5.51881	3.68301	22.447	18.0844	22.187	2.66819	3.31129	2.05245	7.41961	10.1767	9.41391	0.976055	3.81756	2.49145	6.82326	8.78563	7.29989	1.79543	7.21e-07	1.51606	0.00726343	1.42038	0.0111848	-0.510932
AT1G14070	0.988235	0.575163	0.620915	0	1.11634	1.48824	0.152941	0.258824	0	0.630065	0	0.25098	0.279739	0.729412	0.683007	1.03529	0.919608	1.20784	-0.210361	0.90302	0.837952	0.820198	0.644734	0.540506	0.76822
AT1G14071	0	0.926316	4	0	0	6.53684	0	0	2.10526	7.61053	0	2.02105	0	0	1	0.926316	0.705263	0.694737	0.0803319	0.986106	2.01716	NA	0.00968132	NA	-0.224541
AT1G14080	0.464602	0.0973451	0	0	0	0	0	0	0.110619	0	0	0	0.473451	0.102876	0.262721	0.0486726	0.074115	0	-3.57689	0.281721	-1.22542	NA	-2.83039	NA	0.620957
AT1G14090	0.559254	0.703063	1.51798	1.28495	1.6245	0.689081	0	0.0878828	0.0665779	0.0802264	0	0.639148	0.284953	0.24767	0.379494	0.0878828	0.223036	0.153795	-0.0229175	0.983766	1.88956	0.519168	-1.1314	0.375754	-1.22845
AT1G14100	0.0541586	0.283688	0	0	0	0	0	0	0	0	0	0	0.275951	0.119923	0.122502	0	0.172792	0.0425532	-2.6763	NA	NA	NA	-1.23037	NA	1.29145
AT1G14110	0	0	0	0	0	0	0	0	0	0	0	0	0.300351	0.391579	0.0666667	0.679298	0.0940351	0.370526	NA	NA	NA	NA	0.592457	NA	-0.0874377
AT1G14120	0	0.517647	0.319328	0	2.66555	1.56555	0	0	0.504202	0	0.1	0.968067	2.51765	1.25042	2.39496	1.33109	2.87143	2.21849	1.88862	0.276616	0.849978	NA	-0.0618417	0.952487	-2.1126
AT1G14130	4.62	4.14857	4.75	6.89286	9.23714	7.39286	3.34286	3.96	7	6.54143	9.945	7.40571	3.66857	1.86	4.07143	3.89714	5.74286	6.50571	0.356328	0.460871	0.518914	0.380232	0.598576	0.323715	0.124343
AT1G14140	2.0399	4.42671	5.10841	8.70425	5.29055	5.20642	4.05898	2.1752	4.68343	5.64354	3.09627	4.32958	1.11362	1.7745	3.46054	2.97658	2.38248	3.03382	0.305631	0.668325	0.0646642	0.954686	0.130976	0.889913	-0.285855
AT1G14150	65.2078	55.8337	53.6553	13.4487	37.5844	44.2848	51.4914	55.3496	45.7213	20.3289	25.8949	28.401	41.335	65.2592	54.5844	20.1174	29.077	24.4474	-1.3227	0.000187239	-1.24627	5.69e-07	-1.26789	1.4e-05	-0.0841204
AT1G14160	0	0	0	0	0	0	0	0	0	0	0	0	12.5745	6.27421	2.58433	5.17084	2.40588	2.87269	NA	NA	NA	NA	-1.09856	0.142432	-1.79453
AT1G14170	4.12743	2.42333	3.18035	12.1928	6.19222	10.73	0.37905	0.570194	0.107991	1.17117	1.02808	2.17711	1.15551	2.30994	1.89795	6.7473	4.30508	6.84233	1.13796	0.00422932	1.78271	0.115354	1.53342	0.00082125	0.278048
AT1G14180	1.66853	1.52948	1.53321	0.359404	3.48355	1.02793	1.74302	0.819367	0.372439	0.598386	0.369336	0.953445	0.531347	1.27002	0.884544	0.382371	0.540658	0.368715	-0.416249	0.707955	-0.799585	0.596296	-1.23406	0.210662	-0.94137
AT1G14182	0	0	0	0	0	0	0	0	0	0	0	0	0	0	0	0.30662	0.233449	0.229965	NA	NA	NA	NA	0.890396	NA	0.264848
AT1G14185	0.0969417	0.406232	0.328909	0	0	0.119446	0.270052	0	0	0	0.206001	0	6.42123	0	0.164455	0.101558	0.61858	0.609348	-3.09908	0.218241	-0.408717	NA	-2.44963	0.396054	0.405665
AT1G14190	1.56175	1.16866	1.64011	0	0	0.412351	1.24303	0.788845	0.398406	0	0	0.12749	1.42098	0.988048	0.63081	0.175299	0.489376	0.175299	-3.81888	0.0031569	-4.43617	0.0251752	-1.87832	0.0815175	1.80058
AT1G14200	13.88	9.04774	14.4186	75.3574	38.2277	45.6059	18.6169	20.1958	20.8078	46.0171	46.3182	64.6267	4.71481	9.10649	10.814	16.8029	16.6475	17.2876	1.66203	1.39e-07	1.17937	2.29e-05	0.821289	0.0546256	-0.956582
AT1G14205	7.59652	7.80522	12.5565	6.04174	6.78957	5.76	4.06957	2.29565	3.47826	2.09565	2.69043	0.667826	6.69913	6.14609	4.13043	3.67304	3.26261	6.19826	-1.01087	0.0732777	-1.02564	0.417877	-0.451051	0.549705	0.435839
AT1G14210	4.80808	6.81481	2.77217	3.03255	4.65544	3.25253	3.15152	2.22222	1.57127	1.6229	1.06846	0.215488	3.84287	5.63636	3.51852	2.17284	2.48148	2.51852	-0.883368	0.195719	-1.46384	0.223638	-0.980674	0.0976276	-0.220363
AT1G14220	0	0	0	0	0	0	0	0	0	0	0	0	0	0	0.138282	0.128093	0.195051	0	NA	NA	NA	NA	0.0375748	NA	-0.555974
AT1G14225	0	0	0	0	0	0	0	0	0	0	0	0	0	1.37778	1.40741	0	0	0	NA	NA	NA	NA	-3.59593	NA	-4.19856
AT1G14230	5.18743	6.91224	6.79307	6.69122	9.78115	10.9892	2.66197	2.00217	3.03359	4.17768	1.22481	3.32828	1.39112	2.01517	1.90412	1.90683	2.7221	2.78873	0.0922424	0.85994	-0.0235271	0.984736	0.308583	0.644073	0.0878684
AT1G14240	0.139612	0.0487535	0	0	0.27036	0.229363	0	0	0	0	0	0	1.1856	0.206094	0.157895	0.243767	0.0742382	0.365651	0.841895	0.812097	NA	NA	-1.09875	0.498472	-2.07196
AT1G14250	47.3239	173.283	91.9122	38.1609	184.388	174.593	24.9718	93.7443	41.2784	15.7969	84.8342	79.8787	40.5742	249.478	125.003	49.0531	223.394	228.855	-0.114396	0.941152	-0.0935113	0.96053	0.165641	0.918844	0.127024
AT1G14260	0.510121	0.475034	0.641026	1.30229	2.30499	1.81579	0.473684	0	0.134953	0.650472	0.802969	1.81377	0.866397	0.62753	0.576923	1.12821	1.17544	0.935223	1.31317	0.157373	2.39119	0.14683	0.585124	0.568197	-0.830232
AT1G14270	10.5919	13.7677	11.7572	15.5482	11.2528	14.8634	10.9282	14.2557	12.0257	9.00409	13.6159	11.6567	6.99591	11.1839	9.53882	6.98657	9.30881	8.20665	-0.244627	0.502517	-0.340825	0.399683	-0.331813	0.409884	-0.226592
AT1G14280	24.1024	26.2324	15.8437	11.7853	11.3749	11.5529	9.83322	9.01379	5.25279	2.3736	3.35982	3.90808	8.99278	24.3033	13.6605	7.39593	8.57846	12.3506	-1.39071	5.69e-07	-1.5258	0.000526169	-0.866292	0.0570675	0.370689
AT1G14290	15.8882	13.9671	11.0938	9.68174	12.6414	15.6612	14.2401	15.0888	10.1974	9.51316	9.59046	15.1579	5.63158	9.78947	4.76562	5.78947	7.43832	6.83882	-0.567699	0.117527	-0.422968	0.369383	-0.125798	0.837332	0.29815
AT1G14300	3.93144	3.48055	5.00989	5.85234	7.07713	7.23204	2.15953	2.5234	1.58207	4.28939	3.60844	6.32828	4.23204	1.34871	2.06658	4.29268	4.54911	4.43771	0.271499	0.603815	0.955143	0.135102	0.771736	0.200173	0.412014
AT1G14310	9.14478	8.2963	3.4119	5.84848	5.75084	9.75758	6.30303	6.22222	5.61167	3.24579	8.94837	3.23232	5.76431	7.93266	10.1291	6.51852	8.3468	7.92593	-0.445586	0.492528	-0.432342	0.606866	-0.25523	0.647357	0.0817504
AT1G14315	0	0	0	0	0	0	0	0	0	0	0	0	1.20337	0	0.0890347	0.247423	0	0.247423	NA	NA	NA	NA	-1.2871	NA	-2.16213
AT1G14320	91.6914	87.4568	95.5864	269.048	167.436	163.556	187.537	172.333	261.934	245.463	307.417	366.42	36.9877	52.8148	68.0247	86.1893	83.9568	95.9444	0.682128	0.00392144	0.34385	0.245332	0.594938	0.0739046	-0.213866
AT1G14330	5.2746	4.08247	6.6776	31.202	22.9822	24.6382	1.8641	2.04124	3.09278	8.35708	7.19353	6.388	2.00562	2.09185	2.49297	12.4124	11.3341	13.4227	1.87805	1.24e-13	1.43566	0.000652814	2.31708	1.73e-13	0.319893
AT1G14340	11.9654	6.77575	12.0693	4.82964	7.9846	5.9769	6.98171	7.74976	6.54475	3.71126	7.21559	6.28296	4.11935	9.30895	9.69201	6.43696	8.76997	8.7026	-1.14891	0.00787867	-0.516997	0.397933	-0.148004	0.812525	0.871105
AT1G14345	61.4659	65.6575	59.8443	35.5952	50.8455	58.0096	103.969	113.662	124.79	56.8587	79.3808	80.479	36.9054	53.6838	52.6766	27.5066	38.2743	32.4072	-0.823207	0.000910409	-0.879639	5.74e-05	-0.690985	0.0288442	-0.0061496
AT1G14350	2.19856	3.05776	1.62906	2.00316	3.41336	3.2694	0.422383	0	0.541516	0.217509	0.0537004	0.0866426	0.386282	2.43412	2.70081	1.11191	1.33032	1.28069	-0.143743	0.846146	-1.65454	0.503222	-0.801708	0.286634	-0.797876
AT1G14360	16.1585	10.2709	17.5216	26.1412	27.2478	30.871	11.8012	6.08646	9.36599	16.1477	19.2046	15.6311	9.25072	5.09222	11.7039	16.0403	17.9568	16.5	0.509471	0.0932356	0.718471	0.0563432	0.793566	0.0739776	0.167356
AT1G14370	9.83133	6.61388	10.5737	19.9312	17.3586	19.7143	3.75904	1.89329	1.26219	7.88124	3.48193	7.16007	6.38439	3.84165	8.01205	11.7636	10.2633	12.117	0.648252	0.0272247	1.25796	0.0361428	0.739958	0.0885844	-0.0253157
AT1G14380	9.44785	7.16237	7.07157	8.99877	7.18528	7.53497	2.87117	2.42945	2.61759	2.46421	1.50879	1.80613	4.72638	7.37914	6.91616	5.03885	5.39836	5.88466	-0.446109	0.174896	-0.672406	0.288629	-0.386285	0.306975	-0.0762819
AT1G14390	0	0.392157	0	0	0	0	0	0	0	0	0	0	2.67023	0.0828877	0.211676	0.0784314	0.149287	0.176471	-3.42753	0.385576	NA	NA	-2.88198	0.0379547	0.239493
AT1G14400	65.2583	51.5618	46.402	59.7427	71.8513	83.6322	65.1437	54.6573	71.1558	68.5457	87.1869	94.7457	36.1327	35.7045	36.1859	50.2352	52.3206	66.7296	-0.0509486	0.889251	0.178981	0.588898	0.509375	0.0666087	0.424926
AT1G14410	4.59552	4.10404	6.13453	7.09686	7.22152	6.31211	3.35785	6.51121	4.66368	4.53901	4.90942	4.30493	12.2834	3.50314	5.96413	4.6565	4.86726	5.26816	0.0529999	0.939057	-0.321012	0.692601	-0.638223	0.310959	-0.827313
AT1G14420	0	0	0	0	0	0	0	0	0	0	0	0	1.45249	0.420814	0.644796	1.09502	0.568439	0.410633	NA	NA	NA	NA	-0.30318	0.810965	-0.966707
AT1G14430	0	0.577486	0	0	0.12317	0.313478	0	0.133266	0.100959	0.486623	0.240283	0.775366	123.15	60.3725	29.8763	64.9006	33.5846	35.8486	-0.95644	0.763062	2.33308	0.268418	-0.800209	0.174225	-0.0166146
AT1G14440	2.29042	2.28789	1.08434	1.83576	1.08307	1.83767	1.33545	1.75777	1.01458	0.611287	1.05644	0.2435	2.98542	1.76918	1.62651	0.948637	0.849715	1.00444	-0.726864	0.365713	-1.29749	0.258771	-1.24535	0.0578709	-0.637351
AT1G14450	27.0056	24.1794	35.1589	44.372	49.7121	35.5963	28.4299	31.828	41.1215	37.3888	24.2449	55.2673	28.8	29.5514	32.1402	31.2523	30.6822	26.4	0.157888	0.708603	-0.0111105	0.9886	-0.181232	0.653762	-0.467259
AT1G14455	0	0	0	0	0	0	0	0	0	0	0	0	0	0	0	0	0	0	NA	NA	NA	NA	NA	NA	NA
AT1G14460	2.6264	2.56334	1.77712	4.28087	2.86905	3.26376	0.562801	0.423303	0.481026	0.450828	0.0636024	0.410476	0.915019	1.59059	1.16782	1.22288	0.984768	1.37573	0.116764	0.831656	-0.905327	0.51186	-0.201142	0.756695	-0.445201
AT1G14470	0.51756	0.0542206	0.81947	1.07024	0.451017	0.510166	0	0.0813309	0	0	0.219963	0	0	0.229205	0.351201	0.0542206	0.123845	0.203327	0.192946	0.919093	0.67342	NA	-0.946204	NA	-1.29535
AT1G14480	0.809151	0.582781	1.25828	1.27815	1.1752	0.249247	0.563516	0.397351	0	0.43528	0.286574	0.346779	0.515352	0.783865	0.629139	0.582781	1.04877	1.31126	-0.375967	0.776271	-0.0418216	0.989406	0.451505	0.681835	0.687553
AT1G14490	0.310345	0.216749	0	0.237685	0	0.254926	0.576355	0.162562	0.492611	0	0	0	1.05419	1.60345	1.28695	1.08374	0.495074	0.568966	-0.607837	NA	-3.53558	NA	-1.05677	0.365661	-0.473879
AT1G14500	0	0	0	0	0	0	0	0	0	0	0	0	1.30587	0.141876	0.434783	0.536995	0.459954	0.956522	NA	NA	NA	NA	0.126575	0.941189	-0.613429
AT1G14510	16.6343	16.091	15.8574	28.4082	23.6965	24.9719	15.6237	13.8209	17.7542	11.5197	24.107	22.1426	5.84522	8.6085	8.86571	10.9499	13.9287	14.9226	0.218645	0.485765	0.0747052	0.901851	0.595306	0.121966	0.233398
AT1G14518	0	0	0	0.638017	0	0	0	0	0	0	0	0	0	0.307438	0.157025	0.145455	0.110744	0	2.20821	NA	NA	NA	-1.32378	NA	-3.66886
AT1G14520	2.06027	1.85004	2.66293	12.1724	4.2747	12.0399	0.16398	0.462509	0.280308	1.35109	0.750526	1.88367	1.79958	1.17309	1.19832	5.55011	4.31955	4.90259	1.69161	0.000450355	1.84468	0.177288	1.76979	0.00062502	-0.0436357
AT1G14530	1.44183	1.79021	1.57025	4.53973	5.89447	6.97457	0.743802	0.923077	0.254291	1.37889	1.13477	1.46472	5.16974	1.3007	1.75143	3.35664	2.47044	3.02098	1.40359	0.00380349	0.812565	0.538074	0.0836707	0.929596	-1.45406
AT1G14540	0.413454	0.649713	1.40279	5.06645	6.00492	7.30189	1.15176	0.216571	0.328138	3.16325	3.02625	1.57506	2.10664	1.67842	3.35111	9.74569	8.79409	8.93355	2.57768	2.7e-05	2.10368	0.0461188	1.72241	0.00017914	-1.0039
AT1G14549	0	0	0	0	0	0	0	0	0	0	0	0	0	17.9474	1.66667	3.08772	2.9386	4.05263	NA	NA	NA	NA	-1.10947	NA	-1.72778
AT1G14550	0	0	0	0	0	0	0	0	0	0	0	0	9.74741	2.11801	1.47516	1.82195	1.38716	0.546584	NA	NA	NA	NA	-1.87601	0.0489628	-2.59769
AT1G14560	4.83023	3.95181	5.09858	8.87842	5.34502	9.40909	2.56298	1.08434	0.876232	1.05586	1.3034	0.525739	1.87514	2.34283	1.45674	1.92771	2.23823	2.24096	0.332761	0.468934	-0.808522	0.457534	0.0739539	0.923724	-0.37232
AT1G14570	14.5907	11.7655	13.326	11.8444	20.857	19.9627	10.1293	9.47507	9.64384	8.71562	7.43342	8.52164	8.91178	7.23616	8.01644	8.00438	9.39836	8.49863	-0.0365297	0.938664	-0.458943	0.241555	-0.0291848	0.952225	-0.116445
AT1G14580	6.54434	6.26961	7.10917	3.85802	7.25372	5.72937	5.63711	5.88621	6.35572	4.81753	7.13634	4.33009	4.16812	6.95951	4.1389	4.4654	7.28037	5.7509	-0.689711	0.0781297	-0.345151	0.515761	0.0695712	0.91028	0.616301
AT1G14590	2.21386	1.78916	3.71988	8.13855	7.53313	6.70256	0.704819	1.78916	0.60241	1.45181	3.40512	2.45783	0.322289	0.700301	0.429217	0.596386	0.857681	0.84488	1.14368	0.0171783	0.967039	0.361975	0.495308	0.712385	-0.75893
AT1G14600	2.2293	1.0276	1.21019	0.409766	1.03609	1.97771	0.496815	0.980892	2.33546	0.767516	0.505308	1.42675	0.454352	2.36943	1.00849	1.12102	1.92038	1.5414	-0.845117	0.49952	-0.751854	0.667137	0.0721821	0.957369	0.78594
AT1G14610	18.2709	14.1256	16.217	25.4003	20.826	22.4554	4.2522	3.12555	3.52423	4.31305	3.99725	4.54626	8.48458	11.3177	11.7181	15.9185	15.7907	18.0628	0.0556776	0.857587	0.036866	0.955011	0.504053	0.0701932	0.307524
AT1G14620	3.864	2.904	3.42	3.088	5.856	5.382	3.744	1.452	2.2	2.169	3.332	2.304	3.424	1.674	2.28	3.784	3.216	2.772	0.0422286	0.962006	-0.0838744	0.953465	0.337204	0.668043	0.197547
AT1G14630	0.309963	1.62362	0.934809	0	1.50062	1.52768	0.287823	1.13653	0.738007	0.296433	0.731857	0.708487	1.57934	0	1.40221	0.541205	0.494465	0.730627	-0.402582	0.838268	-0.572055	0.824819	-0.87882	0.591207	-0.599907
AT1G14640	0.722826	0.478261	1.54891	3.14674	2.65217	2.25	0.211957	0.179348	1.08696	0.545743	0.431159	0	0.193841	0	0.301178	0.438406	0.333786	0.269022	1.19053	0.071322	-0.813561	0.700799	0.823929	NA	-0.510475
AT1G14642	1.90909	0.666667	4.31818	1.46212	9.24242	0	0	0	6.06061	0	0.901515	0	0	0	0	0.666667	1.01515	0	0.270437	0.925949	-2.34504	NA	0.915384	NA	0.507226
AT1G14650	12.5259	11.2477	14.1662	20.4394	14.7024	14.9927	4.48631	2.65125	2.79976	2.93366	3.00578	4.49909	3.38649	5.49057	5.29063	7.79306	8.46166	8.958	-0.0362682	0.923446	-0.121918	0.863772	0.658749	0.0435191	0.553901
AT1G14660	1.71833	1.97325	2.24233	0.68332	1.24784	1.22148	0.0920535	0.363493	0.472069	0.474036	0.608576	0.377655	4.54603	2.4878	1.49489	1.66168	0.896145	1.40205	-1.36117	0.0188925	0.399865	0.839187	-1.17326	0.0533173	0.0244269
AT1G14670	27.0042	22.437	21.94	42.4333	56.4637	49.6226	18.5903	18.8397	14.4111	31.5025	33.4189	26.8711	10.873	9.45035	11.3649	34.1432	33.763	40.4841	0.610758	0.00540468	0.615588	0.015086	1.63097	8.41e-12	0.897785
AT1G14680	0.4811	0.604811	0.435281	0.884307	0.838488	1.65979	0	0	0	0.27606	0	0.879725	0	0.213058	0.32646	0.705613	0.613975	1.20962	0.683735	0.682559	3.10436	NA	1.74036	NA	0.90623
AT1G14685	11.2894	13.0505	10.1751	16.2987	19.3491	19.826	7.59114	7.61277	5.66426	8.93512	9.62049	12.3584	2.20391	5.84243	5.42997	8.24717	9.86715	8.80227	0.227265	0.492563	0.352658	0.422135	0.798034	0.0639872	0.416019
AT1G14686	0	0	0	0	0	0	0	0	0	0	0	0.752941	1.25882	0.729412	0.279412	0.0862745	0.262745	0.129412	NA	NA	2.69519	NA	-2.18656	NA	-2.92921
AT1G14687	2.38519	0.434568	0.703704	0.714815	0.903704	0.766667	0.866667	2.11852	2.46914	1.48765	2.49753	2.84444	18.4938	5.05185	11.2593	3.91111	2.64691	5.45926	-1.02562	0.510511	0.0773281	0.964793	-1.65581	0.00590712	-0.771584
AT1G14688	0	0	0	0	0	0	0	0.205928	0	0	0	0.599064	4.00624	0.870515	0.592824	1.09828	0.209048	0.411856	NA	NA	0.739456	NA	-1.65027	0.255497	-2.38904
AT1G14690	16.1302	11.8145	11.7494	14.369	19.9528	15.4955	2.47518	2.79251	0.976404	2.45118	2.56591	1.2498	4.70138	8.47518	7.15012	5.65663	7.57771	7.43775	-0.119535	0.749515	-0.205314	0.84101	-0.134363	0.778066	-0.154701
AT1G14700	6.72538	14.514	7.75821	6.02642	4.29784	3.64612	2.9976	4.01601	2.08167	0.771817	1.23859	1.22978	6.85348	8.63731	7.45396	2.60689	4.18415	5.86549	-1.51631	0.00088586	-1.70266	0.0311092	-0.996075	0.0353427	0.3728
AT1G14710	9.70104	10.9108	12.3291	34.0676	26.1058	22.5469	4.97103	3.82387	5.09849	11.4496	8.87099	7.11935	3.63693	3.59212	4.58671	10.7748	10.8691	11.4461	0.888742	0.000282625	0.785625	0.0395343	1.31831	7.97e-06	0.306931
AT1G14720	21.5608	21.6736	20.2967	27.776	25.1602	30.7122	24.997	21.543	27.1513	28.4266	34.0757	32.3323	14.2878	23.319	26.4985	19.7151	25.796	26.9777	-0.0531049	0.884922	0.154562	0.684905	0.015186	0.976822	-0.0812337
AT1G14730	0.65561	1.20195	1.48293	1.12976	1.42829	2.01951	1.59805	2.06049	2.73171	0.940488	2.20585	3.93366	2.0878	1.9961	1.39024	1.54537	2.41854	2.70439	0.0337992	0.982244	-0.0806497	0.958596	0.213715	0.822821	0.0248842
AT1G14740	24.1441	21.2074	21.9816	50.2974	40.6341	47.3995	5.9952	7.23939	6.245	12.9279	8.76541	6.61009	7.02482	7.29704	7.49199	21.0312	19.9015	25.1529	0.592245	0.00216535	0.330229	0.509345	1.45381	2.37e-09	0.740587
AT1G14750	0	0	0.0904331	0	0	0	0.111376	0	0	0	0	0	1.83341	0.177059	0.452166	0.125654	0.510233	0.314136	-0.4755	NA	-1.22542	NA	-1.35202	0.290915	-1.14809
AT1G14755	0	0	0	0	0	0	0	0	0	0	0	0	0	0.369048	0	0.349206	0.797619	0.261905	NA	NA	NA	NA	1.52996	NA	0.767539
AT1G14760	0	0	0	0	0	0	0	0	0	0	0	0	0	0.761255	0	0	0.365621	0.270123	NA	NA	NA	NA	-0.394066	NA	-1.0998
AT1G14770	1.26045	1.22615	1.73098	2.89603	0.915327	2.66238	0.250804	0	0.214362	0	0	0.411576	1.37621	0.199357	0.50911	0.471597	0.215434	0.318328	0.198674	0.831905	-0.350116	NA	-1.05624	0.399131	-1.31877
AT1G14780	1.37893	0.441404	0.346557	3.43228	5.22937	3.2093	0.960328	0.240766	0.364797	3.62654	3.14729	3.93981	4.87916	4.07114	8.79389	10.4733	8.58504	7.16279	1.95486	0.00137016	2.66992	4.72e-05	0.381936	0.475395	-1.65475
AT1G14790	9.15682	8.50644	7.4363	5.67796	4.67875	7.44917	3.01182	3.18991	1.62858	1.20278	1.62543	2.4208	3.14789	3.85973	4.81613	2.19595	2.67507	3.20725	-0.946914	0.0003734	-0.792213	0.14388	-0.717649	0.0662175	0.0916735
AT1G14800	0	0	0	0	0	0	0	0	0	0	0	0	0	0.322078	0.0822511	0	0	0	NA	NA	NA	NA	-3.78162	NA	-4.4216
AT1G14810	15.1779	18.6317	16.7724	22.8938	15.8179	16.9883	14.6855	10.0138	11.0345	10.471	11.5717	14.1683	13.8731	12.0579	16.3138	16.8717	18.1593	16.7048	-0.308704	0.357465	-0.179729	0.725956	0.141642	0.730631	0.323429
AT1G14820	3.67755	2.26268	3.03683	4.29187	6.2738	8.34329	1.46352	1.37596	0.555942	1.84225	1.48853	1.20083	1.18972	2.84364	2.24461	3.4246	3.95761	4.44892	0.630654	0.246202	0.204173	0.893993	0.70499	0.219298	-0.0540803
AT1G14830	13.2708	12.1601	16.6035	37.2208	33.6117	37.5149	9.77099	7.44382	7.92079	18.3629	16.3926	21.8201	6.08007	8.88765	10.8373	28.9419	26.2751	32.588	0.932055	6.46e-06	0.971477	0.000407321	1.58734	2.53e-08	0.509381
AT1G14840	6.62353	8.54023	6.37687	5.30691	6.51193	6.69632	1.79782	1.17428	1.5366	0.877072	1.01051	0.465831	3.46138	6.16741	4.57137	2.20623	3.3053	4.24343	-0.677654	0.0414375	-1.12575	0.166982	-0.689906	0.137042	-0.15772
AT1G14850	4.07273	4.72381	4.44156	7.979	7.34113	6.22792	1.82338	2.22857	2.77056	3.9645	3.73485	3.11688	2.13074	1.65065	1.80952	2.45714	3.66905	3.84286	0.255866	0.433134	0.444786	0.343178	0.718555	0.0801812	0.347433
AT1G14860	1.04255	0.858156	0	2.56649	3.6773	2.93617	0.207447	0	0	2.13652	2.8484	1.70213	0.379433	0.494681	0.505319	1.48227	1.42553	2.86702	1.69626	0.0670948	5.04766	0.00292136	1.86889	0.0623066	0.0806272
AT1G14870	8.05946	3.21081	14.1216	13.5622	26.0486	26.5743	7.90541	4.63784	10.2703	24.4257	25.8905	28.2811	11.5676	6.28378	16.5608	30.8	29.9689	34.6054	0.986108	0.0705544	1.59712	4.9e-05	1.29121	0.00340858	0.201913
AT1G14880	359.278	142.871	346.967	305.52	195.2	229.729	387.859	177.553	387.712	310.937	190.556	175.937	340.162	198.157	477.608	429.647	239.361	264.776	-0.650623	0.0482028	-0.673021	0.32921	-0.27855	0.611139	0.259741
AT1G14890	9.9661	12.1186	9.86229	38.0275	43.9407	39.9089	15.6165	15.9407	14.6186	60.25	75.6356	71.3898	17.6822	9.65466	12.982	41.5763	43.0816	45.1653	1.47456	1.61e-08	1.94967	5.42e-18	1.58428	2.54e-07	-0.00216345
AT1G14900	1.63902	1.37366	1.85366	3.01268	5.71317	6.26049	1.36976	3.34829	2.73171	3.52683	6.15317	5.80683	2.50537	2.35902	1.94634	2.91902	2.94146	2.83317	1.19073	0.077104	0.799062	0.312141	0.256006	0.742962	-1.05188
AT1G14910	13.5765	11.6337	10.1575	10.5578	19.516	15.8703	6.78823	6.18152	4.64153	7.3908	8.63034	8.11604	4.07957	5.54994	5.86614	8.05968	7.83009	8.58848	-0.0731025	0.871071	0.247002	0.594609	0.485341	0.165791	0.437157
AT1G14920	8.87741	14.5496	10.7093	10.7877	9.28323	11.9591	18.9047	16.8023	10.1456	6.90512	9.94927	14.0686	7.2372	8.56177	7.05026	4.83607	5.19258	8.86613	-0.548558	0.101648	-0.776166	0.0332488	-0.410361	0.354325	-0.00702937
AT1G14930	0	0	0	0	0	0	0	0	0	0	0	0	16.6676	17.5911	9.9096	17.2573	9.3185	8.81224	NA	NA	NA	NA	-0.424428	0.453287	-1.06218
AT1G14940	0	0	0	0	0	0	0	0	0	0	0	0	1.12929	0	0.626649	1.74142	0.441953	1.48021	NA	NA	NA	NA	1.05311	0.527735	0.383239
AT1G14950	0	0	0	0	0	0	0	0	0	0	0	0	2.02604	0.660355	0.337278	0.312426	0.15858	0	NA	NA	NA	NA	-2.57413	NA	-3.42264
AT1G14960	0	0	0	0	0	0	0	0	0	0	0	0	0	0	0.276163	0.127907	0.194767	0	NA	NA	NA	NA	-0.514063	NA	-1.03967
AT1G14970	1.5189	1.83233	0.832877	1.90356	1.73808	2.04164	0.512877	0.289315	0	0	0.391233	0.526027	1.40712	0.203836	0.312329	0.144658	0.110137	0.289315	-0.0453462	0.964448	0.0221544	0.99475	-1.77105	0.196383	-1.75809
AT1G14980	24.3478	18.1101	23.4058	170.623	63.2986	66.9	36.6261	24.8696	43.1884	74.3957	113.999	110.191	21.0899	21.0261	31.3913	49.4841	61.6594	51.6522	1.75024	6.25e-07	1.30224	1.46e-06	0.979143	0.0035983	-0.885335
AT1G14990	6.94132	3.68862	2.27545	1.61796	4.96766	6.94132	4.20359	4.26826	6.70659	6.63832	5.7006	7.81796	8.2012	5.56886	7.8503	8.53653	7.38204	6.24431	-0.406542	0.659744	0.190428	0.840056	-0.0973216	0.881375	0.18898
AT1G15000	4.3399	6.16179	4.26241	7.08498	6.13732	6.47315	5.88579	6.01224	6.39021	3.93202	5.82461	5.61251	6.11013	4.93134	1.09789	1.7947	3.46159	2.91638	-0.0459586	0.943062	-0.462807	0.395052	-0.618958	0.457451	-0.758726
AT1G15002	1.18548	1.77419	0.766129	0.778226	1.96774	1.25202	0.471774	0	0	0.485887	0	0.774194	3.45161	0.375	0.191532	0.532258	1.35081	0.532258	-0.401365	0.831039	1.44231	NA	-0.533948	NA	-0.234684
AT1G15010	12.3806	3.1194	10.6343	330.549	170.709	227.854	17.4627	4.43284	9.32836	290.459	323.032	317.731	16.7687	9.3694	12.2295	399.612	276.625	323.351	4.37711	1.15e-12	4.77517	8.92e-60	4.61899	5.11e-56	0.0828951
AT1G15015	0	0	0	1.14472	0	0	0	0	0	0.285884	0	0	0	2.20641	0.563464	1.14828	0.238434	0.156584	3.52541	NA	0.771602	NA	-1.04788	0.568988	-4.64506
AT1G15020	5.77527	5.77937	7.01898	7.03079	4.8825	8.9215	3.72191	4.46998	4.61775	2.22576	2.80862	2.75834	0.658799	0.954336	1.75475	2.21242	1.95947	1.99795	-0.270969	0.547225	-0.936941	0.0628798	0.601856	0.408904	0.716762
AT1G15030	15.7277	13.2669	15.5927	19.3587	21.3593	14.597	10.0997	7.46261	7.65957	9.5228	9.8383	7.82006	5.98419	10.1763	8.77812	8.29179	9.57143	11.7957	-0.129408	0.73174	-0.0902326	0.882706	0.0857837	0.865019	0.0755342
AT1G15040	0.111776	0.175649	0.126414	1.15569	1.78576	3.16766	0	0	0	0.80173	0.395875	0.255489	0.284764	0.247505	0.126414	1.40519	1.73852	3.38124	3.41168	0.00143758	4.2331	0.100419	3.36219	0.00125574	-0.168394
AT1G15045	0	0	0	0	0	0	0	0	0	0	0	0	0	0	0	0	0.62037	0	NA	NA	NA	NA	-0.60091	NA	-1.2335
AT1G15050	0	0.630824	0	0	0.437276	0.741935	0	0	0.358423	0	0.213262	0	0	0.666667	0	0.630824	0	0.236559	0.319822	0.943285	-0.302041	NA	0.0937932	NA	-0.386329
AT1G15060	8.87093	7.49587	9.66102	9.89744	7.63494	8.00652	7.32203	8.26076	11.9948	6.70317	7.49891	9.09518	9.1143	8.16428	6.64711	5.20122	7.07562	6.8266	-0.462464	0.144902	-0.465195	0.263485	-0.432779	0.243216	-0.103631
AT1G15080	1.12	1.17333	1.4902	1.6651	0.956863	0.811765	1.28471	1.65647	0	2.26824	0.28	0.301176	1.00706	1.75059	1.34118	0.621176	0.683137	0.724706	-0.56163	0.613073	-0.249661	0.91913	-1.17999	0.173083	-0.764545
AT1G15090	0	0	0	0	0	0	0	0	0	0	0	0	1104.7	754.054	286.284	475.676	441.838	387.081	NA	NA	NA	NA	-0.831484	0.109353	-1.51273
AT1G15100	3.02314	3.95887	3.17481	18.3573	12.545	9.84447	6.61697	5.59897	8.48329	21.374	14.8368	20.4833	2.20051	5.02057	3.17481	6.4473	5.85604	4.58098	1.54959	0.00116369	1.25128	0.0042192	0.523048	0.434995	-1.15118
AT1G15110	2.48684	0.723684	1.14583	7.93586	7.75877	7.26316	1.53947	1.51974	0.767544	4.3602	4.04496	3.89474	3.98904	3.46711	1.66667	5.78947	4.95888	4.37829	1.93686	4.95e-05	1.46743	0.012871	0.685625	0.198481	-1.42235
AT1G15120	44.4836	32.9566	35.2037	54.5269	48.0946	43.2497	51.0434	40.4152	54.1393	44.3364	50.8213	42.6386	21.9343	40.3285	41.071	27.406	35.3049	39.0276	-0.0722916	0.84815	-0.285542	0.399019	-0.183503	0.694316	-0.25615
AT1G15125	69.0455	84.3333	79.7064	6.57955	9.01136	15.6818	92.1818	116.875	117.992	4.56439	10.8182	23.4545	33.6402	48.4375	49.0294	4	6.72538	13.25	-3.35074	3.71e-35	-3.30847	1.09e-06	-2.59491	5.14e-10	0.60671
AT1G15130	20.1743	15.2122	20.6624	26.7315	29.56	28.8905	11.6876	8.83741	5.73858	9.47609	10.2855	9.52179	14.858	12.3868	15.4463	20.231	21.5264	25.0627	0.166094	0.546186	-0.0393832	0.948582	0.503736	0.0815376	0.207481
AT1G15140	29.2049	31.5574	30.2391	49.9638	42.6667	41.7111	40.2787	37.5082	43.1694	47.2452	50.4775	50.2295	34.2049	29.9836	33.2889	31.7377	35.1475	31.7377	0.114844	0.69562	0.0801688	0.829464	-0.118238	0.726593	-0.36232
AT1G15150	0.607961	0.159228	0.229192	0	0.441496	0	1.12907	0.159228	0.361882	0	0	0	0.516285	0.6731	0.515682	0.371532	0.161641	0.119421	-1.68585	0.467024	-4.95638	0.0296205	-1.55149	0.226018	0.0972974
AT1G15160	0	0	0	0	0	0	0	0	0	0	0	0	0.584699	2.03279	0.259563	0.480874	0.594945	0.495902	NA	NA	NA	NA	-0.96119	0.441396	-1.62038
AT1G15165	3.24324	2.12355	5.13514	5.02992	5.41699	3.79633	0.677606	0.637066	0.19305	0.930502	1.37838	0.555985	0	0.179537	0.366795	0.169884	0.517375	0.318533	0.0389586	0.965671	0.720774	0.728079	0.457585	NA	0.182266
AT1G15170	3.53271	0.771028	2.9965	2.59287	3.13551	2.66005	1.77687	3.77804	3.38785	3.80082	4.03154	3.36449	0.25	1.19509	1.49825	1.59346	2.23072	1.96612	-0.21692	0.812055	0.0808591	0.935991	0.672422	0.411749	0.788974
AT1G15175	6.28227	5.3076	7.79252	3.02654	6.47527	6.24246	1.41134	4.77684	2.89505	0.581423	2.58384	2.31604	0.516285	0.448733	0.572979	0.424608	0.484922	0.79614	-0.737962	0.217375	-0.968307	0.397879	-0.00382693	NA	0.626138
AT1G15180	11.0621	9.51606	8.5439	9.1954	8.22912	5.76231	10.0214	9.39829	9.85011	4.90257	8.40899	7.19486	0.916488	3.78373	1.72912	2.26124	2.4031	2.36724	-0.778773	0.0188939	-0.720267	0.0470924	-0.042059	0.962174	0.584911
AT1G15190	0.0730435	0.229565	0	0.167826	0.424348	0.18	0.406957	0.114783	0	0.209565	0	1.1687	0	0.323478	0.413043	0.306087	0.233043	0.45913	0.75837	0.820881	1.26767	0.712035	0.0544413	NA	-0.740412
AT1G15200	7.6494	9.31588	10.4895	18.2345	14.8594	16.7297	2.26409	2.55435	2.73193	2.46898	1.08367	1.85771	1.70518	8.04553	5.40694	7.46272	7.55037	7.6255	0.422657	0.184741	-0.718219	0.371849	0.397414	0.49977	-0.177289
AT1G15210	0	0.0194132	0	0	0.107655	0	0	0	0	0.0531657	0	0.0423561	1.79396	0.615486	0.125745	0.135892	0.192146	0.232958	1.57209	NA	1.90026	NA	-2.20111	0.0267405	-3.91254
AT1G15215	4.58182	2	3.10909	2.10545	1.55273	1.50545	2.12727	2.88	2.18182	1.31455	0.973636	0.698182	2.33455	2.70545	3.36818	1.2	2.37545	1.74	-1.34317	0.063331	-1.50929	0.114837	-0.829131	0.244421	0.388326
AT1G15220	2.87714	0.982874	2.54654	2.58675	2.54356	3.39092	0.696947	3.83321	2.68057	2.51229	2.3038	2.14445	1.59345	1.10797	1.48548	1.63812	1.04765	1.96575	-0.00896925	0.993888	-0.317329	0.793301	0.0192725	0.985903	-0.0889358
AT1G15230	16.8816	12.901	14.9417	16.6767	14.2136	19.2932	15.2214	20.633	24.2718	14.0388	20.2184	27.5883	5.40194	7.76505	8.9466	6.40777	7.74078	6.79223	-0.277097	0.46532	-0.188518	0.734648	-0.263907	0.61368	-0.129889
AT1G15240	8.61131	7.47417	8.32567	9.24019	6.53395	7.22288	1.45577	1.571	1.40655	2.34677	1.73817	0.77901	2.54693	2.91804	2.2356	3.90371	2.2291	2.98134	-0.527585	0.0513747	-0.0779176	0.942883	0.114372	0.838477	0.520845
AT1G15250	4.02952	5.35793	7.36162	7.83395	3.15129	3.43727	4.74908	6.08856	7.38007	4.00185	4.6107	7.79336	2.369	5.49077	8.06273	5.68266	7.41697	5.72325	-0.628505	0.455396	-0.381809	0.712377	-0.0126632	0.989168	0.489037
AT1G15260	18.3686	18.3784	19.3735	7.11302	10.7912	11.4435	18.398	23.027	25.0614	2.66462	9.94103	6.84029	4.73219	11.6536	11.6708	4.86486	4.93857	6.56757	-1.38598	4.58e-05	-1.97187	2.11e-06	-0.973828	0.056019	0.259946
AT1G15270	61.904	57.1357	49.9791	89.0459	58.5804	71.737	49.8288	47.3987	50.5219	61.382	44.9666	70.547	83.9916	139.403	159.854	93.8789	119.173	121.39	-0.0748943	0.849258	0.0502456	0.93233	-0.346697	0.37569	-0.40754
AT1G15280	11.1417	11.329	14.0009	17.5683	18.9319	14.5358	4.86866	7.09493	4.24794	3.44733	5.26138	3.91157	3.71045	5.07932	8.40052	4.42479	6.73775	5.89337	0.0479524	0.903968	-0.584454	0.225507	-0.196213	0.740961	-0.381769
AT1G15290	27.2163	26.2717	27.4383	18.381	21.436	19.6338	5.86706	6.0035	5.86978	3.13839	4.20952	3.61983	8.90107	11.0262	11.6511	7.06395	10.4439	10.5061	-0.889846	2.32e-07	-0.905575	0.000895924	-0.316915	0.367779	0.430022
AT1G15300.1	0.314843	0.857571	0.427286	1.08508	1.09745	1.08621	0.350825	0.643178	0.0749625	0.903298	0.446027	0.575712	0.641679	0.627436	0.391679	0.857571	1.15517	1.11319	0.551655	0.577713	0.589581	0.723737	0.862184	0.268052	0.191003
AT1G15310	1.23167	0.929032	1.33724	3.73548	1.28798	1.21408	0	0.154839	0.469208	1.27214	0.558358	0.33783	1.75718	0.763636	1.11437	0.825806	1.21818	0.696774	0.413804	0.666469	1.55784	0.404996	-0.46708	0.619909	-1.00973
AT1G15320	0	0	0	0	0	0	0	0	0	0	0.157512	0	0.566512	0.123097	0.314361	0.174719	0.177366	0.262078	NA	NA	1.20464	NA	-0.727639	NA	-1.39986
AT1G15330	0.0709459	0	0	0	0.206081	0.699324	0	0	0	0	0.201014	0.486486	1.44595	1.57095	0.240709	1.26351	0.735642	0.668919	2.69749	0.447215	2.77634	NA	-0.289003	0.838924	-3.19004
AT1G15340	50.728	52.4232	54.6788	83.131	51.0126	54.7481	21.5139	19.7003	15.995	14.4175	15.6618	15.7179	24.796	48.7254	45.7651	26.7657	32.2764	31.1297	-0.186714	0.539237	-0.52916	0.0785448	-0.547186	0.126855	-0.49487
AT1G15350	8.19512	6.70732	7.53049	14.7104	23.8049	24.8232	9.03659	4.56098	5.0813	19.8384	20.8008	24.5854	0.869919	1.89024	0.965447	5.27642	3.33638	6.57317	1.05099	0.0028599	1.63081	9.37e-06	1.87235	0.00577521	0.710868
AT1G15360	0	0	0	0	0	0	0	0	0	0	0	0	1.02148	0.665871	0	0.420048	0.479714	0.0787589	NA	NA	NA	NA	-0.68768	NA	-1.47714
AT1G15370	24.0327	12.109	18.8965	33.9196	35.2371	31.5858	13.0708	13.1281	12.8065	16.4169	18.9687	16.4796	17.4932	13.9373	16.5668	22.2997	25.7411	25.0872	0.436103	0.251573	0.19806	0.731981	0.478168	0.187162	-0.0829931
AT1G15380	1.36724	1.25331	0.966429	1.5707	2.4822	1.47406	0.476094	0.402848	1.01729	0.735504	2.17904	1.9532	0.870804	0.946083	0.869786	2.059	1.22686	3.22279	0.15102	0.909237	1.16036	0.443153	1.13195	0.243355	0.880128
AT1G15385	0	0	0.372549	0.756863	0.478431	0.811765	0	0	0	0.945098	1.16667	1.50588	0	0	0	1.20784	1.18235	1.16471	2.67202	0.398506	3.97383	NA	3.92926	NA	1.10517
AT1G15390	8.4334	9.79722	9.25447	10.9354	9.2167	9.05368	10.002	5.24851	6.56064	5.27038	6.86083	7.06163	3.82903	5.9165	5.9493	3.76143	7.85885	6.62624	-0.358596	0.427354	-0.368483	0.585345	0.0470472	0.951624	0.265131
AT1G15400	25.3668	22.6207	16.28	39.326	21.162	29.6332	24.6959	22.7586	27.7952	20.9018	26.4859	40.5266	7.15569	9.71787	11.3166	9.47126	9.52142	14.9655	0.0306749	0.952301	0.00852856	0.98962	0.0880886	0.883665	-0.0742069
AT1G15405	275.301	435.178	208.219	99.1438	57.6575	17.7226	8.81507	7.68493	13.0137	26.411	10.5959	24.3288	1808.74	1581	4062.23	3151.42	3675.36	2133.47	-2.84914	0.000517903	0.849142	0.278745	0.115237	0.861154	2.86228
AT1G15410	3.75195	4.84649	3.62533	4.26843	2.22203	3.6804	2.13096	1.88899	1.30095	1.77667	0.877277	1.66522	1.85603	1.53252	1.19471	0.801388	1.10408	0.715525	-0.717663	0.113859	-0.52216	0.557455	-0.88209	0.177057	-0.275821
AT1G15415	0.525	0	0	12.0625	13.2167	9.4875	0.4875	0	0	18.5771	7.18958	16	1.78333	0.3875	0.197917	6.23333	2.23333	4.4	5.32465	2.08e-06	6.46864	1.06e-05	2.83309	0.0256063	-2.57111
AT1G15420	1.88849	2.76978	2.56295	47.0351	32.036	30.3426	1.05216	1.42446	1.97842	12.5701	12.3067	13.295	5.38849	2.50899	4.18615	29.2806	22.5944	27.8363	3.48461	1.16e-26	2.87307	1.81e-09	2.63079	1.01e-13	-0.962733
AT1G15430	1.65	2.40952	2.4881	84.4375	41.8286	45.7125	1.95	1.17857	1.30952	51.6429	51.4958	61.8286	2.29286	1.32857	1.41369	29.8048	27.797	31.3107	4.28511	1.18e-42	5.05262	3.78e-58	4.12346	5.44e-36	-0.289953
AT1G15440	2.7951	1.17128	1.8634	10.8837	9.57198	8.04799	2.95061	1.01716	1.96147	5.57128	5.1268	4.23678	2.3986	1.49842	1.79685	6.50368	7.55657	6.33415	1.84825	1.59e-07	1.17246	0.0149605	1.75574	5.95e-07	-0.217281
AT1G15450	0	0	0	0	0	0	0	0	0	0	0	0	0	5.16667	3.95833	1.22222	6.51389	2.75	NA	NA	NA	NA	-0.0928312	NA	-0.646839
AT1G15460	0	0	0	0	0	0.0880102	0	0	0	0	0	0	1.09184	1.02806	0.161565	0.29932	0.284864	0.252551	1.44805	NA	NA	NA	-1.45374	0.184764	-3.12243
AT1G15470	4.0339	5.22034	4.56215	4.77048	8.78814	8.625	2.80932	2.51695	4.37853	3.40395	4.37006	2.44068	3.62712	4.20339	4.36088	4.84746	5.2048	4.52119	0.228237	0.694318	-0.13174	0.899223	0.0979633	0.868904	-0.248578
AT1G15480	2.17972	1.14176	2.00865	4.26622	1.87602	2.7852	1.57424	0.888035	0.192215	2.432	2.80202	0.922633	1.64536	1.07256	1.00432	1.81836	1.38443	1.52235	0.320616	0.660145	1.04513	0.296685	0.284966	0.711104	-0.156637
AT1G15490	2.17568	1.28829	1.14114	2.17342	3.20571	3.10811	1.49324	1.04054	2.02703	0.542793	1.16141	0.864865	0.642643	0.418919	1.1768	0.825826	0.628754	0.718468	0.414226	0.505749	-1.0153	0.204761	-0.271327	0.787998	-0.81524
AT1G15500	34.9647	33.2777	32.2625	21.966	23.7393	24.6994	44.2441	41.7384	46.994	26.2125	31.8389	24.8481	3.92841	3.92657	4.01101	5.97705	7.62552	6.75447	-0.961572	3.34e-07	-0.893387	1.15e-05	0.642211	0.0847307	1.49355
AT1G15510	2.45444	2.36832	3.43329	1.70665	3.28335	2.46713	0.629758	0.862745	0.768935	0.0926567	0.27451	0.66436	3.29104	0.929642	1.24183	1.18416	1.36524	0.964245	-0.581559	0.272502	-1.36115	0.264961	-0.674287	0.367844	-0.228695
AT1G15520	4.25713	2.43265	12.964	46.1117	41.9158	33.2435	0.975428	0.724002	2.85213	10.4162	12.5579	8.63537	3.09873	1.38745	9.48333	30.9873	31.4568	33.5502	2.20023	0.00638556	2.57236	0.000316439	2.60008	0.00641529	0.319703
AT1G15530	11.4642	13.2156	11.1821	19.0944	18.4455	22.5799	10.0913	11.2511	10.553	11.3714	17.1466	17.4368	6.29731	6.98326	5.78387	7.59006	8.66819	10.3135	0.291385	0.328262	0.306553	0.421899	0.352027	0.349205	-0.0594323
AT1G15540	0	0	0	0	0.50675	0	0	0	0	0	0	0	0.444444	0	0.0986501	0.274143	0.139148	0.0685358	2.54631	NA	NA	NA	0.132432	NA	-2.52124
AT1G15550	4.68153	2.59236	5.74841	1.38296	1.74841	4.61465	2.98089	3.78344	1.27389	0.959395	0.378981	2.44586	8.17834	2.81369	2.42038	2.24204	2.40048	3.10032	-1.17462	0.0760045	-1.32985	0.195144	-0.829204	0.238972	0.145621
AT1G15560.1	0	0	0	0	0	0	0	0	0	0	0	0	0	0	0.0572289	0	0	0.119277	NA	NA	NA	NA	-0.150419	NA	-0.804721
AT1G15570	1.55885	1.77306	1.10817	1.12566	0.776246	0.54878	0	0.489926	0.424178	0	0.946448	0.610817	0.453871	0.887593	0.100742	0.419936	0.426299	0.664899	-1.31882	0.0993489	0.476586	0.857086	0.0352111	0.983724	1.23855
AT1G15580	2.27389	0.980892	0	0.307325	1.55414	0	0.372611	1.05096	0.636943	1.91879	0.947452	0.611465	2.04459	2.66561	0.453822	1.68153	1.17357	1.99682	-1.32181	0.543683	0.479103	0.853148	-0.098802	0.948545	1.06055
AT1G15590	0	0	0	0	0	0	0	0	0	0	0	0	0	0.181818	0.0928641	0	0	0	NA	NA	NA	NA	-3.24735	NA	-3.88659
AT1G15600	0	0	0	0	0	0	0	0	0	0	0	0	0	0	0.076244	0	0.0537721	0.211878	NA	NA	NA	NA	0.597453	NA	-0.054343
AT1G15610	0	0	0	0	0	0	0	0	0	0	0	0	0	0	0.0924125	0	0.195525	0.0642023	NA	NA	NA	NA	0.320757	NA	-0.318787
AT1G15620	0	0	0.214447	0	0	0	0	0	0	0	0	0	0	0.209932	0	0.198646	0	0.223476	-0.4755	NA	NA	NA	0.51752	NA	0.762517
AT1G15630	0	0	0	0	0	0	0	0	0	0	0	0	0	0.173346	0.0885368	0.164026	0.0624418	0	NA	NA	NA	NA	-0.685719	NA	-1.26407
AT1G15640	0	0	0	0	0	0	0	0	0	0	0	0	0	0.521008	0.0887021	0.246499	0.125117	0.308123	NA	NA	NA	NA	-0.0505136	NA	-0.663886
AT1G15650	0	0	0	0	0	0	0	0	0	0	0	0	0	0	3.47561	1.07317	0	0.804878	NA	NA	NA	NA	-1.50926	NA	-2.00099
AT1G15660	2.79411	3.37179	3.6	2.43789	3.59579	4.18358	0.394105	0.722526	0.421053	0.405895	0.200421	0.565895	0.360421	2.976	1.76	1.66737	1.55158	1.80632	-0.379854	0.465131	-0.658597	0.695218	-0.225232	0.794477	-0.00190275
AT1G15670	10.0429	5.60364	9.01235	64.9604	36.1481	51.9181	9.88304	6.17544	8.18713	41.9675	43.5328	59.6335	8.89929	5.31774	10.4938	37.2814	31.4756	51.3762	2.19842	1.11e-15	2.39251	1.52e-20	2.12048	2.32e-09	-0.20041
AT1G15680	0	0	0	0	0	0	0	0	0	0	0	0	0.347121	0.150852	0.616383	0.642336	0.054339	0	NA	NA	NA	NA	-0.921031	NA	-1.41758
AT1G15690	121.583	130.173	136.042	163.397	142.756	135.112	162.374	168.559	185.198	126.392	180.891	141.074	148.782	147.754	162.48	145.291	167.478	160.734	-0.25941	0.192961	-0.424057	0.0427634	-0.093934	0.749589	0.0218621
AT1G15700	2.5536	1.5488	2.28	4.9408	3.5136	3.6432	2.0592	1.056	2.08	1.5424	1.1424	0.9216	2.0544	1.488	2.66	2.1824	2.8408	2.4288	0.491222	0.486542	-0.723473	0.540192	0.0907592	0.919532	-0.524337
AT1G15710	5.49887	4.50263	6.8623	6.68021	6.97667	8.25508	6.69074	7.64786	4.66516	7.79759	12.8044	6.93454	2.89842	5.8781	4.8608	6.29044	6.85628	7.39955	-0.0485041	0.93816	0.318509	0.603328	0.401988	0.409294	0.304055
AT1G15720	0.574555	0.180575	0	2.77223	1.00137	2.1238	0.480164	0.0902873	0.273598	0.659371	0.406977	2.10123	2.9275	2.29001	1.29959	2.16689	1.69562	2.43776	2.37375	0.0276234	1.78249	0.277841	-0.0857096	0.922996	-2.58878
AT1G15730	18.435	19.6003	16.7538	19.9177	15.7779	19.1992	11.4631	11.9843	9.92815	9.75963	7.53952	8.65317	16.4938	25.5127	24.1378	12.6453	15.4918	12.9758	-0.448965	0.107322	-0.580354	0.140308	-0.835187	0.00620459	-0.528038
AT1G15740	54.1333	46.78	51.9085	22.79	35.7229	40.2275	12.7451	12.7686	8.7146	6.61569	7.62222	7.27843	31.8902	35.498	34.0261	17.9834	19.8519	25.7961	-1.07491	2.79e-06	-0.88001	0.00410706	-0.811996	0.00129432	0.117507
AT1G15750	12.4466	11.7702	14.0544	26.6222	26.2219	26.2421	4.78995	3.65387	3.44266	7.23168	6.42196	6.16329	11.7478	13.8018	10.806	20.6541	18.0475	18.7299	0.606932	0.00127915	0.539928	0.114167	0.529923	0.0287715	-0.211997
AT1G15757	0	0	0	0	0	0	0	0	0	0	0	0	0	0	0.376984	2.09524	0.531746	0	NA	NA	NA	NA	1.58361	NA	1.03979
AT1G15760	0.275862	0	0	0	1.60263	0	0	0.216749	0.985222	1.58292	0.195402	0	0.702791	0	0	0.433498	0.330049	0	1.8828	0.640136	0.322575	NA	0.873177	NA	-1.20751
AT1G15770	0	0	0	0	0	0	0	0	0	0	0	0	0	0	0.30095	0.464625	0.0707497	0.0696938	NA	NA	NA	NA	0.347309	NA	-0.0981684
AT1G15772	0	0	0	0	0	0	0	0	0	0	0	0	0	0	0	0	0	0.0694737	NA	NA	NA	NA	-0.60091	NA	-1.2335
AT1G15780	10.3209	10.4675	11.4753	10.6332	15.5805	14.3631	3.3444	2.25173	2.81236	1.77778	3.20954	3.00968	4.83449	5.78838	7.24873	8.01291	8.52559	9.12863	-0.113195	0.732457	-0.268923	0.634173	0.357629	0.296022	0.33693
AT1G15790	10.2992	9.30484	11.9685	12.5917	11.802	11.6423	1.84252	2.52418	2.92463	1.62655	3.61417	3.2396	13.4803	11.0889	13.3577	11.7795	10.7019	12.2497	-0.242729	0.604855	-0.0033926	0.998046	-0.264598	0.536643	-0.146483
AT1G15800	2.20431	2.30928	2.13683	4.88379	5.48828	4.46204	1.53515	0.618557	1.68697	4.0656	5.46485	4.85848	2.40675	2.26617	1.15745	3.71134	2.88847	3.15464	0.704281	0.273957	1.74694	0.0191736	0.711633	0.324089	-0.08439
AT1G15810	7.2103	5.55733	5.12569	7.21827	7.62968	7.61496	2.29552	1.37584	4.65972	2.06867	4.37768	1.88351	3.14899	4.10546	4.25199	4.26242	4.80625	4.89638	-0.128215	0.802088	-0.202624	0.859642	0.106941	0.852075	0.114415
AT1G15820	2348.38	2777.24	2267.63	2066.06	1310.34	1363.44	4117.85	5059.18	4884.19	1474.32	2277.4	2432.22	2831.02	3320.8	2885.74	1111.72	1454.57	1486.31	-1.09263	1.77e-07	-1.41188	1.05e-12	-1.29033	3.58e-10	-0.351798
AT1G15825	0	0	0	0	0	0	0	0	1.04987	0	0	0	0	0	0.498688	0.230971	0.703412	0	NA	NA	-2.27697	NA	0.172096	NA	-0.361763
AT1G15830	6.71074	12.1212	8.37466	9.83609	5.04132	7.84091	7.25207	5.72727	5.23416	1.4938	1.63912	2.1157	4.71625	2.69008	0.523416	1.21212	0.830579	0.681818	-0.715606	0.103403	-2.00509	5.05e-05	-1.57447	0.0853927	-1.01613
AT1G15840	0.0910076	0	0	0	0	0	0	0	0	0	0	0	2.78223	1.2091	0.20585	0.286024	0.435536	0.286024	-0.4755	NA	NA	NA	-1.99664	0.140414	-1.79464
AT1G15850	0	0	0	0	0	0	0	0	0	0	0	0	3.03546	0	0	0	0	0	NA	NA	NA	NA	-4.99032	NA	-5.85429
AT1G15860	12.2472	10.6688	14.7544	20.9517	24.168	24.1117	17.9857	14.3296	21.3946	23.2979	27.817	26.7765	3.39144	7.9588	12.7971	14.504	19.1656	18.775	0.446063	0.148228	0.328881	0.373286	0.908789	0.0746553	0.320822
AT1G15870	0.0855397	0.627291	0.580448	1.17923	0.99389	0	0	0.13442	0.203666	0	0	0.586558	0	0.378819	0.290224	1.25458	0.409369	0.537678	0.327173	0.891554	0.49733	NA	1.34017	NA	0.926814
AT1G15880	17.5032	13.6124	16.2511	20.7225	19.5378	19.212	5.96178	3.72338	5.09554	5.92084	10.2866	6.81347	6.23112	5.92357	6.31028	10.0892	10.6078	12.131	-0.112925	0.778645	0.45115	0.486391	0.691308	0.0753424	0.692278
AT1G15885	0.159696	3.17871	3.25095	2.20152	0.927757	0.787072	0.444867	1.0038	1.52091	0.91635	2.48859	0.730038	0	0.353612	1.26426	0	0.764259	0.627376	-1.17178	0.458946	0.254674	0.925392	-0.570782	NA	0.46507
AT1G15890	4.65222	4.66185	3.20261	1.72618	1.51084	0.498452	0.724458	1.1806	0.550396	0.414517	0.245614	0.198142	1.32508	1.98349	2.32026	0.877881	0.783626	1.08978	-2.20047	1.49e-06	-1.7789	0.0904187	-1.2257	0.0177797	0.852805
AT1G15900	0.245614	0	0	0	0	0.605263	0.684211	0	0	0.704678	0	0	3.75439	3.80702	0.555556	0	0	0.385965	0.486281	NA	-0.195868	NA	-4.34481	NA	-5.08218
AT1G15910	7.19119	7.60538	7.51325	6.13698	4.57562	4.21932	0.381574	0.914798	0.733795	0.098247	0.24256	0.156543	0.523441	2.50224	1.78149	0.789238	1.4203	1.13004	-1.02262	0.000981422	-2.22724	0.0907491	-0.719546	0.333447	0.131413
AT1G15920	4.91312	6.14651	5.28677	10.1925	10.8075	11.9898	4.11925	3.59796	4.54287	3.01079	3.91936	5.01533	1.21522	0.633731	1.78024	2.14878	3.04373	2.51107	0.559687	0.112249	-0.24781	0.729581	0.886371	0.210495	0.18552
AT1G15930	31.6981	31.5472	33.8574	62.3103	47.5723	50.3396	39.4906	47.4591	65.8281	61.1342	76.2149	88.7547	11.2159	14.6226	19.0199	37.174	37.6436	36.3899	0.279553	0.309338	0.340797	0.334197	1.12564	0.00032205	0.702633
AT1G15940	5.64427	5.35117	5.19915	10.7972	7.86379	9.44056	1.06719	0.441472	0.608088	0.366373	0.687443	0.350258	2.60261	1.97933	2.54181	2.62207	3.68714	4.41472	0.347006	0.265182	-0.747349	0.520293	0.456278	0.339996	-0.0077654
AT1G15950	51.5632	42.3983	44.7537	108.278	75.0635	84.2184	67.1435	57.379	66.2384	81.5375	102.946	96.8908	35.4375	38.3683	36.8879	69.0935	60.9265	68.7794	0.502186	0.0239735	0.349796	0.123089	0.705339	0.00125161	0.0699692
AT1G15960	1.49368	1.64717	3.20075	1.08376	1.37015	1.25924	0.547496	0.926533	0.280767	0.338325	0.723912	0.449228	1.0014	0.174076	0.577913	0.494151	0.376228	0.247075	-1.18629	0.0661906	-0.442521	0.803252	-0.702892	0.57333	0.414483
AT1G15970	5.57298	3.07841	2.7503	11.1749	9.41858	9.23884	3.52835	2.70688	5.3076	2.76176	7.67973	9.14837	6.19542	2.80458	4.01086	4.08685	4.48552	5.37394	0.923268	0.0231312	0.545534	0.423844	0.0133493	0.985215	-1.04218
AT1G15980	90.8123	97.553	94.272	61.2522	60.7663	64.2414	73.069	80.751	79.4381	43.0907	61.9317	45.8544	62.5875	113.667	111.683	51.1367	63.8768	57.3602	-1.04922	2.36e-10	-0.846724	4.28e-05	-0.876496	0.00556392	0.0352997
AT1G15990	0	0	0	0	0	0	0	0.0619718	0.0938967	0.113146	0	0	1.20563	0.0873239	0.178404	0.0413146	0.0314554	0.0929577	NA	NA	-1.01405	NA	-3.08734	0.0606674	-3.89509
AT1G16000	3.75875	4.62257	7.76265	13.893	7.59533	8.85992	5.00778	7.96109	7.7821	11.7218	21.7626	19.0506	1.66537	5.06615	6.6537	10.2724	8.08171	9.63035	0.511941	0.486106	1.10116	0.0477269	0.773522	0.251498	0.130899
AT1G16010	11.9412	9.01089	9.83115	38.8943	27.6427	30.3284	8.66667	8.98693	10.0218	18.902	19.8333	17.9869	2.79739	5.16667	6.51961	6.94989	7.07952	7.9085	1.20743	3.87e-07	0.821407	0.00373309	0.388021	0.423304	-0.9687
AT1G16020	4.98812	3.59525	5.32542	5.68456	4.17292	5.21188	2.22328	2.32019	1.99525	2.06081	1.4133	1.00333	1.6266	2.20903	2.03088	2.17387	1.55962	1.25416	-0.313459	0.500623	-0.769763	0.308194	-0.400378	0.540852	-0.214088
AT1G16022	0.177966	0.186441	0	3.68008	6.20339	3.50847	0	0	0	1.53178	2.01695	3.25424	0	0.788136	0.603814	0.186441	0.567797	0.139831	4.47447	0.0032813	4.77107	0.0283403	-0.917845	NA	-5.57773
AT1G16025	0	0	0	0	0	0	0	0	0	0	0	0	0	0	0.277778	0	0	0	NA	NA	NA	NA	-2.43207	NA	-3.0453
AT1G16030	3.46094	7.02489	6.27897	195.485	169.124	168.265	3.51502	2.66266	4.54936	50.7858	73.3918	66.7468	0	0.47897	0.937768	98.0464	118.76	124.664	4.54735	1.79e-83	3.95385	1.19e-60	7.35412	1.05e-73	2.71289
AT1G16040	6.73585	2.38679	6.27358	14.566	16.9764	16.5991	3.58726	4.20283	3.77358	5.11557	10.3844	5.43396	4.03774	3.94811	3.13679	3.5283	5.92571	4.20283	1.22899	0.00780354	0.638631	0.393786	0.201997	0.791674	-1.15471
AT1G16060	0.926897	2.00276	2.48966	1.06483	0.841379	2.56966	1.61379	0.910345	2.06897	0.498621	0.82069	0.264828	0.590345	1.15448	0.786207	0.667586	0.831724	0.728276	-0.70301	0.459351	-1.70132	0.128348	-0.3505	0.757275	0.217017
AT1G16070	0.125373	0.328358	0	0	0.364179	0.154478	0	0	0	0	0.088806	0	0.958209	1.11045	0.354478	0.262687	0.25	0.0492537	-0.380456	0.916536	0.659734	NA	-2.17219	0.104423	-1.84414
AT1G16080	52.4265	47.2529	50.716	75.0973	52.2179	61.3751	52.263	57.5253	41.5564	35.8218	47.6926	55.1346	59.6202	79.0319	65.5019	45.6093	53.6521	55.6249	-0.11745	0.687897	-0.342249	0.258361	-0.53358	0.0322606	-0.561079
AT1G16090	0.641221	0.403053	1.01527	1.32595	1.8626	2.52824	0.357252	1.51145	0.152672	0.551908	0.726718	0.58626	1.96031	0.851908	0.725191	0.403053	0.30687	0.453435	1.09012	0.273824	-0.397116	0.860562	-1.60989	0.115719	-2.81787
AT1G16100	0	0	0	0	0	0	0	0	0	0	0	0	35.1781	5.09589	11.7123	16.8767	29.3699	19.8904	NA	NA	NA	NA	0.418712	0.734816	-0.311475
AT1G16110	9.15522	9.74046	8.05768	8.59415	6.20865	11.9389	2.48092	1.06361	2.12044	0.613232	0.555131	1.05852	4.71925	3.54962	2.57846	2.42578	2.01739	1.87532	-0.465791	0.189197	-1.54821	0.042185	-0.859386	0.0634106	-0.526396
AT1G16120	0	0.0401277	0	0	0	0	0	0	0	0	0	0	0	0.508892	0.129959	0.120383	0.0916553	0.0902873	-0.4755	NA	NA	NA	-1.29055	NA	-0.92034
AT1G16130	1.54521	0.516634	2.23092	2.11507	0.572994	1.70137	0.549511	0.15499	0	0.471624	0.512329	0.601174	1.00509	0.655186	0.409002	1.10215	0.812916	1.16243	-0.364742	0.703601	1.04912	0.559114	0.577512	0.49318	0.774232
AT1G16140	0	0	0	0.0923445	0.116746	0	0	0	0	0	0	0	0.819139	0	0.0454545	0.0842105	0.0320574	0.0315789	2.38409	NA	NA	NA	-2.46057	NA	-5.11582
AT1G16150	0.179487	0.338462	0	0.0824786	0.729915	0.176923	0	0.112821	0	0.102991	0	0	1.82906	2.14615	6.82051	1.50427	1.34573	1.55128	0.375595	0.871632	-0.791909	NA	-1.50922	0.0187664	-1.82944
AT1G16160	0	0	0	0	0	0	0	0	0	0	0	0	0	0.261236	0.0889513	0.28839	0.0627341	0.154494	NA	NA	NA	NA	0.259835	NA	-0.286416
AT1G16170	12.8953	5.80775	6.54232	6.36872	8.75179	9.80057	8.72884	8.14347	8.32138	6.91535	10.4146	9.64132	1.84218	3.46915	2.18077	4.04017	2.97991	3.50359	-0.474129	0.452763	-0.109054	0.900273	0.328348	0.709622	0.682999
AT1G16180	68.7131	59.2276	56.8476	62.984	68.7896	67.9358	91.5213	86.8871	95.0031	67.9439	109.016	95.2301	111.687	106.941	119.556	102.875	109.903	112.904	-0.334794	0.108404	-0.226594	0.41466	-0.194545	0.462659	0.00439233
AT1G16190	5.74459	4.17585	4.37544	4.04047	5.27844	6.3559	2.44941	2.94766	2.09351	3.19539	5.0656	3.88555	2.68807	3.24494	2.91696	6.3866	5.61061	3.86881	-0.320435	0.561249	0.475674	0.532684	0.695628	0.182752	0.90161
AT1G16210	33.3888	28.5106	33.0754	61.2224	49.7911	38.2369	18.3308	15.4468	15.6673	12.353	14.8462	21.7253	26.9052	26.0832	32.2485	25.7021	31.7505	37.5319	0.212047	0.515798	-0.224769	0.65865	0.00635784	0.989049	-0.340263
AT1G16220	0.853659	0.238482	0	0.261518	0.165312	0.560976	0	0	0	0.163279	0	0	0.289973	0.504065	0.257453	0.119241	0.0907859	0.447154	-0.646198	0.776708	0.771602	NA	-0.798759	NA	-0.286891
AT1G16225	0	0	0	0	0	0	0	0	0	0	0	0	0.639761	0	0.284006	0	0	0	NA	NA	NA	NA	-3.94345	NA	-4.64275
AT1G16230	0	0	0	0.331615	0	0.35567	0	0	0	0	0	0	0	0	0	0	0	0.113402	2.24619	NA	NA	NA	-0.60091	NA	-2.99105
AT1G16240	33.1278	30.5567	33.9347	50.5684	48.4461	52.1723	29.0644	30.0381	30.6437	38.6736	39.4869	51.8731	17.4615	20.2357	20.9293	31.1151	32.9229	35.6029	0.18796	0.480232	0.320434	0.323906	0.612311	0.0273142	0.291469
AT1G16250	4.19079	4.10088	3.95833	6.03125	4.41447	4.3125	3.97697	4.55921	5.8114	3.69956	3.65351	4.31579	5.63158	1.52961	2.65625	2.26754	1.76316	1.33882	-0.177436	0.749467	-0.521699	0.349076	-0.947856	0.166614	-0.892206
AT1G16260	16.8211	13.8618	17.2727	10.026	13.4931	12.1408	2.94093	2.54378	2.68119	1.41349	1.34604	1.76959	4.30331	5.22078	6.20863	3.87097	3.78928	5.91705	-0.869347	0.000363064	-1.06629	0.0609203	-0.381345	0.404262	0.351423
AT1G16270	6.9779	6.22006	7.89167	9.84455	9.06777	10.5587	1.76196	2.1161	1.94316	2.40005	2.13894	1.72553	3.95045	3.84017	4.19966	4.03983	4.32888	4.85742	0.0451434	0.902145	-0.116098	0.879412	-0.00138748	0.99763	-0.172536
AT1G16280	2.50407	1.55014	4.11924	5.23035	3.80217	5.18902	1.7439	0.626016	0.406504	0.163279	0.96748	0.130081	2.60976	1.89024	1.93089	2.92141	3.63144	1.83333	0.405069	0.542678	-1.24053	0.464355	0.293666	0.700108	-0.234927
AT1G16290	0	0	0	0	0	0	0	0	0	0	0	0	0.592388	0	0.0657439	0	0.0927336	0.0456747	NA	NA	NA	NA	-2.04415	NA	-2.97825
AT1G16300	0.786517	0.659176	0.593009	6.98752	4.7216	3.23034	0.876404	0.247191	0.873908	3.00874	2.52559	1.1985	0.534332	0.348315	0.593009	2.52684	2.30025	3.29588	2.40895	3.32e-05	1.61118	0.0971382	2.28818	0.00125354	-0.224203
AT1G16310	3.72266	1.69836	1.62974	1.2416	2.44174	1.77555	2.84346	2.17012	2.14439	1.72266	2.3817	1.09793	3.97713	2.26019	5.29664	2.57898	2.15511	1.69836	-0.836673	0.291369	-0.649278	0.483089	-1.01546	0.0962354	-0.277123
AT1G16320	32.7369	26.7352	26.5899	19.3171	34.7954	41.07	15.3375	7.48273	7.61736	6.83082	10.3295	10.7139	10.2356	13.0151	15.651	15.1213	15.3109	18.1807	-0.303386	0.422397	-0.309018	0.61286	0.146618	0.742515	0.326826
AT1G16330	0.345146	0.0903955	0	0.198254	0.250642	0.637904	0	0.0677966	0	0.12378	0	0	0.879301	0.57319	0.634309	0.451977	0.378531	0.20339	0.77338	0.728719	-0.192214	NA	-1.11098	0.292311	-1.93862
AT1G16340	4.82389	5.66003	4.65544	3.99005	2.42879	4.12098	1.79173	2.93109	1.83767	0.738132	0.637825	0.294028	2.62175	3.56049	2.4732	1.21286	2.25727	1.41501	-0.971488	0.0514922	-2.21355	0.0202736	-0.94313	0.144166	-0.0995155
AT1G16350	16.5036	12.2044	19.0693	12.0918	17.365	15.2354	11.1022	10.5182	11.1922	8.35584	8.61375	6.30657	10.674	15.1606	13.3485	11.7226	15.4459	11.7226	-0.53049	0.0934987	-0.705513	0.0522828	-0.156032	0.710757	0.239686
AT1G16360	0	0	0	0	0.202826	0	0	0	0	0	0	0	0	0.46384	2.29011	0.512053	0	0.38404	1.44805	NA	NA	NA	-1.93081	0.285251	-3.35225
AT1G16370	0.718358	1.25428	0.541619	4.95154	7.51197	8.02509	0.933865	0.0752566	0.114025	5.08381	3.73147	3.83124	1.46408	0.212087	1.29989	5.26796	5.08039	7.22463	2.51608	3.59e-07	3.48556	1.17e-05	2.44637	2.78e-05	-0.176607
AT1G16380	0	0	0	0	0	0	0	0	0	0	0	0	1.8151	1.89313	0.805768	1.34351	0.909245	1.53944	NA	NA	NA	NA	-0.311944	0.697341	-0.977569
AT1G16390	0.140704	0.835288	0.53043	0.969849	1.36237	1.0402	0.261307	0.589615	0.335008	0.269123	0.531547	0.428811	2.15075	2.28476	0.53043	1.08096	1.01005	0.773869	0.705289	0.570513	-0.193374	0.938104	-0.828025	0.346814	-1.72115
AT1G16400	6.30671	2.34292	3.94569	0.513845	0.129925	0.771565	4.36102	0.84345	2.7689	1.02662	1.77423	1.32907	5.46965	3.26837	5.3115	1.49947	2.14058	1.01917	-3.56055	8.33e-08	-1.10813	0.181533	-1.72387	0.000666841	1.70081
AT1G16410	163.494	123.422	108.293	29.6161	52.806	37.1712	170.261	123.381	111.101	19.6712	47.7887	32.1493	110.394	110.351	122.383	21.7948	34.9688	28.5364	-2.16524	3.16e-20	-2.24011	1.23e-19	-2.14463	5.72e-18	-0.128406
AT1G16420	0.0627803	0.197309	1.27803	2.45217	2.55306	2.01121	1.22422	0	0.597907	0	0.889387	0.286996	0.959641	0.556054	0.781016	1.44694	2.85426	1.52915	1.95407	0.0684268	-0.741608	0.786526	1.25742	0.153246	-0.866019
AT1G16430	2.6114	1.51986	0.328152	7.66667	5.05699	4.29016	2.82902	0.911917	2.76339	2.49741	1.43869	1.32642	0	1.28497	0.656304	2.43178	3.35579	2.27979	1.39776	0.132607	-0.491426	0.78087	1.73706	0.1388	0.226091
AT1G16440	0	0	0	0	0	0	0	0	0	0	0	0	3.553	0.831418	0.727969	0.67433	0.427842	0.547893	NA	NA	NA	NA	-1.67828	0.0762028	-2.365
AT1G16445	1.17757	2.05607	1.7757	0	1.99533	1.20911	0	1.07944	2.33645	1.68925	1.52921	2.24299	0	2.39019	1.55374	0.719626	0.860981	1.23364	-1.12018	0.398125	0.413724	0.830095	-0.74643	0.559272	0.257987
AT1G16450	0	0	0	0	0	0	0	0	0	0	0	0	17.589	5.09589	7.80822	1.20548	4.58904	10.8493	NA	NA	NA	NA	-0.875989	0.603008	-1.60298
AT1G16460	21.5088	20.9194	18.0419	9.73215	15.979	18.9784	10.7269	8.90373	11.002	5.99738	5.06549	6.1611	10.6509	13.277	11.945	5.87819	8.20498	8.42829	-0.890354	0.00324786	-1.04503	0.00491778	-0.812646	0.0156453	-0.0596294
AT1G16470	21.6731	19.5321	18.4215	22.7332	31.0865	37.6514	23.25	16.2885	22.7564	20.0833	31.371	27.5385	28.8077	28.4663	34.4832	37.9359	41.875	43.4712	0.165764	0.652212	0.137657	0.768462	0.277188	0.372218	-0.0179754
AT1G16480	0.635052	0.332646	0.718213	0.795876	0.419244	0.995876	0.160825	0	0.274914	0	0	0.263918	0.735395	1.0866	0.783505	0.57457	0.437457	0.680412	-0.0182437	0.989026	-0.933422	0.807548	-0.769669	0.300246	-0.901206
AT1G16489	1.42718	2.34951	0	2.81068	0	1.50728	2.27184	0.961165	3.8835	0	2.31068	1.39806	0	0.902913	0.230583	0.213592	0.650485	0.480583	-0.320451	0.897567	-1.08933	0.586532	-0.0036254	NA	0.16297
AT1G16490	0	0.671186	0.483051	0	0	0	0	0.335593	0	0.204237	0	0	0.725424	0.472881	0.241525	0.298305	0	0.111864	-3.988	0.170933	-1.31399	NA	-1.88978	NA	1.92621
AT1G16500	4.93134	3.76517	3.59204	8.83383	5.82687	7.41493	3.95821	4.07164	6.56716	1.91841	3.90746	4.58507	0.851741	1.85075	2.55224	3.59005	3.33333	3.74328	0.391232	0.50834	-0.700728	0.362641	0.737996	0.313793	0.196109
AT1G16510	1.54128	3.22936	0.87156	4.20528	5.59633	2.61124	5.09862	2.11927	9.17431	7.18578	4.77638	9.24771	1.47248	1.27982	2.06995	3.02752	2.15138	3.25459	0.629779	0.504979	0.173488	0.877094	0.603603	0.484718	-0.120155
AT1G16515	0.950943	0.996226	0	2.18491	0	0	0.883019	0	5.28302	0	6.73585	0	0	0.701887	2.15094	2.6566	0.25283	1.24528	-0.329698	0.937383	-0.0932064	0.981818	0.10038	NA	0.418313
AT1G16520	1.95198	1.70411	2.35476	5.68087	1.70101	3.20682	0.906274	1.22696	0.309837	2.24012	2.21224	2.08211	0.663052	1.87297	2.64911	1.29512	1.71263	1.9938	0.395305	0.635899	1.17511	0.272951	-0.315506	0.737484	-0.843336
AT1G16530	0.523364	1.09657	0	0.300623	2.66044	1.61215	0	1.64486	0.311526	0	0.556075	0	0	0.579439	0	0.411215	0.834891	0.616822	0.924831	0.633096	-1.97632	NA	1.48135	NA	0.415783
AT1G16540	1.43147	1.81871	1.79115	7.76759	8.05076	7.05511	0.169688	0.430747	0.0725163	1.04859	0.560914	0.626541	1.70703	0.944162	1.20558	2.74402	2.16207	2.70413	1.74184	1.2e-07	1.44033	0.281759	0.90158	0.0797235	-0.932677
AT1G16550	1.34954	1.29917	1.23752	0.921841	0.953539	0.898828	0	0.343899	0.694746	0.104646	0.31003	0.0833695	4.27442	5.73426	3.54755	6.34303	4.16023	3.66826	-0.938175	0.204784	-1.28078	0.572364	-0.0578898	0.925483	0.751865
AT1G16560	20.2464	17.4211	19.3182	21.4701	20.2847	21.0467	13.0156	13.2632	13.2775	12.3959	13.0957	14.1244	8.70335	8.12081	11.4205	12.8421	12.3421	14.8816	-0.303421	0.258808	-0.212802	0.606866	0.340033	0.379006	0.509823
AT1G16570	5.05263	5.19144	5.49451	8.03702	3.66917	5.14806	2.03008	2.13765	1.38809	1.25448	3.09717	1.55466	25.2493	20.7623	6.92308	10.2302	8.48641	8.05437	-0.339128	0.509823	-0.115042	0.927361	-1.0833	0.0332971	-0.929127
AT1G16590	2.74286	1.88571	2.32653	1.77245	2.98776	1.90102	0.955102	1.48163	2.85714	1.22959	0.971429	1.95918	2.62041	2.27755	2.13265	1.43673	0.888776	1.07755	-0.512973	0.576419	-0.590325	0.67938	-1.16733	0.127464	-0.76057
AT1G16600	0	0	0	0	0	0	0	0	0	0	0	0	38.7623	31.5849	31.1887	8.96604	19.7208	15.9396	NA	NA	NA	NA	-1.29386	0.00658669	-1.93725
AT1G16610	13.5207	11.7333	12.3243	19.1261	20.9562	22.5027	14.4757	8.8	9.24925	16.3562	14.4372	12.8	6.42643	7.5964	8.04505	11.7862	12.7964	14.5081	0.288595	0.331985	0.234546	0.620778	0.661843	0.0431463	0.247235
AT1G16620.1	0	0	0	0	0	0	0	0	0	0	0	0	0	0	0	0	0	0	NA	NA	NA	NA	NA	NA	NA
AT1G16630	0.336	0.48	0.276364	0.842182	0.621091	0.301091	0.340364	0.048	0.290909	0.0876364	0.0432727	0	1.40073	0.744	1.14	0.416	0.414182	0.408	0.219998	0.878286	-2.61829	0.308766	-1.51713	0.0267379	-1.84571
AT1G16635	0.0969977	0	0.438799	0	0.281755	0	0	0	0	0.278291	0.274827	0.221709	45.963	57.1316	63.0774	86.5774	91.6028	90.9977	-1.33666	NA	2.51993	NA	0.544081	0.0415364	1.32047
AT1G16640	0.337349	0.942436	0.254351	1.03347	0.32664	1.93976	0	0.53012	0	0	0.477912	0.771084	4.58367	1.49398	0.763052	0.471218	0.179384	0.441767	0.591863	0.769313	0.856537	NA	-2.64167	0.0242351	-3.42808
AT1G16650	1.2252	2.77246	0.775963	2.70245	1.56593	1.93232	1.50175	0.616103	1.05018	1.12485	0.763711	0.672112	1.24854	2.27888	1.33022	1.33489	1.13361	1.07818	-0.116229	0.913799	-0.490531	0.727343	-0.599036	0.411821	-0.608681
AT1G16660.1	0	0	0	0	0	0	0	0	0	0	0	0	0.482525	0.125817	0.042841	0.198422	0.181285	0.0595265	NA	NA	NA	NA	-0.452047	0.793424	-1.23654
AT1G16670	9.81628	10.0279	10.8256	15.1483	16.7395	18.1727	6.53023	5.37209	4.30233	7.7064	11.0698	7.47907	4.47907	5.29884	8.45058	7.67442	9.27093	8.9407	0.263337	0.418082	0.494952	0.288433	0.32224	0.515385	-0.0973144
AT1G16680	5.958	7.02193	5.23098	5.4937	5.57909	7.63089	0.982734	0.492767	0.933271	0.674755	0.721885	1.16472	0.39944	2.25665	1.68455	0.739151	1.31311	1.5091	-0.421583	0.292145	-0.100627	0.952524	-0.496327	0.565306	-0.251662
AT1G16690	1.68182	2	2.05628	2.08874	2.64069	2.01623	1.13961	1.57143	2.05628	0.912879	0.708333	1.03896	2.31602	3.52273	1.18236	2.28571	1.59524	1.67857	-0.211465	0.786921	-1.08392	0.241339	-0.423185	0.566826	-0.351608
AT1G16700	25.4138	25.5457	16.6541	34.1979	42.0848	39.2149	32.1998	41.6777	45.6173	43.1574	61.1263	61.1649	134.733	122.189	55.6032	77.3007	58.5382	57.6645	0.310636	0.34742	0.243076	0.498853	-0.810972	0.0453285	-1.30394
AT1G16705	0	0.111392	0	0	0	0	0	0	0	0	0	0.243038	0	0	0	0.111392	0	0	-0.4755	NA	0.771602	NA	-0.60091	NA	-0.271785
AT1G16710	6.2539	5.76774	6.7706	10.5926	8.22908	9.08877	1.11677	1.04995	0.572701	1.18851	1.38196	0.97741	1.83837	2.01209	1.82867	1.97391	2.01448	1.94241	0.130077	0.661137	0.166373	0.844186	-0.072579	0.875212	-0.321367
AT1G16720	78.36	77.2305	76.0905	50.0881	49.9619	46.5257	47.2457	36.1429	30.381	20.4276	26.1233	16.64	38.7238	47.74	46.2333	27.1543	29.9267	31.7114	-1.10647	9.47e-12	-1.04893	1.94e-05	-0.720365	0.00148343	0.246979
AT1G16730	3.81818	3.58974	3.54312	3.82401	3.69697	2.65385	5.72727	2.15385	4.1958	1.12354	2.91259	2.46154	1.99534	1.95105	2.87879	1.53846	1.32751	0.846154	-0.554991	0.460029	-1.05509	0.246639	-1.06871	0.213615	-0.646037
AT1G16740	9.89899	10.0741	11.5152	22.7441	12.3232	10.803	7.87879	3.33333	6.06061	8.5202	5.80976	5.17172	9.367	15.3434	16.7929	17.9259	16.6936	14.3333	0.109	0.87226	-0.00396015	0.997605	0.0465803	0.938432	-0.185201
AT1G16750	2.39367	2.22902	2.10554	2.54617	1.9314	1.63852	0.370449	0.905541	0.633245	1.14459	1.00475	1.51979	3.61372	1.57045	1.80475	1.67177	1.41425	1.42797	-0.58535	0.359348	0.676332	0.592517	-0.681932	0.293052	-0.20576
AT1G16760	0	0	0	0	0	0	0	0	0	0	0	0	0.5639	0.245059	0.292051	0.0772947	0.706192	0.0289855	NA	NA	NA	NA	-0.47177	0.812782	-1.16447
AT1G16770	0	0.259779	0	0.284871	0.360148	0	0	0.194834	0.147601	0	0	0.283395	0.631734	0.686347	0.280443	0.909225	0.098893	0.0487085	0.738568	0.849258	-0.581934	NA	-0.693954	0.723589	-1.50548
AT1G16780	2.42621	3.06869	3.54702	1.90349	2.40648	2.2603	1.23635	1.62733	0.704473	0.84889	0.754491	1.08207	3.76893	2.031	18.6721	7.40824	2.21839	5.18422	-0.900501	0.0410477	-0.643917	0.492867	-0.912238	0.553991	-0.0688477
AT1G16790	5.49772	2.94673	3.75951	4.70015	6.31355	4.09589	3.56164	2.00913	1.82648	1.83409	3.62253	6.13699	3.25723	2.26484	4.04871	5.49163	4.28311	4.01826	-0.142432	0.88398	0.46272	0.724901	0.349471	0.671071	0.389269
AT1G16800	0.697368	1.08897	1.57738	1.45113	0.764411	1.39427	0.0733083	0.0413534	0.093985	0.0755013	0.0186404	0.0601504	0.871554	0.495301	0.535714	0.827068	0.608709	0.454887	-0.319308	0.611058	-0.671603	0.822168	-0.0851665	0.918532	0.110013
AT1G16810	22.4077	29.3735	28.591	28.7784	26.0356	25.4856	9.28317	6.32011	3.00958	7.58276	6.83721	6.04104	15.8085	28.7524	27.0315	26.8454	26.6717	30.156	-0.446272	0.174896	-0.0533427	0.962245	0.0532438	0.914675	0.354959
AT1G16820	1.95097	1.13548	1.22581	2.49032	0.314839	0.267097	1.20774	0	0	0	0	0	0	0.48	0.735484	0.340645	0.345806	0.255484	-0.911705	0.544859	-3.36453	NA	-0.738763	NA	0.0141547
AT1G16825	2.70968	2.298	3.5023	2.96467	4.12289	3.4977	1.07834	4.0553	1.22888	1.1106	4.56989	0.589862	3.28725	0.571429	1.45929	0.81106	1.6467	1.52074	-0.110774	0.922847	-0.269837	0.894505	-0.405518	0.768202	-0.351006
AT1G16830	0.227273	0.0952381	0.102814	1.25325	0.792208	0.784091	0.126623	0.0714286	0	0.130411	0	0.103896	0.926407	0.402597	0.308442	0.380952	0.290043	0.357143	2.2443	0.0739729	0.0323512	NA	-0.638039	0.626011	-2.96909
AT1G16840	26.9043	22	24.6449	28.2507	38.8986	42.6	28.6565	31.2783	36.5217	30.0377	45.0993	46.1913	22.3304	15.7696	19.6884	21.6174	23.4986	28.6	0.132441	0.699011	0.108695	0.80093	0.21923	0.568213	-0.0461566
AT1G16850	3.14859	0.589023	3.05221	24.2865	16.332	23.5542	5.01205	2.12048	2.67738	19.0348	17.842	23.3896	2.86479	2.73896	2.92503	22.8541	18.1178	20.498	2.8547	9.39e-09	2.46906	7.43e-08	2.70363	2.26e-11	-0.26435
AT1G16858	0	0	0	0	0	0	0	0	0	0	0	0	0	0	0	0	0	0	NA	NA	NA	NA	NA	NA	NA
AT1G16860	0	0	0	0	0	0	0	0	0	0	0	0	0	0	0	0	0	0	NA	NA	NA	NA	NA	NA	NA
AT1G16870	5.93556	6.66591	5.69248	5.89146	9.24138	7.84002	4.2329	2.68626	5.53985	4.08705	4.50707	4.34144	4.59695	4.10062	4.34992	6.96439	5.45393	5.18598	-0.128181	0.802681	-0.145302	0.859039	0.300245	0.523053	0.315099
AT1G16880	138.776	141.423	144.058	95.8174	110.781	119.008	110.605	125.464	152.412	72.0675	101.246	90.5055	82.5723	115.428	131.412	73.9087	86.0444	83.0199	-0.82822	1e-06	-0.78182	0.000324477	-0.580529	0.0469635	0.109837
AT1G16890	41.4015	34.2263	38.86	41.0914	65.8575	62.8114	39.8173	31.9765	45.767	58.7854	59.3504	65.5021	39.4635	40.2246	51.1232	62.1827	63.4057	68.9321	0.125282	0.716999	0.436645	0.115177	0.420894	0.143044	0.165076
AT1G16900	4.39347	3.6737	5.65259	3.88964	5.3858	7.84693	2.35797	2.15355	1.72745	4.0475	3.88292	2.119	4.51823	2.76679	3.09981	4.9405	4.53311	4.27543	-0.112137	0.849445	0.482839	0.504095	0.318373	0.518623	0.299057
AT1G16905	0	0	0	0	0	0	0	0	0	0	0	0	0.926407	0	0.205628	0	0	0.047619	NA	NA	NA	NA	-4.30479	NA	-5.12182
AT1G16910	0	0	0	0.625946	0	0	0	0	0	0	0	0	0.462703	0.603243	0.205405	0.761081	0.144865	0.356757	2.7896	NA	NA	NA	-0.0741171	NA	-3.06696
AT1G16916	2.34839	3.78495	4.90323	5.3957	3.67312	1.78065	1.50968	2.55484	3.01075	2.07312	3.5828	6.60645	0.92043	3.2	4.29032	4.16344	4.61075	5.96129	-0.440322	0.702573	0.5508	0.713517	0.502559	0.601617	0.806185
AT1G16920	6.35526	6.75439	6.66667	15.0252	12.8421	14.9803	6.67105	11.1447	6.79825	11.3629	16.4408	19.1579	1.40789	4.07895	1.875	9.26316	8.81579	9.625	0.669436	0.0946652	0.690892	0.156415	1.74391	0.000575913	0.95989
AT1G16930	3.29778	2.02074	2.11111	1.1437	2.53037	1.07333	0.346667	0.391111	0.592593	0	0.176296	1.28	1.26815	0.688889	0.492593	0.521481	0.248148	0.44	-1.11169	0.141952	-0.107086	0.972089	-1.0339	0.394942	-0.000555444
AT1G16940	0	0	0	0	0	0	0	0	0	0	0	0	5.24751	4.56092	1.96552	3.70881	2.15632	3.28736	NA	NA	NA	NA	-0.421983	0.551292	-1.09435
AT1G16950	0	0	0	0	0	0	0	0	0	0	0	0	1.55354	1.0127	0.172414	0.15971	0	0.119782	NA	NA	NA	NA	-3.3111	NA	-4.05201
AT1G16960	10.9349	10.284	11.8047	5.13905	13.355	11.0237	8.30769	6.63905	5.02959	7.48669	7.04142	5.39645	3.16568	4.67751	7.02663	3.38462	4.36095	5.76036	-0.611177	0.258593	-0.205476	0.828694	-0.35997	0.639518	0.119778
AT1G16970	4.68067	3.05529	4.15345	4.30176	3.97428	5.67853	2.006	0.339477	0.171453	0.826404	1.07115	0.905272	0.733819	2.55122	2.36177	2.22546	3.61852	3.05529	-0.207703	0.685162	0.0331676	0.985755	0.436196	0.504204	0.491266
AT1G16980	0	0	0	0	0	0	0	0	0	0	0	0	0	0.150852	0.154096	0.0713706	0.0815085	0.13382	NA	NA	NA	NA	-0.432927	NA	-0.958437
AT1G17000	0	0	0	0	0	0	0	0	0	0	0	0	0	0	0.0808167	0	0.0284985	0.0561463	NA	NA	NA	NA	-0.665984	NA	-1.25523
AT1G17010	0	0	0	0	0	0	0	0	0	0	0	0	6.94908	3.43173	0.911439	1.81845	0.791144	1.41255	NA	NA	NA	NA	-1.5436	0.0691051	-2.25912
AT1G17020	0.239829	0	0.135617	3.44397	3.1349	3.69379	0.835118	0.282655	0.428266	3.09636	1.10421	0.82227	0.305496	0	0.135617	2.19843	2.39115	3.95717	4.34026	8.52e-06	1.5643	0.215263	4.43689	9.02e-05	-0.00138851
AT1G17030	0.35443	0.159132	0.229054	0	0	0.499096	0.423146	0.318264	0.120555	0.145268	0.14346	0.694394	1.80591	0.78481	1.31706	0.159132	0.605787	0.79566	-1.01775	0.69846	-0.0234055	0.994005	-1.40913	0.142501	-0.571461
AT1G17040	1.57895	1.83793	1.98413	2.74102	2.75188	2.33459	0.390977	0.496241	0.167084	1.30869	0.149123	0.240602	1.96658	2.33083	1.98413	2.83041	1.53926	1.37845	0.0969318	0.894581	0.466234	0.823859	-0.271753	0.694788	-0.48877
AT1G17050	13.6216	8.57322	16.3608	21.1075	18.7102	20.0365	2.79447	3.9824	1.63419	3.02954	3.96417	3.86172	7.53237	12.8598	14.45	20.797	21.0981	20.9906	0.209576	0.59004	0.136285	0.891806	0.673311	0.053415	0.334109
AT1G17060	1.94166	1.25922	1.04568	2.2306	2.55146	2.05063	0.257567	0.871767	0.330215	1.06109	0.785911	0.739681	13.4265	12.284	3.18932	7.16786	4.27738	5.04898	0.216139	0.803057	0.540752	0.746625	-0.903599	0.141316	-1.30558
AT1G17070	3.49107	2.47029	2.83996	7.66934	5.78199	6.56544	0.853081	0.673715	0.583303	1.05432	1.64856	1.81991	1.71637	1.96646	1.62778	4.716	3.85928	4.1626	0.740176	0.0361353	0.899086	0.2837	1.13157	0.00363059	0.281169
AT1G17080	33.7624	21.5138	35.1657	37.0539	44.1492	56.3246	47.1878	39.0166	54.9724	40.6105	59.1713	65.2376	54.3867	49.5829	64.6892	78.7624	69.0359	78.7624	0.170877	0.670867	0.0114093	0.983819	0.275562	0.392878	-0.0259708
AT1G17090	0.883178	0.616822	0.221963	3.60748	1.71028	1.20911	0.273364	0.154206	0	0.563084	1.52921	0.672897	0	0.651869	0.554907	0.514019	0.860981	0.462617	1.40354	0.254422	2.52329	0.302682	0.273519	NA	-1.27434
AT1G17100	13.4621	15.9385	20.8562	14.8299	21.6948	16.5873	14.3842	25.2119	30.2964	19.3117	28.607	29.2953	16.4435	19.1921	19.292	16.6147	19.1218	19.0538	-0.355208	0.385109	-0.0918652	0.886318	-0.153467	0.698908	0.0683747
AT1G17110	9.68278	9.4434	7.5059	13.8264	15.6816	15.8057	0.896816	0.817217	1.41509	2.20254	1.36822	1.18868	2.90212	4.00295	2.85672	3.39858	3.7727	4.31958	0.310596	0.262797	0.395585	0.657259	0.102015	0.832625	-0.330985
AT1G17120	10.7359	9.70944	6.54518	13.4898	10.4763	13.8482	7.24314	9.68747	9.38592	6.73789	8.85222	10.3525	6.41038	4.27159	5.59661	5.40389	5.88717	5.997	0.0239895	0.961263	-0.246919	0.609076	-0.038144	0.944367	-0.17727
AT1G17130	10.7629	9.13697	8.53461	23.1657	19.944	24.9985	1.03387	2.33284	1.32548	2.83947	3.06701	2.12077	6.30339	8.9028	10.1436	15.4875	14.8012	12.6848	0.80549	0.00362325	0.519431	0.610791	0.580999	0.12349	-0.357823
AT1G17140	7.26771	10.2621	7.26646	7.01818	3.21254	5.45078	2.05392	1.98621	3.1348	0.604389	0.298433	1.80564	1.34169	6.29718	2.73981	1.21379	2.18433	1.36552	-1.11283	0.00591179	-1.65327	0.067197	-1.26672	0.0671049	-0.303632
AT1G17145	10.1603	10.211	10.4219	7.60056	6.86357	8.87975	1.81013	1.57806	1.68776	0.677918	2.34318	1.08017	2.40788	3.40084	2.27145	1.05204	2.02602	2.92405	-0.844924	0.0100562	-0.491241	0.686708	-0.552937	0.453339	0.171142
AT1G17147	7.10881	9.42314	9.18826	2	4.63558	3.21762	7.67876	3.87565	8.981	3.32988	2.87737	6.30052	5.91364	9.31606	10.3368	5.01554	5.32297	6.72539	-1.84802	0.00250708	-0.921546	0.28634	-0.77696	0.157083	0.946743
AT1G17150	0	0	0	0	0	0	0	0	0	0	0	0	0.354012	0.307692	0.0785773	0.29115	0	0	NA	NA	NA	NA	-1.42605	NA	-2.06397
AT1G17160	14.0211	10.9668	12.6284	16.1805	9.95166	14.2273	20.855	12.2628	18.429	11.8316	16.1782	13.4864	12.6073	9.55287	11.0498	9.571	9.36178	11.4653	-0.339264	0.365103	-0.508595	0.179736	-0.252809	0.535956	-0.0385778
AT1G17170	1.96491	0.823392	3.55556	83.9719	54.2222	59.8	0.547368	0.463158	4.67836	44.5357	39.6667	41.0947	1.50175	0.652632	3.55556	55.2702	49.7602	55.2702	4.66651	8.7e-38	4.24063	0.000167992	4.46499	1.58e-23	-0.244984
AT1G17180	0	0.308051	0.443407	5.4049	2.56243	5.31389	0	0	0.233372	4.78063	4.02684	6.04901	1.99767	0	0	5.03151	4.76896	4.38973	3.89122	0.00021858	5.80182	0.000153205	2.87508	0.260992	-0.703889
AT1G17190	0.179679	1.31765	0.203209	1.03209	1.04385	1.32834	1.25134	0.847059	0.213904	0.257754	0.381818	0.205348	0	1.79037	1.11765	1.41176	0.859893	1.27059	0.468199	0.800046	-1.61793	0.459966	-0.00590528	0.996951	-0.559389
AT1G17200	15.1162	16.8383	17.3121	7.4738	6.94761	11.5524	42.3759	45.5535	42.369	15.9203	21.6856	20.7745	16.574	27.5399	19.0433	6.21412	10.4544	12.4784	-1.36819	0.000102707	-1.37152	4.51e-08	-1.24967	0.00172219	-0.031557
AT1G17210	12.6452	12.6953	14.6416	17.121	16.4707	13.3548	6.70968	5.28315	4.71924	4.67891	5.33154	3.49821	4.72999	6.16667	4.76703	5.75627	6.54391	7.09677	-0.208767	0.463291	-0.506147	0.203858	0.17327	0.651048	0.252656
AT1G17220	77.3912	78.0445	83.5567	60.0049	46.8009	45.9938	17.5214	16.9387	15.1384	7.19208	5.84346	7.86544	26.7065	43.3966	40.5412	16.688	23.5936	21.8448	-1.09051	2.4e-10	-1.45936	5.31e-10	-0.968396	0.000967408	-0.0195555
AT1G17230	2.32485	2.41096	2.54962	6.04305	5.59351	7.23372	0.588762	0.996366	0.838692	2.4255	1.99609	2.14705	0.837573	2.28795	1.75287	4.05927	4.58904	5.90439	0.930026	0.00258884	1.1949	0.0398554	1.37006	0.000817427	0.291497
AT1G17232	0.41009	1.00244	1.54597	0.157038	1.38975	1.85273	0	0	0	0.196094	0.0968267	0.156225	0	0	0.0772986	0.143206	0	0.0537022	-0.22007	0.892391	2.24018	NA	0.119358	NA	0.134505
AT1G17235	0	0	0	0	0	0.575	0	0	0	0	0	0	0	0	0.263889	0	0	0	1.44805	NA	NA	NA	-2.43207	NA	-4.00705
AT1G17240	0.40139	0.611642	0.825369	0.754561	0.423979	0.629453	0.406603	0.114683	0.434405	0.418766	0.258471	0.166811	3.34666	2.50478	1.73328	1.7967	0.902259	1.34752	-0.434331	0.722429	-0.357802	0.882487	-0.990565	0.0858464	-0.737741
AT1G17250	0.628798	0.774989	1.17129	1.01982	0.107442	0.729194	0.824306	0.813738	0	0.106121	0.366799	0.0845443	5.27697	4.42272	1.17129	2.55746	1.82915	1.83091	-0.875068	0.419455	-1.70582	0.360009	-0.873404	0.200716	-0.209117
AT1G17255	0.273438	0.200521	0.309245	0.879557	1.19141	0.808594	0.304688	0.300781	0.195312	0.0784505	0.38737	0.125	30.5117	27.9121	10.1123	18.7917	11.7992	10.8281	1.45945	0.0960981	-0.608815	0.781024	-0.840934	0.0925573	-2.4807
AT1G17260	0.147679	0.0618847	0.0668073	0.542897	0.0857947	0.582278	0	0	0	0	0.0418425	0	0.451477	0.392405	0.133615	0.464135	0.164909	0.116034	1.65313	0.311453	0.659734	NA	-0.416299	0.79167	-2.20398
AT1G17270	1.58733	1.07865	1.84372	1.18284	1.37079	1.37436	0.956078	1.14607	0.919305	1.10776	1.64096	1.47089	1.09295	1.42492	1.31001	1.4382	1.26609	1.17978	-0.624356	0.4254	0.260437	0.837449	-0.143086	0.866009	0.351107
AT1G17275.1	0	0	0	0	0	0	0	0	0	0	0	0	0	0	0	0	0	0.0809568	NA	NA	NA	NA	1.12846	NA	0.455865
AT1G17277.1	0	0	0	0.38755	0	0	0	0	0	0	0	0	2.57831	0	0.572289	0.53012	0.134538	0.13253	1.44805	NA	NA	NA	-1.95112	NA	-3.64255
AT1G17280	19.2423	16.8247	19.7533	24.3163	24.7225	28.9982	10.7207	6.62907	6.51982	5.94537	9.64581	10.6573	6.78767	12.1269	11.2159	14.7313	17.0009	16.8053	0.0417996	0.917342	-0.0542148	0.948062	0.508959	0.182728	0.317218
AT1G17285	0	0	0	0.359404	0	0	0	0	0	0	0	1.07263	0	0.346369	0	0	0.124767	0.122905	1.44805	NA	2.27996	NA	-0.947875	NA	-2.64803
AT1G17290	72.2077	57.9192	80.2019	308.336	266.171	284.028	74.8125	52.1019	74.5192	211.918	237.657	205.938	51.0308	50.1663	80.9784	229.392	221.1	248.579	1.58938	3.26e-22	1.49722	1.4e-15	1.78727	5.89e-11	0.0712122
AT1G17300	0	0	0.546763	0	1.40432	0.297842	0	0	0	1.73381	0.342446	0	0	0	0	0.126619	0.385612	0.379856	1.45926	0.669146	3.66045	NA	2.38852	NA	0.795689
AT1G17310	0	0	0	0	0	0	0	0	0	0	0	0	0	0.284404	0.14526	0.40367	0.204893	0.504587	NA	NA	NA	NA	0.918245	NA	0.286644
AT1G17330	6.19958	6.95218	8.09771	8.4262	11.921	9.2526	4.86486	3.56757	5.19751	4.25884	9.03015	7.18503	2.22453	3.6736	4.04886	7.22661	5.85031	4.80249	0.039932	0.951263	0.389817	0.610527	0.631523	0.288365	0.462456
AT1G17340	14.764	9.75159	12.1493	13.8273	17.7261	22.5919	3.99531	4.06562	1.67392	5.16371	5.73686	5.33512	6.30465	4.17208	4.45263	4.71376	5.76465	6.40777	0.119345	0.754473	0.527581	0.295987	0.0851383	0.864478	-0.184511
AT1G17345	0	0	0	0	0	0	0	0	0	0	0	0	1.08629	0	0	0.111675	0.0850254	0	NA	NA	NA	NA	-2.32245	NA	-3.23799
AT1G17350	2.93827	2.62551	3.51852	3.37551	3.26337	3.83333	0.240741	0.54321	0.205761	1.98354	1.95885	1.38272	1.76132	3.6358	3.32305	1.44856	2.0679	2.71605	-0.224456	0.791775	2.13446	0.136275	-0.678151	0.365627	-0.603173
AT1G17360	9.78017	8.84986	14.3711	14.1606	15.2759	12.4317	1.65722	1.42096	1.24646	1.09235	1.24731	0.5983	4.60737	8.00907	8.34278	7.40397	7.99065	6.20737	-0.0871149	0.820881	-0.757035	0.290214	-0.117378	0.806006	-0.158182
AT1G17370	24.2709	17.8284	25.9481	27.9915	30.2935	27.1016	29.316	25.5508	31.0384	17.9526	28.2726	28.2799	13.526	14.3804	18.3352	13.2099	16.9012	15.5688	-0.107565	0.747746	-0.419804	0.156005	-0.172661	0.667525	-0.199579
AT1G17380	6.67255	8.62136	5.53398	30.1509	43.5022	37.4537	3.51103	3.37864	1.5887	11.4863	17.5402	9.48985	5.28861	6.23831	6.28861	28.5825	26.3742	25.8058	1.94436	1.36e-11	1.96694	2.31e-05	2.01637	1.78e-12	-0.0372015
AT1G17390.1	0	0	0	0	0	0	0	0	0	0	0	0	0	0	0.0927734	0.0859375	0.0654297	0	NA	NA	NA	NA	-0.496261	NA	-1.07488
AT1G17400	0	0.11916	0	0	0	0	0	0	0	0	0	0	0.579553	0.377793	0.0643196	0.357481	0.0907244	0.0446852	-1.25067	NA	NA	NA	-1.02449	NA	0.0393886
AT1G17410	3.04918	2.47307	4.67213	5.42389	5.71429	8.24122	1.37002	0.618267	0.936768	3.38642	2.5082	0.674473	1.00234	0.871194	1.66862	2.37002	2.51054	3.63232	0.520312	0.446065	1.00564	0.485999	1.02959	0.242353	0.370959
AT1G17420	22.2144	11.3683	14.7785	407.735	361.173	439.971	14.4816	8.16909	7.16943	202.857	222.184	247.256	19.3953	13.398	18.441	391.819	369.032	514.541	4.2013	1.64e-90	4.30989	2.26e-89	4.49388	2.49e-73	0.148907
AT1G17430	6.21127	6.8169	6.02113	5.26673	3.65141	6.9243	4.53169	4.0669	10.3873	3.18222	9.74208	6.92958	3.01408	9.98768	9.28257	6.11972	7.49032	6.56514	-0.715325	0.145793	-0.158336	0.8734	-0.337553	0.574922	0.234771
AT1G17440	13.4284	13.6271	16.7604	7.65755	17.6703	18.4195	3.9661	3.35593	2.38829	3.89908	3.8047	2.29276	9.0678	7.953	9.66102	9.59322	9.78159	9.9661	-0.445025	0.247328	-0.158865	0.836515	-0.00595659	0.988984	0.30551
AT1G17450	3.59456	3.13073	3.88991	5.02014	4.25843	5.28008	0.863903	0.686692	0.402752	1.05152	0.738882	0.708844	11.851	7.24148	3.8102	5.15388	4.12636	4.24199	0.017905	0.966109	0.153679	0.882487	-0.874932	0.0613707	-1.06956
AT1G17455	5.08148	2.82469	3.04938	3.57407	5.12099	8.94444	4.33333	10.9185	11.8519	4.16543	9.6963	9.24444	0.528395	2.52593	3.28395	1.84691	2.72963	2.36296	0.22776	0.794784	-0.473643	0.533757	-0.153014	0.892779	-0.519459
AT1G17460	4.17368	2.00895	3.74217	2.59176	3.71352	2.68711	0.314235	0.177261	0	0.755148	0.532677	0.515667	1.91585	1.4154	2.38138	1.93017	2.12936	2.06804	-0.574917	0.288998	1.70559	0.313811	-0.0660191	0.929416	0.393218
AT1G17470	20.5594	17.0629	20.4132	22.9441	23.4228	24.4768	11.157	12	8.39161	9.95868	12.0286	7.81182	5.16974	7.68595	8.87794	10.0699	10.0947	9.86014	-0.15357	0.619406	-0.293843	0.540167	0.279771	0.516387	0.280622
AT1G17480	1.43443	1.20219	0.90847	1.05464	0.166667	1.41393	0.319672	0.45082	0.956284	0.493852	0.650273	0.262295	0.584699	0.635246	1.23292	0.240437	0.503415	0.540984	-0.877416	0.432323	-0.510119	0.813546	-1.14964	0.310789	-0.402613
AT1G17490	7.23374	9.12478	7.68014	22.7258	14.58	12.0053	6.16872	6.03163	5.9754	6.7768	6.06503	6.07381	6.01757	20.594	22.3726	20.7241	22.6081	19.4868	0.586874	0.27198	-0.159233	0.882487	0.158024	0.813129	-0.552399
AT1G17495.1	0	0	0	0	0	0	0.11215	0	0	0	0	0	0.102564	0.267434	0.0455308	0.126528	0.112389	0.0948958	NA	NA	-2.3617	NA	-0.391207	NA	-1.04879
AT1G17500	7.0549	5.83253	6.77713	11.6689	14.0116	11.6251	1.59828	1.03516	0.708323	1.64609	1.5955	1.40855	1.62408	2.07033	3.4126	4.58588	5.33898	5.87706	0.482121	0.0579667	0.28856	0.731129	0.947668	0.0232928	0.315375
AT1G17510	2.64468	2.37481	2.56372	2.89355	2.56072	4.34483	5.61319	3.16642	2.69865	6.50375	4.10345	1.43928	1.92504	5.01949	4.84258	3.69415	4.31934	6.13493	-0.0745138	0.95084	-0.111439	0.942406	0.0350589	0.970675	-0.0333015
AT1G17520	4.58182	3.776	5.38909	5.61455	8.69527	9.33382	2.72291	1.728	1.01818	2.10327	1.64436	0.698182	4.35782	4.19345	3.31636	5.184	4.58036	4.704	0.350062	0.499218	-0.486086	0.693724	0.185522	0.741595	-0.285781
AT1G17530	15.0548	12.2557	11.4954	28.8619	17.5479	19.613	21.9041	16.1233	25.3425	25.5856	29.0708	31.5616	8.30594	5.94521	6.28995	13.6621	10.7842	13.9384	0.316338	0.4472	0.239438	0.594805	0.803902	0.0535256	0.374984
AT1G17540	0	0	0	0	0	0	0	0	0	0	0	0	0.831391	1.15618	0.664336	0.786325	0.650738	0.564103	NA	NA	NA	NA	-0.519474	0.528191	-1.14441
AT1G17545	0	0	0	0	0	0	0	0	0	0	0	0	2.37778	0.344444	0.175926	0.162963	0.124074	0	NA	NA	NA	NA	-3.26704	NA	-4.07212
AT1G17550	20.4064	17.6288	23.3511	25.7755	25.6895	30.1045	6.90209	4.3261	2.86768	5.23269	6.14256	6.21385	3.50676	5.48628	5.44859	5.22737	6.31299	7.40844	-0.0285193	0.933616	0.131048	0.848694	0.218456	0.634788	0.100411
AT1G17560	1.33636	0.5	1.51136	1.75455	1.10909	0.705682	0	0.9	0	1.36932	2.43409	1.09091	0.486364	1.47955	1.1875	1.3	1.675	1.275	-0.304701	0.846376	2.02162	0.266875	0.196171	0.879119	0.356735
AT1G17570	0	0	0	0	0	0	0	0	0	0	0	0	391.463	181.463	858.476	290.829	396.28	297	NA	NA	NA	NA	-0.712407	0.266077	-1.29962
AT1G17580	5.69032	6.24516	7.125	5.79778	6.14919	7.01129	1.13226	1.30403	0.927419	0.631653	1.67944	1.27742	1.38065	3.975	2.91129	3.17581	3.86331	4.01855	-0.449627	0.0957821	-0.120959	0.900182	0.252453	0.628504	0.547436
AT1G17590	1.22001	1.08876	0.919849	1.14201	1.83755	1.7816	0.377622	0.142012	0	0	0.256052	0.516407	0.230231	0.500269	0.255514	0.284024	0.39645	0.248521	0.0937458	0.929783	0.421391	0.907043	-0.22686	0.894164	-0.427786
AT1G17600	2.89916	2.37695	2.509	2.78031	4.02761	3.35474	1.54502	1.18848	1.68067	0.433974	1.17857	1.21008	2.18367	1.11645	0.855342	1.29412	1.16627	1.52521	-0.0662279	0.908289	-0.839115	0.257944	-0.085867	0.916319	-0.123456
AT1G17610	3.10048	3.54887	6.49351	1.71497	1.33424	4.10321	1.7594	1.80451	1.64046	0.82365	2.92823	2.09979	2.3404	2.03418	3.83117	4.21053	2.93096	3.33835	-1.29851	0.0325497	-0.0354749	0.980695	0.147506	0.844833	1.34466
AT1G17615	0.367454	0.0769904	0	0.168854	0	0	0.204724	0	0.349956	0	0	0	0.748906	0.16273	0.332458	0.307962	0.410324	0.173228	-1.6356	NA	-2.88685	NA	-0.451535	NA	1.13451
AT1G17620	20.6097	14.803	13.5967	66.0074	44.8996	57.329	18.9201	17.5428	15.7993	54.8745	61.3801	56.3866	35.0037	34.2268	22.6905	60.6022	52.7407	58.0874	1.32356	1.52e-07	1.51514	1.13e-11	0.789078	0.00525545	-0.689332
AT1G17630	0.382514	0.601093	0.865209	0.790984	0.555556	0.659836	0.42623	0.0601093	0	0	0	0	0	0.677596	0.129781	1.28233	0.39663	0.751366	-0.28841	0.823698	-3.5749	NA	1.37418	0.285251	1.53185
AT1G17640	5.52432	6.8973	2.3964	6.95495	5.71532	7.27297	3.16216	2.37838	3.96396	1.51982	2.35856	6.22703	4.24144	1.67568	5.04955	4.2018	6.51892	5.94595	-0.0587817	0.941667	-0.125641	0.92397	0.444363	0.535956	0.381206
AT1G17650	10.2802	18.6345	11.9324	16.4718	10.0193	16	11.3043	10.8406	8.37359	6.20934	9.48551	8.657	8.95974	18.1208	13.0797	10.2029	11.868	14.6667	-0.403987	0.354272	-0.533021	0.239089	-0.282186	0.533238	-0.0162605
AT1G17660	0	0	0	0	0	0	0	0	0	0	0	0	35.6667	7.75	39.5833	37.8889	89.3333	33	NA	NA	NA	NA	0.797238	0.408405	0.196825
AT1G17665	3.0903	1.32441	1.2709	3.22742	7.34448	14.3654	1.56522	1.54515	0.668896	2.01505	0.895485	1.12375	3.22074	1.86622	0.55602	2.13378	2.801	5.07692	1.65833	0.00965339	-0.131261	0.942877	0.860923	0.339886	-1.02671
AT1G17670	0	0	0	0	0	0	0	0	0	0	0	0	5.78378	10.0541	2.56757	8.32432	11.7703	8.91892	NA	NA	NA	NA	0.625903	NA	-0.0450881
AT1G17680	5.52249	4.95502	4.24347	7.71029	5.21925	8.00912	1.47216	1.32872	0.503303	0.83391	0.973262	1.08713	4.57754	2.57439	2.62976	2.54671	2.99277	3.42561	0.0537513	0.909829	-0.397643	0.698541	-0.208177	0.700249	-0.389744
AT1G17690	3.20187	3.76507	3.54726	6.90626	9.20576	8.53442	0.273046	0.462077	0.311163	1.68728	0.92571	1.64294	1.83119	2.31505	2.18009	4.92882	4.29988	5.05718	0.779945	0.0188939	1.76912	0.0532035	1.01108	0.00768778	0.113453
AT1G17700	0.936803	0.436183	0.23544	0.239157	0.302354	0	1.44981	0.654275	0	0.298637	0.589839	0	0.530359	1.84387	0.82404	1.96283	1.49442	0.327138	-2.06444	0.403995	-1.35972	0.639965	0.0739414	0.966052	2.07347
AT1G17710	0	0	0.155865	0.158326	0.200164	0.509434	0	0	0	0.988515	1.07383	0	0.702215	0.305168	0.779327	0.433142	0.824446	0.270714	2.68479	0.399663	4.43307	0.0989211	-0.368476	0.820621	-3.17049
AT1G17720	13.0339	12.8655	11.9259	23.0998	27.1111	31.4737	3.28421	3.55088	1.16959	4.97973	6.07758	5.09006	3.00351	5.00351	5.55556	8.1653	7.62729	9.16023	0.659663	0.00370493	0.79728	0.125284	0.687549	0.0633396	-0.119842
AT1G17730	13.4212	12.3888	15.7095	29.1117	25.0816	22.2034	7.05922	10.619	14.7486	19.1184	21.1408	25.0994	15.3028	21.6134	28.5531	27.7274	27.0246	30.8983	0.446844	0.190162	0.780777	0.0662674	0.209241	0.634896	-0.381881
AT1G17744	0.328446	0	0.185728	0.188661	0.477028	0.607038	0	0	0.782014	1.41349	1.62854	0.938416	0.418377	0.545455	0.278592	0.258065	0.261975	0.129032	0.881174	0.753424	2.17342	0.24339	-1.0252	NA	-2.02123
AT1G17745	17.5487	11.7645	21.5944	51.998	46.6852	46.7993	19.6116	8.58054	18.2339	21.085	31.0879	36.0294	15.7482	10.1897	24.4297	34.1063	41.471	46.0057	1.0857	2.66e-06	0.722279	0.0408651	1.1071	0.00589055	-0.0985679
AT1G17750	1.06896	0.937555	0.449837	2.17046	2.81622	3.06304	0	0.390648	0.118378	0.713229	1.30305	0.795502	1.01332	1.65138	1.91181	4.11483	2.89494	3.14472	1.21254	0.0188925	2.09283	0.0604006	0.936185	0.0386143	-0.370541
AT1G17760	4.81448	4.34691	5.30166	5.74925	7.26848	5.15158	1.85294	1.24434	1.35747	1.54487	2.33333	1.01357	2.42081	3.22624	3.08069	2.75415	3.36011	3.70814	-0.109989	0.816937	-0.0504967	0.965723	0.00905875	0.988066	-0.0102207
AT1G17770	0	0	0	0	0	0	0	0	0	0	0	0	0.205572	0.714697	0.410663	0.507205	0.128722	0.253602	NA	NA	NA	NA	-0.795544	0.565306	-1.36535
AT1G17780	7.79147	6.19634	7.97563	9.53893	9.58158	9.53013	0.792146	0.893703	0.270819	2.12119	1.85308	1.03995	1.73866	1.88896	2.12255	2.50237	1.95058	3.39607	-0.0534855	0.917324	1.13251	0.334994	0.279379	0.70693	0.2088
AT1G17790	2.75566	5.77376	4.08371	4.25735	5.52036	4.56618	1.98529	2.68778	2.71493	3.81674	2.22115	0.977376	1.93665	3.0509	2.14932	2.78733	2.16007	2.50113	-0.273929	0.648794	-0.29741	0.777306	-0.0901822	0.899637	0.0589977
AT1G17800	0	0	0	0	0	0	0	0	0	0	1.52844	0	0	0	0.348624	0.161468	0.122936	0	NA	NA	2.79096	NA	-1.04704	NA	-1.55858
AT1G17810	0	0	0	0	0	0	0	0.450128	0	0	0	0	0.364876	0.158568	0.242967	0.300085	0	0.337596	NA	NA	-2.72097	NA	-0.360815	NA	-1.00998
AT1G17820	3.79412	3.51261	4.45728	11.0826	6.92017	7.03046	1.55672	2.12605	1.61064	1.68768	2	0.672269	3.89636	1.95378	1.49685	2.2493	2.01751	2.47269	0.656893	0.0583101	-0.497716	0.550902	-0.169621	0.805459	-0.956331
AT1G17830	0.105727	0.498427	1.31529	3.76526	3.37823	5.21082	0.147262	0	0.377596	2.12335	2.2467	3.38326	0	0.23411	0.478288	2.8798	2.44556	2.90749	2.3921	0.00126997	3.81491	0.000624808	2.9725	0.000258153	0.52613
AT1G17840	13.6552	14.3921	17.2841	26.8742	25.642	26.3764	12.603	10.7941	11.4943	16.1458	13.5609	13.5567	10.9635	10.9951	10.7323	18.6115	16.7225	19.0739	0.359952	0.118052	0.107201	0.802965	0.599024	0.0141388	0.110912
AT1G17850	5.80607	4.55097	5.7633	3.74291	4.36798	3.91149	2.09448	1.1815	0.696171	0.239682	1.12432	0.572849	1.27698	2.49727	1.84237	1.00646	1.29935	0.918946	-0.864201	0.0233747	-1.18262	0.276556	-0.965966	0.118814	-0.240332
AT1G17860	11.4959	11.4472	15.4472	26.9363	28.103	35.061	7.60976	3.39837	6.23306	11.103	9.6748	9.10569	14.4986	15.626	26.3889	43.0461	44.6667	40.2439	0.80262	0.0136936	0.618482	0.358011	0.993366	0.00758832	0.0590985
AT1G17870	0.950431	1.89655	2.04741	18.0938	20.2457	19.1832	1.38685	0.711207	0.538793	7.9208	6.86045	7.34483	0.69181	0.501078	0.307112	8.96121	12.9596	13.5841	3.14789	1.29e-21	2.91217	4.57e-09	4.64273	1.28e-18	1.39644
AT1G17880	59.491	53.3882	55.9254	77.1504	77.1517	76.6272	48.1234	40.7198	59.8972	47.7044	69.1362	53.5527	27.5064	53.7918	52.018	51.6915	57.4409	64.0488	0.00653869	0.984766	-0.0174996	0.9741	0.22054	0.600659	0.0583728
AT1G17890	11.8788	9.36296	12.5387	38.47	22.3461	24.2545	7.09091	7.37778	6.46465	14.6061	22.9185	18.8768	7.20539	10.7717	11.4512	19.5556	18.4081	20.6667	0.897082	0.00241418	1.21158	8.67e-05	0.815212	0.00936919	-0.208047
AT1G17900.1	0	0	0	0	0	0	0	0	0	0	0	0	0.560944	0	0.124509	0	0.0878113	0	NA	NA	NA	NA	-2.48963	NA	-3.23541
AT1G17910	0	0	0.0827887	0	0	0	0	0	0	0	0	0	1.30545	0.162092	0.0827887	0.26841	0.233551	0.230065	-0.4755	NA	NA	NA	-0.972158	0.530123	-0.817892
AT1G17920	0.45735	0.926316	0.62069	0.350272	0.797096	0.751361	0	0.0479129	0.217786	0.0874773	0	0.209074	2.33031	1.55281	0.655172	1.14991	0.802541	0.40726	-0.549288	0.607876	-0.11149	NA	-0.99194	0.218948	-0.610509
AT1G17930	3.67791	2.79014	2.6774	3.20533	3.92954	3.54202	1.29542	0.73075	1.00654	0.72773	0.898339	0.676397	1.5078	1.40413	1.05184	2.12582	1.55108	1.76044	-0.233724	0.692521	-0.579789	0.641028	0.370072	0.602992	0.510286
AT1G17940	4.7474	5.68397	5.69781	41.9614	25.3287	32.59	2.29412	1.59862	1.1534	4.03057	5.21569	6.86505	2.22145	2.78893	2.13668	12.4844	9.08016	12.218	2.18716	5.08e-17	1.4805	0.00572222	2.10714	2.61e-09	-0.192719
AT1G17950	0	0.313446	0	0	0	0	0	0	0	0	0.211932	0	4.95459	1.49065	0.930543	0.705254	0.835263	0.587711	-2.10941	NA	1.20464	NA	-1.78182	0.054309	0.185189
AT1G17960	0.107348	0.05623	0	0	0	0	0	0	0	0	0	0	0.273482	0.2377	0.364217	0.16869	0.342492	0.253035	-1.6272	NA	NA	NA	-0.367984	NA	1.29278
AT1G17970	22.7163	19.0618	18.6844	16.5429	13.1322	12.9289	18.9688	20.4359	17.01	7.84651	9.96279	8.03721	14.2193	11.7409	9.46844	3.97608	5.43123	6.00797	-0.951297	0.000195278	-1.33743	1.81e-06	-1.30448	0.000176903	-0.485571
AT1G17980	9.41432	7.41287	9.20463	11.8619	13.0557	11.0011	5.07592	5.05857	3.68764	4.61786	4.68944	5.20607	4.02314	5.44685	6.6974	4.54953	4.91721	5.86985	0.0248545	0.95148	-0.143284	0.810187	-0.255531	0.564592	-0.422265
AT1G17990	0.328982	0.402089	0.372063	0.503916	0.318538	0.54047	0.305483	0.0861619	0.261097	0.157311	0.155352	0.125326	0	0	0	0	0	0	-0.13782	0.945728	-0.740651	NA	NA	NA	-1.56886
AT1G18000	0.298755	0.469472	0.225252	0.114404	0.144635	0.122703	0.693539	0.312982	0	0.142857	0.0705394	0.113811	0.761114	0	0.112626	0.208654	0.238293	0.195614	-1.86667	0.35303	-1.82213	0.502574	-0.232081	NA	1.5893
AT1G18010	0.0529301	0.0554505	0	0.121613	0.153749	0	0.147448	0.332703	0.252048	0	0.0749842	0.241966	0	0	0	0	0	0.0831758	0.674324	NA	-1.45498	NA	0.143058	NA	-0.691337
AT1G18020	0.284987	0.447837	0.805768	0.327396	0.41391	0.351145	0.396947	0.223919	0.508906	0.204411	0.201866	0.48855	1.45208	0.315522	0.0805768	0.149279	0.284139	0.279898	-0.894767	0.634611	-0.542037	0.857086	-1.21188	NA	-0.437569
AT1G18030	4.41486	2.96006	3.99439	5.40995	3.59075	5.3672	1.6398	1.01752	1.40154	1.1822	0.583742	1.34548	3.29923	1.95515	1.9972	1.9117	1.3616	1.15627	-0.0971271	0.889739	-0.598369	0.646257	-0.78879	0.249479	-0.794729
AT1G18040	1.28519	1.40024	1.16279	2.59853	3.43452	3.42044	0.572827	1.37332	0.856793	0.884945	1.09241	1.41004	0.523868	1.93513	0.930233	1.66952	1.18911	2.01958	0.834085	0.200988	0.0143424	0.99333	0.336219	0.719167	-0.632605
AT1G18050	0	0	0	0	0	0	0	0	0	0	0	0	1.4965	10.6224	0.553613	1.23077	0.156177	0.153846	NA	NA	NA	NA	-3.16335	0.0139999	-3.76339
AT1G18060	59.9641	52.8175	43.9482	38.0997	45.7348	48.0867	51.0927	57.6431	47.4576	32.4377	42.9492	38.668	10.668	22.2532	17.6171	15.1785	16.0319	16.8455	-0.700841	0.00291376	-0.669509	0.00582397	-0.23569	0.592327	0.319606
AT1G18070	23.1271	21.1087	27.0304	62.1119	43.9245	46.6989	7.4337	4.67956	5.70902	11.2067	7.99908	11.9337	11.232	17.2983	17.2767	32.2099	33.099	34.489	0.6604	0.0029426	0.614537	0.131005	0.964376	0.000265132	0.165313
AT1G18075	4.51613	11.828	1.02151	1.03763	2.62366	4.45161	3.77419	1.41935	2.15054	2.5914	0.639785	2.06452	85.1398	49	98.0645	79.0108	68.4409	112.129	-1.62302	0.292614	-0.682381	0.818661	0.00299102	0.996609	1.56527
AT1G18080	61.1134	56.5714	62.9602	147.948	95.2283	91.458	107.006	104.006	137.85	119.968	152.912	160.471	59.567	74.5096	92.1318	120.141	113.673	118.878	0.4455	0.07839	0.0939505	0.796256	0.493185	0.0898088	-0.0814276
AT1G18090	1.29368	2.43016	0.605417	1.94742	1.68455	1.64896	0.372809	0.420605	0.637281	0.255975	0	0.61179	0.681891	2.07435	1.36219	0.794477	0.853956	1.19172	-0.213049	0.832686	-0.983291	0.648573	-0.727903	0.350752	-0.640435
AT1G18100	0	0	0	0	0	0	0	0	0	0	0	0	0.597765	0.649441	0.199022	0.368715	0.140363	0.138268	NA	NA	NA	NA	-1.20916	NA	-1.87014
AT1G18120	0	0	0	0	0	0	0	0	0	0	0	0	3.49864	1.6218	1.08719	0.719346	0.80327	1.07902	NA	NA	NA	NA	-1.27252	0.0797235	-1.97967
AT1G18130	0	0	0	0	0	0	0	0	0	0	0	0	0	1.49398	0.190763	0.53012	0.134538	0.39759	NA	NA	NA	NA	-0.861188	NA	-1.44989
AT1G18140	0	0	0.0983946	0	0	0	0	0	0	0	0	0	1.55153	1.73382	0.885552	1.73175	1.1797	1.50388	-0.4755	NA	NA	NA	0.00975677	0.991418	0.328579
AT1G18150	16.2023	17.1247	16.4509	28.1269	24.4732	22.5366	12.036	8.8264	10.6301	11.5697	14.078	7.24218	5.50364	5.8997	5.78225	8.33605	9.6781	10.1277	0.147158	0.61673	-0.137556	0.800695	0.570452	0.0756604	0.304025
AT1G18160	12.1843	9.73606	8.97042	10.3746	13.7406	12.128	1.93003	1.16382	0.796359	1.57651	1.48919	1.52901	5.72127	5.3959	2.48578	3.12856	3.18231	3.69795	-0.219604	0.486106	0.0540795	0.958953	-0.531227	0.260202	-0.472885
AT1G18170	26.4995	26.7826	22.6694	16.002	15.2963	19.2558	24.1335	23.7573	23.6603	11.6967	11.6714	15.725	19.907	30.2791	24.8787	13.0799	13.549	15.6158	-1.04069	0.000110492	-1.08941	0.00043066	-0.97732	0.000794249	-0.0733487
AT1G18180	0.509532	1.52513	0.823224	2.67591	0.211438	2.33189	0.811092	1.14385	0.693241	0.835355	0.824957	0.499133	1.85442	1.93414	1.39948	1.29636	1.68371	1.14385	0.402438	0.778645	-0.525511	0.777953	-0.424157	0.634728	-0.98371
AT1G18190	3.95558	4.3785	3.03865	7.37361	6.28698	7.54065	0.727677	0.527765	1.15504	0.856508	0.528654	0.93825	0.760551	1.56997	2.19458	2.77566	3.00622	3.31319	0.432388	0.286524	-0.269026	0.859211	0.748539	0.191908	0.159254
AT1G18191	0	0	0	0	0	0	0	0	0	0	0	0	1.54513	0.67148	0	0	0	0	NA	NA	NA	NA	-3.79906	NA	-4.61223
AT1G18200	0.985915	0.619718	0.669014	9.06103	2.57746	2.42958	0.549296	1.39437	0	3.39437	4.19014	0.450704	0	1.09155	0.669014	0.723005	0.393192	0.774648	2.17332	0.014067	1.75995	0.23641	-0.196382	NA	-2.52442
AT1G18210	22.7921	18.1007	20.7877	151.19	88.3632	91.9497	22.5295	30.7615	35.4486	116.809	127.202	161.33	43.5492	33.5777	45.5252	132.193	115.894	127.234	1.98254	8.07e-16	1.96644	1e-16	1.47002	2.45e-09	-0.644139
AT1G18220	0	0	0	0	0	0	0	0	0	0	0	0	0	0	0	0	0	0	NA	NA	NA	NA	NA	NA	NA
AT1G18230	0	0	0	0	0	0	0	0	0	0	0	0	0.666667	0	1.03583	2.19315	0.417445	1.13084	NA	NA	NA	NA	0.884379	NA	0.361941
AT1G18240.1	0	0	0	0	0	0	0	0	0	0	0	0	0.653934	0.142093	0	0.0672269	0.0511841	0.151261	NA	NA	NA	NA	-1.35215	NA	-2.25996
AT1G18250	0.978495	2.28674	1.19176	0.172939	0.437276	0.556452	0.83871	2.01075	1.97133	0.4319	0.959677	1.37634	1.15054	1.66667	1.27688	1.10394	0.840502	0.827957	-2.42237	0.0418216	-1.04081	0.419012	-0.718407	0.45004	1.59347
AT1G18260	20.0721	18.876	19.3179	24.1767	20.0978	22.112	12.6486	11.7786	11.583	10.6491	14.0901	12.7671	12.302	14.2831	14.2235	14.4968	15.4063	18.6306	-0.25742	0.30482	-0.151385	0.709822	0.103301	0.776609	0.227155
AT1G18265	5.23992	1.68906	5.47025	2.96353	2.10749	2.18522	0.898273	1.90019	1.72745	0	0.571017	0.184261	2.46449	1.42802	2.8263	0.675624	0.450096	1.39347	-1.18307	0.0979161	-2.67073	0.0687803	-1.57265	0.0730028	-0.509555
AT1G18270	10.3835	8.31957	9.31869	12.5069	9.6387	12.4953	3.58322	3.6032	2.84066	4.92055	3.69729	3.19574	16.6223	10.526	7.90613	10.2725	8.77275	10.0626	-0.138165	0.647146	0.0279564	0.967627	-0.38743	0.346593	-0.415903
AT1G18280	0	0	0	0	0	0	0	0	0	0	0.927273	0	1.11169	0.483117	0.246753	0.571429	0	0.771429	NA	NA	2.56964	NA	-0.560849	NA	-1.18618
AT1G18290	0	0	0	0	0.25285	0	0.242487	0	0	0	0.246632	0	0.887047	0.385492	0.393782	0.182383	0.13886	0.205181	1.44805	NA	0.250798	NA	-1.67305	NA	-3.29844
AT1G18300	8.20282	2.72676	7.13615	62.3399	52.4657	52.4789	4.8338	4.70986	3.94366	59.062	70.0592	45.431	2.81315	1.04789	1.87324	20.492	17.7408	16.0507	2.79343	1.89e-18	3.47984	4.31e-33	3.20729	4.7e-14	0.308006
AT1G18310	0	0	0	0.0989744	0	0	0	0	0	0	0	0	3.51179	1.71692	0.633333	1.71487	0.377949	1.21846	1.44805	NA	NA	NA	-0.895405	0.374236	-2.53958
AT1G18320	0.841202	1.25894	1.08727	0.552217	3.14163	0.296137	0	0.188841	0	0.689557	0	1.37339	0.612303	0.266094	0.135908	0	0.575107	0.660944	-0.14198	0.943062	2.65938	NA	0.42074	NA	0.489562
AT1G18330	12.4672	11.1338	12.3662	8.10036	7.71776	5.28832	5.55109	3.53285	4.74453	1.17275	3.2573	2.68613	0.260341	0.905109	0.693431	0.321168	0.529805	0.562044	-1.21163	7.31e-05	-1.13948	0.0470639	-0.61506	0.617238	0.438488
AT1G18335	3.2482	4.43165	2.90468	2.42986	2.85252	3.90917	0.210432	0.23741	1.43885	1.08363	0.749101	0.345324	1.92446	0.501799	0.768885	1.18705	1.20504	1.00899	-0.671819	0.323057	-0.0111724	0.996873	0.128858	0.923283	0.75347
AT1G18340	4.22727	0.714286	2.46753	2.19318	2.37662	2.18425	2.84903	1.28571	1.62338	1.1737	1.64205	1.09091	2.08442	1.66071	1.77354	1.71429	1.46834	1.60714	-0.562973	0.555226	-0.726329	0.51821	-0.318849	0.702223	0.11662
AT1G18350	0.231618	0	0	0.709559	0.224265	0	0	0.363971	0.183824	1.77206	0.4375	0.352941	5.11397	1.5386	1.39706	1.45588	1.47794	1.03125	1.47065	0.685162	1.88555	0.395052	-1.01765	0.242568	-2.60383
AT1G18360	17.7741	19.5672	14.4232	13.4973	13.8553	11.8781	8.11237	9.38912	6.81411	5.18589	7.39749	4.01674	6.90735	7.22654	5.73521	3.62941	3.64435	4.49731	-0.856641	0.00153858	-0.761481	0.083129	-0.872228	0.0181429	-0.134519
AT1G18370	0.404105	0.87492	0.243746	0.247595	0.234766	0.796665	0.225144	0.381013	0	0	0.0381655	0.123156	0.54907	0.477229	0.639833	0.395125	0.257858	0.296344	-0.749394	0.543683	-2.13998	0.421675	-0.980581	0.268855	-0.336714
AT1G18382	0	3.39768	0.733591	2.98069	0	0.799228	0.903475	1.01931	0.772201	0.930502	3.21622	7.41313	16.5251	9.33591	6.23552	5.77606	8.53668	4.33205	-0.614471	0.839111	1.86372	0.365901	-0.800642	0.337456	-0.433905
AT1G18390	4.79231	3.55385	3.47115	10.7016	10.7141	9.02308	2.775	1.69231	3.71795	4.01667	5.56859	6.46154	1.92051	3.15962	4.01923	4.17436	4.46667	5.52115	0.911778	0.00132842	0.770272	0.0986128	0.437087	0.347133	-0.619195
AT1G18400	2.56299	3.11811	0.748031	1.51969	0.480315	1.42618	0	0.519685	1.5748	0.474409	0.117126	0.755906	0.42126	1.64764	0.46752	0.606299	0.26378	0.649606	-1.38697	0.170486	-0.919365	0.715987	-0.890771	0.536304	0.350172
AT1G18410	0	0.0257084	0	0	0	0	0	0	0	0	0	0	2.00058	1.52147	0.80485	0.796962	0.606778	0.482033	-0.4755	NA	NA	NA	-1.25741	0.0427797	-0.961068
AT1G18415	1.38145	1.00503	1.64915	0.793513	0.780265	1.32389	0.106898	0.120603	0.548196	0	0.217451	0.175423	0.586569	0.339881	0.303792	0.201005	0.0918227	0.452261	-0.90259	0.247392	-1.16018	0.665048	-0.774708	0.593455	0.0563631
AT1G18420	0	0.0504009	0	0.110538	0.279496	0.35567	0.134021	0	0	0	0.0681558	0.109966	0	0.319588	0.27205	0.504009	0.383734	0.340206	2.9838	0.31385	0.509905	NA	0.689778	NA	-2.38628
AT1G18430	0	0	0	0	0	0	0	0	0	0	0	0	17.8333	28.4167	92.3611	70.8889	78.1667	48.5833	NA	NA	NA	NA	0.273162	0.776458	-0.292403
AT1G18440	4.83888	4.67327	8.37984	6.08011	10.9811	10.6202	4.84428	2.25743	2.70027	2.16922	6.42664	3.45635	3.08191	3.0135	3.84788	4.0396	5.36724	5.34653	0.211714	0.731749	0.126847	0.914915	0.402397	0.499049	0.0660844
AT1G18450	11.8746	8.65396	9.80947	14.8279	10.7978	12.85	3.30793	5.92256	6.02336	5.18439	6.94837	8.96865	4.99816	6.97357	6.88998	8.59988	7.04179	8.8027	-0.10064	0.817039	0.229152	0.740311	0.201778	0.653385	0.171789
AT1G18460	12.8732	17.0276	11.0447	16.9463	15.374	14.8098	8.75122	11.9122	4.71545	6.75976	8.99756	7.41463	19.4862	18.6	12.0488	11.7333	12.2561	11.2415	-0.256106	0.440553	-0.349874	0.49249	-0.620419	0.0484439	-0.524863
AT1G18470	21.9541	17.8785	18.8157	16.2557	19.4303	21.2389	12.3032	10.5115	9.90301	5.28994	8.01838	4.3124	8.52067	9.77948	9.84431	9.29862	9.37111	10.6799	-0.490292	0.0525255	-1.09141	0.00149702	-0.0897453	0.824477	0.275181
[truncated: 31,611 more rows]

## Sheet: elf18_RPKM&fold_change
Gene_ID	mRNA_C1_RPKM	mRNA_C2_RPKM	mRNA_elf18_1_RPKM	mRNA_elf18_2_RPKM	RPF_C1_RPKM	RPF_C2_RPKM	RPF_elf18_1_RPKM	RPF_elf18_2_RPKM	mRNA_log2_FC	mRNA_padj	RPF_log2_FC	RPF_padj	TE_log2_FC
AT1G01010	0.464781	0.51253	0.0293424	0	0	0.389514	0.960071	0	-5.00536	0.307259	1.47824	0.935223	6.48955
AT1G01020	2.54944	4.0788	5.19311	1.63475	1.71923	0.770913	1.08101	0.67305	0.206006	0.936591	-0.373458	0.969592	-0.577793
AT1G01030	4.77247	4.00475	3.432	2.65432	3.41882	1.80856	0.46789	0.0338793	-0.367835	0.762869	-3.24653	0.0670271	-2.8764
AT1G01040	5.77059	5.05553	4.16578	3.6205	3.71344	3.1708	3.11388	2.25488	-0.316328	0.486909	-0.213311	0.930638	0.104293
AT1G01046	0	11.0186	0	0	0	1.9058	0	0	-7.05118	0.331003	-4.98753	NA	2.07718
AT1G01050	53.3373	53.5078	50.8494	37.9038	23.8601	15.3327	12.6471	10.6795	-0.107535	0.873483	-0.608168	0.622527	-0.499974
AT1G01060	68.4687	62.3315	45.7777	58.3452	29.874	30.7728	20.6208	16.7836	-0.172819	0.502111	-0.547131	0.0838824	-0.371495
AT1G01070	0	0.216966	0	0	0.0219103	0.598552	0.838241	0.734421	-4.1806	NA	1.52778	0.867664	5.68522
AT1G01073	0	0	0	0	0	0	0	0	NA	NA	NA	NA	NA
AT1G01080	40.3551	34.4466	46.3829	44.8297	20.3789	16.2137	15.3642	17.0382	0.444538	0.0774485	-0.0286387	0.995045	-0.473185
AT1G01090	142.166	138.012	138.848	125.434	71.9365	64.772	61.3577	75.3496	0.0745837	0.790106	0.150136	0.883569	0.0771115
AT1G01100	178.619	124.404	97.2364	101.41	16.1891	28.5465	27.3282	18.8677	-0.447987	0.123545	0.206321	0.950633	0.65826
AT1G01110	1.39622	1.14724	1.98013	0.421815	0.583566	0.909346	1.73646	0.767088	0.0901638	0.983311	0.899959	0.873109	0.818323
AT1G01115	0	0	0	0	0	0	0	0	NA	NA	NA	NA	NA
AT1G01120	52.3714	66.6392	59.363	80.1945	59.6754	41.2573	41.4182	48.1756	0.38093	0.244757	-0.0279376	0.991971	-0.407971
AT1G01130	0	0	7.00024	0	0	0	0.64824	0	7.07065	0.293828	4.65192	NA	-2.41102
AT1G01140	138.45	133.802	84.2619	95.8142	44.4073	50.8282	28.7189	34.0092	-0.439365	0.000592141	-0.447458	0.294937	-0.00507399
AT1G01150	0	0	0	0	0.242725	0.022326	0	0	NA	NA	-4.7299	NA	-4.40348
AT1G01160	9.6565	9.1884	12.091	8.52514	2.21587	2.15536	3.50871	1.29418	0.290369	0.770045	0.279884	0.974556	-0.00626403
AT1G01170	52.5124	54.6732	55.3967	37.3244	11.0424	13.4309	13.6886	19.55	-0.0484915	0.963307	0.599004	0.791419	0.649891
AT1G01180	15.1086	11.9714	15.1622	16.3453	0.810459	3.77951	5.23663	6.14667	0.376068	0.519264	1.48849	0.421297	1.11693
AT1G01183	0	0	0	0	0	3.38515	0	0	NA	NA	-4.78149	NA	-4.43647
AT1G01190	0.487904	0.635852	2.37177	0	0.0197575	0.605162	0.839863	0.0401368	1.25587	0.84022	0.670591	0.972054	-0.568052
AT1G01200	0	0.640733	0	0.4922	0	0.160692	0.165031	0	-0.27018	0.984751	0.217213	NA	0.504659
AT1G01210	5.39416	2.93661	0	0.905357	0	0.469643	1.40312	0	-3.04393	0.407355	1.75383	0.939475	4.81535
AT1G01220	2.53485	3.56285	2.76257	1.63163	3.73289	1.64561	1.64415	1.68111	-0.31402	0.81605	-0.559342	0.845046	-0.246022
AT1G01225	0	2.53215	1.9812	2.68421	0	1.00068	1.47567	0.75559	1.00835	0.860584	1.34376	0.907822	0.350743
AT1G01230	21.4109	17.8664	16.9069	11.3506	5.53684	5.0893	4.44756	1.55144	-0.313157	0.725807	-0.681759	0.879993	-0.365702
AT1G01240	8.53573	5.99701	6.83876	8.14091	1.73499	1.42272	1.94817	0.598516	0.201593	0.832945	-0.170614	0.98547	-0.369859
AT1G01250	2.5822	1.77899	0	0.840976	3.7065	0.500952	0.321548	0.6915	-2.22638	0.63079	-1.93325	0.708074	0.27849
AT1G01260	14.7077	12.1045	15.1342	14.5705	7.35814	6.13074	5.75889	5.18452	0.306326	0.422842	-0.155315	0.959908	-0.461133
AT1G01270	46.791	55.7104	292.365	60.4175	780.13	881.05	1380.89	1414.05	1.95523	0.0853479	0.904218	3.48781e-05	-1.04626
AT1G01280	0	0	0	0	0.158652	0.32834	0	0	NA	NA	-6.00024	NA	-5.66163
AT1G01290	5.71703	2.94857	0.766968	3.27257	1.99372	1.41467	1.60695	1.68319	-0.946176	0.644942	0.0933609	0.994166	1.03871
AT1G01300	39.9443	39.843	34.8504	44.9956	23.749	23.2543	18.3081	23.4321	0.156619	0.686422	-0.0191651	0.995106	-0.173353
AT1G01305	0	0	0	0	0.0528619	0	0	0	NA	NA	-1.3945	NA	-1.06738
AT1G01310	0	0	0	0	0	0.592221	0.33175	0	NA	NA	-0.654532	NA	-0.307306
AT1G01320	36.797	35.2431	32.6479	27.7367	36.322	34.5331	29.6937	31.2402	-0.0949902	0.760839	-0.0674945	0.953527	0.0296217
AT1G01340	10.9595	8.47	18.6788	22.2933	1.91748	3.50667	3.70788	5.99573	1.23245	1.21481e-06	1.00548	0.400388	-0.226148
AT1G01350	6.79064	7.47175	1.83969	7.2501	4.94704	2.91179	3.49201	4.9788	-0.505512	0.766177	0.250838	0.963736	0.754449
AT1G01355	0	0.228967	0	0	0	0.306259	0.353843	0	-3.16325	NA	0.387066	NA	3.56821
AT1G01360	19.06	10.6964	19.2176	10.2989	4.92435	4.8655	3.94346	3.19473	0.158062	0.919608	-0.306379	0.957641	-0.462682
AT1G01370	0.790877	1.82354	0	11.1315	0	0.212097	0.299506	0	2.20825	0.775554	0.675788	NA	-1.52633
AT1G01380	0	0	0	0	0	0.0463028	0	0	NA	NA	-1.20958	NA	-0.872058
AT1G01390	8.53515	5.36144	1.52671	1.69701	4.83989	2.85293	2.7058	2.44846	-1.94599	0.0042526	-0.438371	0.91009	1.50703
AT1G01400	0	0	0	0	0	0.114847	0	0	NA	NA	-3.40779	NA	-3.06311
AT1G01410	0	0	0	0	0	0.0726519	0	0	NA	NA	-2.67567	NA	-2.33132
AT1G01420	4.91862	1.5523	0.162928	0	0	0.934342	0.426474	0.0424605	-5.17003	0.0159844	-0.810321	0.971216	4.34997
AT1G01430	11.5516	12.7411	8.53653	16.2351	2.34115	6.74318	5.77376	4.04849	0.178859	0.873119	0.28167	0.955414	0.111641
AT1G01440	10.4934	8.25099	19.8923	13.0406	2.48896	5.11553	6.27517	4.35885	0.976539	0.0197134	0.646391	0.726053	-0.325487
AT1G01448	2.45538	1.26804	3.11434	0.629407	1.35736	0.466425	0.642318	0	0.187423	0.953734	-1.38962	0.869385	-1.57883
AT1G01450	0	0	0	0	0	0.111677	0	0	NA	NA	-3.66955	NA	-3.32479
AT1G01453	0	0	0	0	0	0	0	0	NA	NA	NA	NA	NA
AT1G01460	0	0	0	0	0	0.0724518	0	0	NA	NA	-3.08771	NA	-2.74317
AT1G01470	456.866	391.735	417.496	390.262	60.1751	74.4503	85.3769	97.8753	0.0887526	0.709842	0.601232	0.099232	0.514866
AT1G01471	0	0	0	0	0	0	0	0	NA	NA	NA	NA	NA
AT1G01480	1.4175	1.98011	11.8712	5.70992	0.447915	0.410524	1.42802	2.12859	2.53995	6.68643e-05	2.20341	0.228374	-0.330585
AT1G01490	24.774	19.0565	17.9377	10.1863	11.2337	7.27303	4.18562	7.23865	-0.474779	0.519501	-0.550759	0.826324	-0.0776042
AT1G01500	7.70746	7.53662	5.15302	12.2152	5.97998	2.53819	2.69915	1.67866	0.33795	0.789877	-0.829693	0.783751	-1.16795
AT1G01510	13.6844	12.4818	9.69915	18.8402	4.408	5.44306	3.15848	2.62053	0.277197	0.728012	-0.615253	0.747124	-0.888901
AT1G01520	0	0.18206	2.23573	0	0	0	0	0	3.8144	0.596462	NA	NA	-3.60712
AT1G01530	0	0.732114	0	0	0	0	0	0	-4.99453	NA	NA	NA	5.17906
AT1G01540	27.2399	22.4601	21.4904	20.8051	11.7081	12.2575	10.0354	5.72715	-0.0739612	0.901159	-0.456314	0.74907	-0.380299
AT1G01550	173.499	150.691	206.984	203.453	58.6084	66.2645	89.5194	97.5552	0.499257	5.86213e-06	0.737303	0.000222986	0.240318
AT1G01560	19.7285	26.4926	85.3306	106.061	8.23047	9.41263	35.8238	37.403	2.20467	1.37225e-25	2.20706	2.26182e-17	0.00683821
AT1G01570	1.25251	0.766249	2.48167	3.07893	0.375846	0.713779	0.845825	1.81898	1.61692	0.31027	1.45804	0.757352	-0.157563
AT1G01580	0.114944	0.0652968	0	0	0	0.698713	0.515758	0.415264	-4.61873	NA	0.606386	0.971216	5.24604
AT1G01590	0	0	0.843064	0.0175792	0	0	0	0	6.54049	0.271819	NA	NA	-6.35415
AT1G01600	0.0640083	0.181808	0	0	0.719709	0.109431	0	0.283463	-4.92696	NA	-1.41792	0.920993	3.49624
AT1G01610	18.2511	23.7306	12.5426	16.086	14.721	10.6135	8.70258	5.52902	-0.399084	0.421061	-0.691107	0.48551	-0.288819
AT1G01620	191.727	205.103	151.619	195.792	61.9855	67.9417	58.3358	68.4627	-0.0380375	0.935632	0.118844	0.924726	0.159733
AT1G01630	19.4498	23.0785	13.7515	15.6076	10.5636	8.17639	7.90318	4.98938	-0.378594	0.477005	-0.397037	0.886336	-0.0142337
AT1G01640	0.835714	0.316499	3.13923	0	0.0319618	0	0	0	1.63783	0.795974	-1.3945	NA	-3.00929
AT1G01650	26.4219	21.9299	17.4024	21.7386	9.67411	13.9793	14.3445	18.5189	-0.1476	0.76259	0.634846	0.31228	0.785775
AT1G01660	0	0	0	0.348494	0	0.0154071	0	0.0189045	4.88073	NA	0.339407	NA	-4.53987
AT1G01670	0	0.613147	0	0.0263501	0	0.167753	0.114855	0	-4.26658	0.606937	-0.365584	NA	3.92075
AT1G01680	1.62601	2.85259	0	0	0	0.408808	0	0	-7.9481	0.017563	-4.98753	NA	2.97157
AT1G01690	0	0.232417	0	0	0	0.155437	0.510827	0.72474	-4.50558	NA	3.17189	0.590153	7.68006
AT1G01695	0	0	0	0	0	0	0	0	NA	NA	NA	NA	NA
AT1G01700	0	0.161831	0	1.17303	0.0217901	0	0	0.177064	2.98726	0.716339	3.19078	NA	0.210309
AT1G01710	10.7412	9.97327	6.47945	8.51917	5.48198	2.38515	2.48206	3.19851	-0.309336	0.572138	-0.334032	0.934029	-0.0255911
AT1G01720	79.7806	75.0044	65.5633	81.3383	47.6309	32.2355	24.3418	15.3013	0.0809256	0.843935	-0.871415	0.0925388	-0.950823
AT1G01725	14.0589	14.4105	6.45093	0.0820751	0.0701324	2.7287	0.715497	1.78091	-1.94754	0.474839	0.0321631	0.999449	1.98923
AT1G01730	20.8943	16.7671	12.6819	22.7166	1.71069	3.23692	2.99781	3.19154	0.0650356	0.961096	0.486903	0.939675	0.424627
AT1G01740	3.69091	0.885278	4.57742	2.95149	1.37394	0.514159	0.480036	1.08969	0.891756	0.602247	-0.129358	0.992232	-1.02766
AT1G01750	0	0	0	0	0	0	0	0	NA	NA	NA	NA	NA
AT1G01760	1.09043	1.13899	0	0	0.0242149	0.28064	0.494085	0.983841	-7.37697	0.0723906	2.46012	0.71131	9.84701
AT1G01770	1.15277	1.99788	3.79548	3.16392	0.0403514	0.879636	1.7839	0.587472	1.30325	0.174438	1.54627	0.758264	0.262417
AT1G01780	1.37614	4.35548	0.949457	5.58294	0.0676677	1.20437	1.956	0	0.318033	0.93853	0.794445	0.967678	0.494445
AT1G01790	66.9602	59.331	56.9493	70.2713	41.941	43.5585	37.4962	43.4302	0.16734	0.461377	0.0734983	0.953227	-0.0916562
AT1G01800	40.6439	42.5484	33.9673	37.3832	9.28795	13.15	13.0622	6.55393	-0.0643691	0.91779	-0.0403418	0.995106	0.0307859
AT1G01810	0.144444	0	0	0	0	0.0411581	0.0422692	0	-2.41979	NA	0.191775	NA	2.59866
AT1G01820	23.6475	17.336	7.79814	12.5234	7.03305	6.048	4.14944	2.74049	-0.854512	0.150344	-0.779621	0.74907	0.0776061
AT1G01830	1.37242	1.21624	0.0196392	0.442268	0.592066	1.49124	1.19949	0.575793	-2.33901	0.425185	-0.0664345	0.995106	2.27044
AT1G01840	0	0	0	1.85448	0	0.0639903	0	0	6.23647	0.448786	-2.09634	NA	-8.32258
AT1G01860	4.8543	7.51544	4.25591	3.00194	0.0235333	2.51311	0.380141	0.478074	-0.613191	0.604758	-1.36739	0.882993	-0.741469
AT1G01870	0	0	0.678493	0	0	7.92603	4.07	14.1458	1.25267	NA	1.39956	0.928855	0.176271
AT1G01880	0	0.197019	0	0	7.27399	4.54584	8.47107	18.4146	-4.50558	NA	1.33285	0.0509772	5.76434
AT1G01890	0	3.23219	0	0	17.8434	8.64658	15.91	0	-3.76052	NA	-0.613393	0.973893	3.11312
AT1G01900	5.27161	3.7087	6.46306	1.22422	3.24157	2.76898	1.44932	1.40361	-0.046606	0.986045	-0.927709	0.613866	-0.878011
AT1G01910	16.8511	15.0084	7.45222	8.20916	4.97439	6.28948	5.1542	5.82242	-0.866588	0.0196837	0.11927	0.9809	0.988713
AT1G01920	1.99209	1.93998	0.0254522	1.9679	1.81216	0.770349	0.333114	0.232158	-0.843898	0.844585	-2.05944	0.500552	-1.22099
AT1G01930	5.07904	3.61971	0.56988	3.90585	2.87662	1.72351	1.98623	1.50131	-0.811673	0.670501	-0.260829	0.969177	0.548705
AT1G01940	7.90068	7.90774	5.3837	3.38459	0.517989	1.42935	0.110095	2.36764	-0.689816	0.630326	0.53095	0.974592	1.22019
AT1G01950	9.97552	8.82176	9.19982	14.8939	4.92445	6.01167	4.33679	4.03111	0.512177	0.299573	-0.231577	0.927854	-0.740556
AT1G01960	12.9254	13.8836	9.50039	11.0965	9.75359	10.6923	9.74228	10.8643	-0.224099	0.489527	0.164896	0.89266	0.392267
AT1G01970	9.71137	12.6393	10.5428	8.72569	16.1451	5.24724	3.04661	2.89628	-0.0565856	0.961149	-1.71982	0.0479362	-1.66397
AT1G01980	0	0	0	0	0.243315	0	0.295514	0	NA	NA	0.374795	0.992151	0.699034
AT1G01990	6.6321	11.1688	18.4053	11.7294	1.45883	4.92007	3.6978	5.81738	0.918442	0.216394	0.753697	0.832625	-0.154713
AT1G02000	12.3861	11.3934	7.39752	3.3819	3.44279	3.80988	2.92697	2.89905	-0.97682	0.187488	-0.163064	0.978001	0.81659
AT1G02010	1.48205	0.479573	0	4.2621	0	0.470407	0.34037	0	1.26862	0.897201	-0.286294	0.99242	-1.54134
AT1G02020	8.96097	6.00073	3.43929	4.98814	4.05806	2.80699	3.77422	1.75666	-0.669435	0.340973	-0.17362	0.976905	0.496647
AT1G02030	0	0	0	0	0	0	0	0	NA	NA	NA	NA	NA
AT1G02040	0	0	0	0	0	0	0	0	NA	NA	NA	NA	NA
AT1G02050	0.773857	1.13899	1.13255	0.0283384	0.0726448	0.220503	0	0.024596	-0.549256	0.936591	-3.42849	NA	-2.91916
AT1G02060	0.932751	1.11996	2.54817	0.0170785	2.18902	0.28994	0.806454	0.489164	0.499776	0.932095	-0.821267	0.907822	-1.32435
AT1G02065	0	0	0.765419	0	0	0.039332	0	0	6.29654	0.443475	-2.67567	NA	-8.95737
AT1G02070	0	0	0	0	0.0525993	0.043543	0	0	NA	NA	-2.27018	NA	-1.93642
AT1G02074	0	0	0	0	0	0	0	0.219524	NA	NA	1.73086	NA	2.06356
AT1G02080	10.2901	9.26211	7.33196	5.84777	13.7477	13.4663	11.4844	12.9831	-0.408703	0.193822	-0.00216198	0.999635	0.408899
AT1G02090	10.9046	13.8906	5.67251	9.21096	1.78096	3.56691	1.54668	0.855865	-0.584762	0.40409	-0.992439	0.763815	-0.398171
AT1G02100	12.7998	15.4011	19.6739	3.8605	6.33186	6.15805	4.70557	6.38654	-0.0907132	0.967265	-0.0189074	0.995748	0.0754717
AT1G02110	6.40197	8.08933	9.69624	8.58	1.35922	2.96642	2.031	2.45442	0.493054	0.381949	0.220036	0.972054	-0.265911
AT1G02120	24.4777	19.3238	17.062	20.4547	8.98058	10.7651	7.89502	4.75713	-0.0656801	0.928113	-0.490677	0.748335	-0.421845
AT1G02130	29.3805	23.4178	38.2269	21.6307	12.7267	11.2567	10.0527	14.6337	0.346749	0.630074	0.192606	0.957641	-0.15316
AT1G02136	0	0	0	0	0	0	0	0	NA	NA	NA	NA	NA
AT1G02140	56.497	53.502	46.9431	42.532	25.2946	14.7414	11.5266	16.0733	-0.139367	0.777461	-0.394824	0.870802	-0.256601
AT1G02145	6.1569	5.01827	3.61994	4.72298	2.41408	1.78486	0.79902	2.47079	-0.264517	0.827198	-0.209419	0.98217	0.0536183
AT1G02150	56.2257	40.1074	35.5268	28.8875	12.4419	16.1655	9.27673	11.7084	-0.417114	0.233971	-0.289059	0.863074	0.130331
AT1G02160	10.9881	10.4034	9.87106	14.0327	0.672381	1.53069	0.762187	1.13827	0.315562	0.822979	-0.0438188	0.997711	-0.361108
AT1G02170	45.4591	42.9749	77.1867	95.8721	15.9563	18.0124	30.8715	28.985	1.12466	4.16265e-11	0.970228	0.00772702	-0.151286
AT1G02180	5.42941	3.51269	0	0	0	0.171895	0	0	-8.85848	0.000220573	-3.66955	NA	5.1869
AT1G02190	0.318569	0.579107	0	0	0	0.254165	0.323175	0.0148504	-6.80058	0.174177	0.590913	0.984348	7.40671
AT1G02205	28.5929	27.0606	24.4751	21.7609	17.9968	21.0004	17.8185	12.3441	-0.108634	0.804705	-0.218982	0.878152	-0.107015
AT1G02210	0	0	0	0	0	0.398485	0	0	NA	NA	-3.08771	NA	-2.74317
AT1G02220	2.14889	1.86016	2.56253	2.19837	0.82184	0.68034	0.499076	2.00346	0.407883	0.869587	0.892132	0.907822	0.483226
AT1G02228.1	0	0	0	0	0	0	0	0	NA	NA	NA	NA	NA
AT1G02230	0	0.145513	3.57386	0	0.0293895	0.072988	0.249861	0	4.83129	0.38826	1.43964	NA	-3.37515
AT1G02250	0	0	0	0	0	0	0	1.12604	NA	NA	7.01697	0.367383	7.34951
AT1G02260	1.37633	3.88486	0.738565	0.779637	1.82093	0.612768	1.08241	1.1278	-1.64822	0.288073	-0.00839968	0.999635	1.63779
AT1G02270	20.7324	24.9098	41.28	30.1282	17.6135	16.6593	18.5868	14.9678	0.805319	0.0162326	0.1177	0.962352	-0.684372
AT1G02280	36.2439	25.2564	22.0227	30.6561	6.27823	10.1033	6.18883	8.30114	-0.0653708	0.944923	-0.0143422	0.997155	0.0534509
AT1G02290	1.93313	0.881622	0.0584425	4.14573	0	0.186195	0.462118	0.323652	0.723363	0.876875	2.26028	0.845204	1.54032
AT1G02300	2.74568	0.961491	0	0	0.0258924	0.171475	0.550326	0.0262999	-7.99802	0.0171189	1.71096	0.930638	9.71795
AT1G02305	17.8434	14.8692	13.7994	13.926	4.29019	11.1406	7.73634	5.11458	-0.0803977	0.928113	-0.0967849	0.986397	-0.0106997
AT1G02310	0.265612	0.0565827	2.13799	0	0	0.0189209	0.11659	0	2.91666	0.596462	2.67719	NA	-0.235701
AT1G02320	0	0	0	0	0	0	0	0	NA	NA	NA	NA	NA
AT1G02330	5.93233	8.62325	1.07674	5.16584	1.56147	5.84168	3.54857	3.56861	-1.08093	0.516845	0.118672	0.990453	1.20759
AT1G02335	7.1	12.5727	14.7042	7.15	9.35535	5.05769	5.42148	7.75721	0.310866	0.854099	0.0116882	0.998975	-0.298793
AT1G02340	1.43643	1.19262	1.62069	0	0	0.398803	0.17245	0	-0.515373	0.946066	-1.02684	NA	-0.493799
AT1G02350	6.7643	3.34681	6.90844	14.1513	1.2017	0.559574	0	0	1.21203	0.481818	-5.96515	NA	-7.17847
AT1G02360	17.2549	22.4047	103.224	146.33	7.88751	11.9664	60.1113	53.4003	2.80921	3.9086e-31	2.67243	6.5847e-19	-0.12981
AT1G02370	0.866297	0.492122	1.6341	0	0.0180717	0.553527	0.230461	0	0.455546	0.953734	-1.13032	0.962352	-1.56931
AT1G02380	0	0.420963	0	0	0	0.281534	0	0	-4.77067	NA	-4.66628	NA	0.117298
AT1G02390	1.88104	1.18568	4.89492	3.75744	1.3304	1.8943	2.38279	1.76575	1.65515	0.0687905	0.519399	0.915583	-1.1328
AT1G02391	0	0	0	0	0	0	0	0	NA	NA	NA	NA	NA
AT1G02400	91.8864	80.7058	208.144	218.276	22.2793	31.3086	62.5325	61.2624	1.46232	3.97176e-45	1.36558	5.25096e-08	-0.094149
AT1G02405	0.0875712	0.596964	0	5.22072	9.04269	0.798482	1.28131	0.0612334	3.06365	0.584444	-2.76649	0.468302	-5.86289
AT1G02410	12.3224	13.7102	13.4354	9.38985	7.91548	6.23954	3.16954	6.55827	-0.0299197	0.981838	-0.390693	0.917401	-0.360297
AT1G02420	1.15688	0.319715	0.87248	0	0.0215244	0.374187	0.622182	0.590305	-0.563281	0.948692	1.79856	0.846645	2.38149
AT1G02430	0	0	0	0	0	0.150716	0	0	NA	NA	-3.08771	NA	-2.74317
AT1G02440	0	1.09808	0	0	0	0	0	0.901082	-5.18829	NA	5.76879	NA	10.9569
AT1G02450	0	0	0	0	0	0.194455	0	0	NA	NA	-3.08771	NA	-2.74317
AT1G02460	0.511357	0	0	0	0	0.189418	0	0	-5.68034	0.540259	-4.78149	NA	0.911346
AT1G02470	0	0	0	0	0	0.0605991	0	0	NA	NA	-2.09634	NA	-1.75235
AT1G02475	23.1992	32.1712	53.582	43.7836	15.0471	10.7012	10.3795	14.6934	0.9724	0.00675113	0.107878	0.98217	-0.861735
AT1G02480	0	0	0	0	0	0	0	0.442055	NA	NA	1.73086	NA	2.06356
AT1G02490	0	0	0	0	0	0	0	0	NA	NA	NA	NA	NA
AT1G02500	166.236	154.991	150.367	154.516	44.6604	47.3674	30.5338	30.3544	0.0825832	0.657425	-0.443822	0.298366	-0.523873
AT1G02510	0	0	0	0	0.0292541	0	0	0.0297145	NA	NA	0.154478	NA	0.479537
AT1G02520	0	0.0203177	0	0.739566	0	0.0339706	0	0.0500181	5.45937	0.362767	0.761458	NA	-4.65896
[truncated: 33,439 more rows]

## Sheet: heat_RPKM&fold_change
Gene_ID	mRNA_C1_RPKM	mRNA_C2_RPKM	mRNA_heat_RPKM	RPF_C1_RPKM	RPF_C2_RPKM	RPF_heat_RPKM	mRNA_log2_FC	mRNA_padj	RPF_log2_FC	RPF_padj	TE_log2_FC
[truncated: 33,610 more rows]

[truncated: 3 more sheets: hypoxia_RPKM&fold_change, light_RPKM&fold_change, Pi_starvation_RPKM&fold_change]
