# Supplementary material for: Preferential Ribosome Loading on the Stress-Upregulated mRNA Pool Shapes the Selective Translation under Stress Conditions
Source: Plants (Basel). 2021 Feb 5;10(2):304. doi: 10.3390/plants10020304 (PMC7915710; doi:10.3390/plants10020304)
Supplement: Supplementary file 1 [file plants-10-00304-s001.zip › plants-1072824-supplementary/Table_S2.xlsx]

## Sheet: Description
RNAdiff	genes differentially expressed at mRNA level under wounding
RPFdiff	genes differentially expressed at RPF level under wounding
RNAup	genes up-regulated at mRNA level under wounding
RPFup	genes up-regulated at RPF level under wounding
RNAdown	genes down-regulated at mRNA level under wounding
RPFdown	genes down-regulated at RPF level under wounding
wound_GO_RNAdiff ∩ RPFdiff	enriched GO terms for genes differentially expressed at both mRNA and RPF levels under wounding.
wound_GO_RNAdiff \ RPFdiff	enriched GO terms for genes differentially expressed solely at mRNA level under wounding.
wound_GO_RPFdiff \ RNAdiff	enriched GO terms for genes differentially expressed solely at RPF level under wounding.
wound_GO_RPFdiff \ RNAdiff_up	enriched GO terms for genes up-regulated solely at RPF level under wounding.
wound_GO_RPFdiff \ RNAdiff_down	enriched GO terms for genes down-regulated solely at RPF level under wounding.
wound_GO_RNAup ∩ RPFup	enriched GO terms for genes up-regulated at both mRNA and RPF levels under wounding.
wound_GO_RNAdown ∩ RPFdown	enriched GO terms for genes down-regulated at both mRNA and RPF levels under wounding.
elf18_GO_RNAup ∩ RPFup	enriched GO terms for genes up-regulated at both mRNA and RPF levels in response to elf18.
elf18_GO_RNAdown ∩ RPFdown	enriched GO terms for genes down-regulated at both mRNA and RPF levels in response to elf18.
heat_GO_RNAup ∩ RPFup	enriched GO terms for genes up-regulated at both mRNA and RPF levels in response to heat.
heat_GO_RNAdown ∩ RPFdown	enriched GO terms for genes down-regulated at both mRNA and RPF levels in response to heat.
hypoxia_GO_RNAup ∩ RPFup	enriched GO terms for genes up-regulated at both mRNA and RPF levels in response to hypoxia.
hypoxia_GO_RNAdown ∩ RPFdown	enriched GO terms for genes down-regulated at both mRNA and RPF levels in response to hypoxia.
light_GO_RNAup ∩ RPFup	enriched GO terms for genes up-regulated at both mRNA and RPF levels in response to light.
light_GO_RNAdown ∩ RPFdown	enriched GO terms for genes down-regulated at both mRNA and RPF levels in response to light.
Pi_GO_RNAup ∩ RPFup	enriched GO terms for genes up-regulated at both mRNA and RPF levels in response to Pi starvation.
Pi_GO_RNAdown ∩ RPFdown	enriched GO terms for genes down-regulated at both mRNA and RPF levels in response to Pi starvation.

## Sheet: wound_GO_RNAdiff ∩ RPFdiff
	ONTOLOGY	ID	Description	GeneRatio	BgRatio	pvalue	p.adjust	qvalue	geneID	Count
GO:0010200	BP	GO:0010200	response to chitin	189/1798	421/20876	7.49601e-90	1.12515e-86	8.91631e-87	ANAC002/NA/OE23/NA/(AT)SRC2/HEMA2/NA/NA/ABCG40/JAZ5/ATLOX3/NA/NA/AtJAZ1/NA/NA/STZ/CAD1/NA/ATMEK4/IOS1/NA/NA/AtFBS1/NA/ATWRKY6/NA/NA/ATCMPG1/NA/ATFH8/NA/ATCK1/ATLOX4/NA/NA/NA/NA/CML38/NA/ATCCR2/ATWRKY40/ATSUC3/AtSOT1/NA/anac036/P4H5/NA/SAUR6/ATPUMP5/NA/ATHSFA2/AR781/NA/MAPKKK14/CYP71A13/NA/LYK5/PP2CG1/JAZ7/AtPUB23/NA/NA/ZAT11/NA/AMT2/ATWRKY33/ATMLO12/NA/BIK1/ATHSPRO2/ATSZF2/NA/NA/NA/ATERF13/ATWRKY…	189
GO:0010243	BP	GO:0010243	response to organonitrogen compound	193/1798	443/20876	6.18311e-89	4.64043e-86	3.67733e-86	ANAC002/NA/OE23/NA/(AT)SRC2/HEMA2/ATGSTU17/NA/NA/ABCG40/JAZ5/ATLOX3/NA/NA/AtJAZ1/NA/NA/STZ/CAD1/NA/ATMEK4/IOS1/NA/NA/AtFBS1/NA/ATWRKY6/NA/NA/ATCMPG1/NA/ATFH8/NA/ATCK1/ATLOX4/NA/NA/NA/NA/CML38/NA/ATCCR2/ATWRKY40/ATSUC3/AtSOT1/NA/anac036/P4H5/NA/SAUR6/ATPUMP5/NA/ATHSFA2/AR781/NA/PY/MAPKKK14/CYP71A13/NA/LYK5/PP2CG1/JAZ7/AtPUB23/NA/NA/ZAT11/NA/AMT2/ATWRKY33/ATMLO12/NA/BIK1/ATHSPRO2/ATSZF2/NA/NA/NA/AT…	193
GO:0009611	BP	GO:0009611	response to wounding	159/1798	335/20876	6.84553e-80	3.42505e-77	2.71419e-77	KCS1/LEA14/ATMPK11/ANAC002/KCS2/ORA59/NA/NA/(AT)SRC2/HEMA2/NA/JAZ5/ATLOX3/NA/NA/AtJAZ1/NA/JMT/NA/STZ/GRX480/JAZ8/NA/RAP2.6/ILL6/EMB1144/NA/IAR3/F-ATMBP/NA/ANAC019/GES/AtFBS1/ACO2/NA/ATRBOH/NA/RSW10/ATCK1/ATLOX4/ATPEPR1/SS2/NA/ORA47/CML38/ATOPR1/ATOPR2/AtWIND1/ATWRKY40/ATSUC3/ATRNS1/RIPK/AtOPR3/NA/TAT/AR781/CYP94C1/NA/CIPK11/ATC4H/JAZ7/NA/ATPAL1/NA/NA/DAD1/AtGH3.11/ATPI4K/NA/ATMYB2/ABCC4/NA/NA/AtM…	159
GO:0006865	BP	GO:0006865	amino acid transport	127/1798	255/20876	5.86092e-67	2.19931e-64	1.74285e-64	ANAC001/NA/NA/(AT)SRC2/GLP5/ATGSTU17/NA/NA/NA/SIAR1/EMB1144/IOS1/NA/NA/GLIP5/NA/NA/ATWRKY6/NA/NA/YSL7/ATCMPG1/NA/ATFH8/SS3/NA/AAP3/NA/AtOCT5/ALIS5/NA/ATRNS1/P4H5/NA/NA/LAX2/AtGDU4/ATCOAE/NA/NA/ATPROT3/NA/AMT2/NA/ATMLO12/ABCG1/BIK1/NA/NA/ABCB4/NA/NA/NA/NA/NA/EMB3004/atcax2/ATBFRUCT1/GOM8/ATPAP18/NA/ATSGP2/NA/NA/NA/NA/NA/CML41/AtPHF1/AtPUB22/AtNPF8.1/ATCHITIV/NA/ATPROT2/ATJRG21/NA/ATHLECRK/NA/AtPME…	127
GO:0009415	BP	GO:0009415	response to water	165/1798	426/20876	9.99162e-67	2.99949e-64	2.37695e-64	LEA14/ATMPK11/ANAC002/ATCSLD5/ATGST1/UGT74E2/NA/ATGSTU17/DDF1/VIK/NA/ABCG40/ATOCT6/JAZ5/AtJAZ1/JMT/AtCOR47/ERD10/RAP2.4/STZ/GRX480/AERD2/ANAC013/ATSBT3.5/RAP2.6/NA/ANAC019/ALDH7B4/AtMYB50/GES/NA/NA/ATRBOH/NA/ERD14/AtWIND1/ATGSTU19/AtOCT5/GLYI7/NA/RIPK/AtOPR3/ERD7/AtERF53/NA/RD2/NA/TAT/CYP94C1/DALL3/AtCLO3/AtCRL1/PP2CG1/CYP710A1/JAZ7/AtPUB23/GAMMA-TIP/ATPAL1/PIP2;2/PIP2;3/AKR4C8/AKR4C9/DREB19/ATWR…	165
GO:0009414	BP	GO:0009414	response to water deprivation	163/1798	418/20876	2.04722e-66	5.12147e-64	4.05853e-64	LEA14/ATMPK11/ANAC002/ATCSLD5/ATGST1/UGT74E2/NA/ATGSTU17/DDF1/VIK/NA/ABCG40/ATOCT6/JAZ5/AtJAZ1/JMT/AtCOR47/ERD10/RAP2.4/STZ/GRX480/AERD2/ANAC013/ATSBT3.5/RAP2.6/NA/ANAC019/ALDH7B4/AtMYB50/GES/NA/NA/ATRBOH/NA/ERD14/AtWIND1/ATGSTU19/AtOCT5/GLYI7/NA/RIPK/AtOPR3/ERD7/AtERF53/NA/RD2/NA/TAT/CYP94C1/DALL3/AtCLO3/AtCRL1/PP2CG1/CYP710A1/JAZ7/AtPUB23/GAMMA-TIP/ATPAL1/PIP2;2/PIP2;3/AKR4C8/AKR4C9/DREB19/ATWR…	163
GO:0015711	BP	GO:0015711	organic anion transport	137/1798	302/20876	1.12334e-65	2.40876e-63	1.90883e-63	ANAC001/NA/NA/(AT)SRC2/GLP5/ATGSTU17/NA/NA/ABCG40/NA/SIAR1/EMB1144/IOS1/NA/NA/GLIP5/NA/ATGPT2/NA/ATWRKY6/NA/NA/YSL7/ATCMPG1/NA/ATFH8/SS3/NA/NA/AAP3/NA/AtOCT5/ALIS5/NA/ATRNS1/P4H5/NA/NA/LAX2/AtGDU4/ATCOAE/NA/NA/ATPROT3/NA/AMT2/cdf3/NA/ATMLO12/ABCG1/BIK1/NA/NA/ABCB4/NA/NA/NA/NA/NA/EMB3004/atcax2/ATBFRUCT1/GOM8/ALMT9/ATPAP18/NA/ATSGP2/NA/NA/NA/AtNPF2.10/NA/NA/CML41/AtPHF1/AtPUB22/AtNPF8.1/ATCHITIV/N…	137
GO:0015849	BP	GO:0015849	organic acid transport	131/1798	280/20876	7.81658e-65	1.30363e-62	1.03307e-62	ANAC001/NA/NA/(AT)SRC2/GLP5/ATGSTU17/NA/NA/ABCG40/NA/SIAR1/EMB1144/IOS1/NA/NA/GLIP5/NA/ATGPT2/NA/ATWRKY6/NA/NA/YSL7/ATCMPG1/NA/ATFH8/SS3/NA/AAP3/NA/AtOCT5/ALIS5/NA/ATRNS1/P4H5/NA/NA/LAX2/AtGDU4/ATCOAE/NA/NA/ATPROT3/NA/AMT2/NA/ATMLO12/ABCG1/BIK1/NA/NA/ABCB4/NA/NA/NA/NA/NA/EMB3004/atcax2/ATBFRUCT1/GOM8/ALMT9/ATPAP18/NA/ATSGP2/NA/NA/NA/NA/NA/CML41/AtPHF1/AtPUB22/AtNPF8.1/ATCHITIV/NA/ATPROT2/ATJRG21/…	131
GO:0046942	BP	GO:0046942	carboxylic acid transport	131/1798	280/20876	7.81658e-65	1.30363e-62	1.03307e-62	ANAC001/NA/NA/(AT)SRC2/GLP5/ATGSTU17/NA/NA/ABCG40/NA/SIAR1/EMB1144/IOS1/NA/NA/GLIP5/NA/ATGPT2/NA/ATWRKY6/NA/NA/YSL7/ATCMPG1/NA/ATFH8/SS3/NA/AAP3/NA/AtOCT5/ALIS5/NA/ATRNS1/P4H5/NA/NA/LAX2/AtGDU4/ATCOAE/NA/NA/ATPROT3/NA/AMT2/NA/ATMLO12/ABCG1/BIK1/NA/NA/ABCB4/NA/NA/NA/NA/NA/EMB3004/atcax2/ATBFRUCT1/GOM8/ALMT9/ATPAP18/NA/ATSGP2/NA/NA/NA/NA/NA/CML41/AtPHF1/AtPUB22/AtNPF8.1/ATCHITIV/NA/ATPROT2/ATJRG21/…	131
GO:0009753	BP	GO:0009753	response to jasmonic acid	168/1798	474/20876	2.57888e-61	3.87089e-59	3.0675e-59	ATMPK11/ANAC002/ORA59/NA/OE23/NA/VIK/NA/ABCG40/JAZ5/ATLOX3/AtMYB47/AtJAZ1/JMT/NA/ATUGT85A1/NA/STZ/NA/GRX480/CAD1/ATGA2OX2/JAZ8/NA/RAP2.6/ILL6/5PTASE11/NA/ATMEK4/IAA18/ANAC019/AtMYB50/NA/GES/AtFBS1/NA/NA/NA/ATRBOH/NA/NA/NA/RSW10/ATCK1/ATLOX4/ATPEPR1/SS2/NA/CML38/ATWRKY40/ATSUC3/AtSOT1/RIPK/AtOPR3/ATMYB7/NA/TAT/AR781/NA/CYP94C1/AT103-1A/MAPKKK14/CIPK11/DALL3/CYP71A13/JAZ7/NA/AtPUB23/AMT2/ATWRKY33/N…	168
GO:0009636	BP	GO:0009636	response to toxic substance	142/1798	430/20876	1.53203e-47	2.09053e-45	1.65665e-45	ATGST11/ATGST1/AtLFG4/UGT1/UGT74E2/NA/ATBCAT-1/ATNFXL1/ATGSTU18/ATGSTU17/NA/Hsp70b/ATGSTU24/ATEGY3/NA/ATHSFA1D/ATH5/NA/NA/NA/ATWRKY6/NA/Hop2/HMA5/NA/NA/ATFH8/NA/ATHSP101/DHAR2/anac032/ATGSTU20/ATGSTU19/AtOCT5/UGT73B5/UGT73B4/ATMPK7/NA/NA/CLPB-M/ATHSFA2/ATGSTU7/ATGSTU6/AT103-1A/ATGSTU4/ATGSTU3/ATGSTU1/NA/UGT87A2/ATOFP2/HSP70T-2/CYP710A1/ABCC2/NA/ATMLO12/NA/ATBAG6/AtGH3.11/ABCB4/AtGolS1/ATGSTF5/ATG…	142
GO:0042538	BP	GO:0042538	hyperosmotic salinity response	79/1798	161/20876	2.51366e-41	3.14417e-39	2.49161e-39	ATMPK11/ANAC002/UGT74E2/NA/VIK/NA/ABCG40/JAZ5/AtJAZ1/JMT/STZ/GRX480/AERD2/ANAC019/AtMYB50/GES/NA/NA/ATRBOH/NA/GLYI7/RIPK/AtOPR3/TAT/CYP94C1/AtCLO3/JAZ7/COR15/NA/ATERF13/ATPI4K/ATHB-7/ABCB4/ATMYB2/NA/NA/RCI2A/AtMYB108/ATMDAR3/AT-RSH2/ATNCED3/ANAC055/NA/NA/JAV1/ATMYB15/PMZ/ATERF#011/AtMYB74/ATERF-1/ATCBL1/5PTASE2/BEH3/NA/ATM4/ATHVA22D/NA/ATCBF3/ABI1/ANAC072/NA/ADC2/JAS1/NA/ANAC091/ATL31/AtPNC2/ANAC…	79
GO:0006612	BP	GO:0006612	protein targeting to membrane	122/1798	374/20876	2.74317e-40	3.1673e-38	2.50994e-38	ATMPK11/NET1D/OE23/NA/NA/(AT)SRC2/LRR/CYP71B7/VIK/NA/ABCG40/PGDH/NA/AtJAZ1/JMT/NA/ATUGT85A1/NA/NA/GRX480/CAD1/ATMEK4/ANAC019/NA/ATRBOH/NA/NA/NA/NA/AAP3/ATWRKY40/AtSOT1/RIPK/NA/NA/AR781/NA/DALL3/CYP71A13/AtPUB23/AMT2/ATWRKY33/BIK1/ATSZF2/ZFP8/COR15/ATERF13/ATPI4K/CAO/NA/NA/AtRLP30/AtRLP33/ATPK19/NA/BZIP28/atcax2/GOM8/ANAC055/ABCG29/NA/NA/JAV1/AOC3/CYP71B15/PMZ/ADT4/NA/ARR5/AtPHF1/NA/TRP3/CCH/GT72B…	122
GO:0010363	BP	GO:0010363	regulation of plant-type hypersensitive response	121/1798	371/20876	5.91595e-40	6.34274e-38	5.02633e-38	ATMPK11/NET1D/OE23/NA/NA/(AT)SRC2/LRR/CYP71B7/VIK/NA/ABCG40/PGDH/NA/AtJAZ1/JMT/NA/ATUGT85A1/NA/NA/GRX480/CAD1/ATMEK4/ANAC019/NA/ATRBOH/NA/NA/NA/NA/AAP3/ATWRKY40/AtSOT1/RIPK/NA/NA/AR781/NA/DALL3/CYP71A13/AtPUB23/AMT2/ATWRKY33/BIK1/ATSZF2/ZFP8/COR15/ATERF13/ATPI4K/NA/NA/AtRLP30/AtRLP33/ATPK19/NA/BZIP28/atcax2/GOM8/ANAC055/ABCG29/NA/NA/JAV1/AOC3/CYP71B15/PMZ/ADT4/NA/ARR5/AtPHF1/NA/TRP3/CCH/GT72B1/At…	121
GO:0072657	BP	GO:0072657	protein localization to membrane	122/1798	377/20876	6.90815e-40	6.48071e-38	5.13567e-38	ATMPK11/NET1D/OE23/NA/NA/(AT)SRC2/LRR/CYP71B7/VIK/NA/ABCG40/PGDH/NA/AtJAZ1/JMT/NA/ATUGT85A1/NA/NA/GRX480/CAD1/ATMEK4/ANAC019/NA/ATRBOH/NA/NA/NA/NA/AAP3/ATWRKY40/AtSOT1/RIPK/NA/NA/AR781/NA/DALL3/CYP71A13/AtPUB23/AMT2/ATWRKY33/BIK1/ATSZF2/ZFP8/COR15/ATERF13/ATPI4K/CAO/NA/NA/AtRLP30/AtRLP33/ATPK19/NA/BZIP28/atcax2/GOM8/ANAC055/ABCG29/NA/NA/JAV1/AOC3/CYP71B15/PMZ/ADT4/NA/ARR5/AtPHF1/NA/TRP3/CCH/GT72B…	122
GO:0090150	BP	GO:0090150	establishment of protein localization to membrane	122/1798	377/20876	6.90815e-40	6.48071e-38	5.13567e-38	ATMPK11/NET1D/OE23/NA/NA/(AT)SRC2/LRR/CYP71B7/VIK/NA/ABCG40/PGDH/NA/AtJAZ1/JMT/NA/ATUGT85A1/NA/NA/GRX480/CAD1/ATMEK4/ANAC019/NA/ATRBOH/NA/NA/NA/NA/AAP3/ATWRKY40/AtSOT1/RIPK/NA/NA/AR781/NA/DALL3/CYP71A13/AtPUB23/AMT2/ATWRKY33/BIK1/ATSZF2/ZFP8/COR15/ATERF13/ATPI4K/CAO/NA/NA/AtRLP30/AtRLP33/ATPK19/NA/BZIP28/atcax2/GOM8/ANAC055/ABCG29/NA/NA/JAV1/AOC3/CYP71B15/PMZ/ADT4/NA/ARR5/AtPHF1/NA/TRP3/CCH/GT72B…	122
GO:0009626	BP	GO:0009626	plant-type hypersensitive response	126/1798	400/20876	8.63546e-40	7.62461e-38	6.04215e-38	ATMPK11/NET1D/OE23/NA/NA/(AT)SRC2/LRR/CYP71B7/VIK/NA/ABCG40/PGDH/NA/AtJAZ1/JMT/NA/ATUGT85A1/NA/NA/GRX480/ATPUB17/CAD1/ATMEK4/ANAC019/NA/ATRBOH/NA/NA/NA/NA/AAP3/ATWRKY40/AtSOT1/RIPK/NA/NA/AR781/NA/DALL3/CYP71A13/AtPUB23/AMT2/ATWRKY33/BIK1/ATSZF2/ZFP8/COR15/ATERF13/ATPI4K/NA/NA/AtRLP30/AtRLP33/ATPK19/NA/BZIP28/atcax2/GOM8/ANAC055/ABCG29/NA/NA/JAV1/AOC3/CYP71B15/PMZ/ADT4/NA/ARR5/AtPHF1/NA/ATCHITIV/T…	126
GO:0034050	BP	GO:0034050	host programmed cell death induced by symbiont	126/1798	401/20876	1.1574e-39	9.6514e-38	7.64829e-38	ATMPK11/NET1D/OE23/NA/NA/(AT)SRC2/LRR/CYP71B7/VIK/NA/ABCG40/PGDH/NA/AtJAZ1/JMT/NA/ATUGT85A1/NA/NA/GRX480/ATPUB17/CAD1/ATMEK4/ANAC019/NA/ATRBOH/NA/NA/NA/NA/AAP3/ATWRKY40/AtSOT1/RIPK/NA/NA/AR781/NA/DALL3/CYP71A13/AtPUB23/AMT2/ATWRKY33/BIK1/ATSZF2/ZFP8/COR15/ATERF13/ATPI4K/NA/NA/AtRLP30/AtRLP33/ATPK19/NA/BZIP28/atcax2/GOM8/ANAC055/ABCG29/NA/NA/JAV1/AOC3/CYP71B15/PMZ/ADT4/NA/ARR5/AtPHF1/NA/ATCHITIV/T…	126
GO:0002682	BP	GO:0002682	regulation of immune system process	130/1798	424/20876	1.26347e-39	9.98143e-38	7.90983e-38	ATMPK11/NET1D/OE23/NA/NA/(AT)SRC2/LRR/CYP71B7/VIK/NA/ABCG40/PGDH/NA/AtJAZ1/JMT/NA/ATUGT85A1/NA/NA/GRX480/CAD1/ILL6/ATMEK4/ILL5/ANAC019/NA/ATRBOH/NA/NA/NA/NA/AAP3/ATWRKY40/AtSOT1/RIPK/NA/NA/AR781/NA/DALL3/CYP71A13/AtPUB23/AMT2/ATWRKY33/BIK1/ATSZF2/ZFP8/COR15/ATERF13/AtGH3.11/ATPI4K/NA/NA/AtRLP30/AtRLP33/ATPK19/NA/BZIP28/atcax2/GOM8/HAOX2/ATERF-4/ANAC055/ABCG29/NA/NA/JAV1/AOC3/CYP71B15/PMZ/ADT4/NA/…	130
GO:0045088	BP	GO:0045088	regulation of innate immune response	129/1798	419/20876	1.54526e-39	1.15971e-37	9.19021e-38	ATMPK11/NET1D/OE23/NA/NA/(AT)SRC2/LRR/CYP71B7/VIK/NA/ABCG40/PGDH/NA/AtJAZ1/JMT/NA/ATUGT85A1/NA/NA/GRX480/CAD1/ILL6/ATMEK4/ILL5/ANAC019/NA/ATRBOH/NA/NA/NA/NA/AAP3/ATWRKY40/AtSOT1/RIPK/NA/NA/AR781/NA/DALL3/CYP71A13/AtPUB23/AMT2/ATWRKY33/BIK1/ATSZF2/ZFP8/COR15/ATERF13/AtGH3.11/ATPI4K/NA/NA/AtRLP30/AtRLP33/ATPK19/NA/BZIP28/atcax2/GOM8/HAOX2/ATERF-4/ANAC055/ABCG29/NA/NA/JAV1/AOC3/CYP71B15/PMZ/ADT4/NA/…	129
GO:0050776	BP	GO:0050776	regulation of immune response	129/1798	421/20876	2.71693e-39	1.94196e-37	1.53891e-37	ATMPK11/NET1D/OE23/NA/NA/(AT)SRC2/LRR/CYP71B7/VIK/NA/ABCG40/PGDH/NA/AtJAZ1/JMT/NA/ATUGT85A1/NA/NA/GRX480/CAD1/ILL6/ATMEK4/ILL5/ANAC019/NA/ATRBOH/NA/NA/NA/NA/AAP3/ATWRKY40/AtSOT1/RIPK/NA/NA/AR781/NA/DALL3/CYP71A13/AtPUB23/AMT2/ATWRKY33/BIK1/ATSZF2/ZFP8/COR15/ATERF13/AtGH3.11/ATPI4K/NA/NA/AtRLP30/AtRLP33/ATPK19/NA/BZIP28/atcax2/GOM8/HAOX2/ATERF-4/ANAC055/ABCG29/NA/NA/JAV1/AOC3/CYP71B15/PMZ/ADT4/NA/…	129
GO:0080135	BP	GO:0080135	regulation of cellular response to stress	122/1798	385/20876	7.67376e-39	5.23559e-37	4.14897e-37	ATMPK11/NET1D/OE23/NA/NA/(AT)SRC2/LRR/CYP71B7/VIK/NA/ABCG40/PGDH/NA/AtJAZ1/JMT/NA/ATUGT85A1/NA/NA/GRX480/CAD1/ATMEK4/ANAC019/NA/ATRBOH/NA/NA/NA/NA/AAP3/ATWRKY40/AtSOT1/RIPK/NA/NA/AR781/NA/DALL3/CYP71A13/AtPUB23/AMT2/ATWRKY33/BIK1/ATSZF2/ZFP8/COR15/ATERF13/ATPI4K/NA/NA/AtRLP30/AtRLP33/ATPK19/NA/BZIP28/atcax2/GOM8/AtDJ1A/ANAC055/ABCG29/NA/NA/JAV1/AOC3/CYP71B15/PMZ/ADT4/NA/ARR5/AtPHF1/NA/TRP3/CCH/GT…	122
GO:0043067	BP	GO:0043067	regulation of programmed cell death	123/1798	396/20876	3.6725e-38	2.33751e-36	1.85237e-36	ATMPK11/NET1D/OE23/NA/NA/(AT)SRC2/LRR/CYP71B7/VIK/NA/ABCG40/PGDH/NA/AtJAZ1/JMT/NA/ATUGT85A1/NA/NA/GRX480/CAD1/ATMEK4/ANAC019/NA/ATRBOH/NA/NA/NA/NA/AAP3/ATWRKY40/AtSOT1/RIPK/NA/NA/AR781/NA/DALL3/CYP71A13/AtPUB23/AMT2/ATWRKY33/BIK1/ATSZF2/ZFP8/COR15/ATERF13/ATBAG6/ATPI4K/NA/NA/AtRLP30/AtRLP33/ATPK19/NA/BZIP28/atcax2/GOM8/ANAC055/ABCG29/NA/NA/JAV1/AOC3/CYP71B15/PMZ/ADT4/NA/ARR5/AtPHF1/NA/TRP3/CCH/GT…	123
GO:0034976	BP	GO:0034976	response to endoplasmic reticulum stress	116/1798	357/20876	3.73753e-38	2.33751e-36	1.85237e-36	ATMPK11/NA/GLP5/VIK/NA/Hsp70b/NA/AtJAZ1/ATUGT85A1/NA/GRX480/NA/ATMEK4/NA/ATRBOH/NA/NA/NA/NA/ATCAD1/ATHSP101/NA/NA/TGA7/ATWRKY40/NA/RIPK/P4H5/NA/NA/NA/ATHSFA2/NA/UGT87A2/AMT2/NA/ATSZF2/ATBAG6/ATPI4K/ABCC4/NA/NA/GAPC/TPR10/AtRLP30/TOPP9/AtRLP33/ATPK19/BZIP28/NA/ATHSP70/ANAC055/HSP60/ATMBF1C/ATFKBP62/NA/GATL10/NA/ANAC062/CLC3/TRP3/NA/ATBZIP61/ATHLECRK/NA/NA/AtLEA5/EDA35/Hop3/AtNUDT7/ATCBL1/NA/NA/NA/…	116
GO:0010941	BP	GO:0010941	regulation of cell death	124/1798	404/20876	7.08335e-38	4.25284e-36	3.37018e-36	ATMPK11/NET1D/OE23/NA/NA/(AT)SRC2/LRR/CYP71B7/VIK/NA/ABCG40/PGDH/NA/AtJAZ1/JMT/NA/ATUGT85A1/NA/NA/GRX480/CAD1/ATMEK4/ANAC019/NA/ATRBOH/NA/NA/NA/NA/AAP3/ATWRKY40/AtSOT1/RIPK/NA/NA/AR781/NA/DALL3/CYP71A13/AtPUB23/AMT2/ATWRKY33/BIK1/ATSZF2/ZFP8/COR15/ATERF13/ATBAG6/ATPI4K/NA/NA/AtRLP30/AtRLP33/ATPK19/NA/BZIP28/atcax2/GOM8/ANAC055/ABCG29/NA/NA/JAV1/AOC3/CYP71B15/PMZ/ADT4/NA/ARR5/ATERF#011/AtPHF1/NA/T…	124
GO:0009694	BP	GO:0009694	jasmonic acid metabolic process	75/1798	160/20876	1.55056e-37	8.9515e-36	7.09365e-36	ANAC002/JAZ5/ATLOX3/AtJAZ1/JMT/STZ/GRX480/ATGA2OX2/JAZ8/NA/RAP2.6/ILL6/IAA18/GES/NA/NA/NA/RSW10/ATCK1/ATLOX4/CML38/ATWRKY40/ATSUC3/AtOPR3/TAT/CYP94C1/AT103-1A/CIPK11/JAZ7/NA/DAD1/AtGH3.11/NA/PTF1/AtMYB108/ATMDAR3/AT-RSH2/ANAC055/NA/ATMYB15/AOC1/AOC2/AOC3/NA/CYP94B3/GATL2/NA/NA/BAP1/AtMYB74/NA/ACX1/NA/NA/EMB2797/NA/ADC2/ATMES9/NA/NA/NA/ATST2A/AtHNL/JAS1/ATBCB/AtPNC2/NA/NA/AOS/NA/NA/ATSERAT1;1/NA/A…	75
GO:0002679	BP	GO:0002679	respiratory burst involved in defense response	65/1798	121/20876	2.37888e-37	1.27525e-35	1.01058e-35	STZ/CAD1/ATMEK4/IOS1/NA/ATWRKY6/ATRBOH/ATCMPG1/ATFH8/NA/NA/ATWRKY40/NA/P4H5/NA/JAZ7/AtPUB23/ZAT11/ATWRKY33/ATMLO12/NA/BIK1/ATSZF2/NA/NA/ATERF13/ATPI4K/NA/NA/NA/ATBFRUCT1/ATERF-4/ATMYB15/NA/AtRDUF1/ANAC062/ATERF#011/AtPUB22/NA/NodGS/NA/ATCHITIV/NA/NA/AtNUDT7/ATERF-1/NA/NA/B120/NA/CRK13/RRTF1/NA/NA/AtCAF1b/NA/ATL31/ATERF-5/ATWRKY48/AtRDUF2/NA/AT-HSFB2A/AtPRX71/ATCMPG2/NA	65
GO:0045730	BP	GO:0045730	respiratory burst	65/1798	121/20876	2.37888e-37	1.27525e-35	1.01058e-35	STZ/CAD1/ATMEK4/IOS1/NA/ATWRKY6/ATRBOH/ATCMPG1/ATFH8/NA/NA/ATWRKY40/NA/P4H5/NA/JAZ7/AtPUB23/ZAT11/ATWRKY33/ATMLO12/NA/BIK1/ATSZF2/NA/NA/ATERF13/ATPI4K/NA/NA/NA/ATBFRUCT1/ATERF-4/ATMYB15/NA/AtRDUF1/ANAC062/ATERF#011/AtPUB22/NA/NodGS/NA/ATCHITIV/NA/NA/AtNUDT7/ATERF-1/NA/NA/B120/NA/CRK13/RRTF1/NA/NA/AtCAF1b/NA/ATL31/ATERF-5/ATWRKY48/AtRDUF2/NA/AT-HSFB2A/AtPRX71/ATCMPG2/NA	65
GO:0015824	BP	GO:0015824	proline transport	51/1798	74/20876	2.92802e-37	1.5155e-35	1.20097e-35	NA/ATGSTU17/IOS1/NA/GLIP5/NA/NA/ATCMPG1/ATFH8/AtOCT5/ATRNS1/ATCOAE/NA/ATPROT3/NA/ATMLO12/NA/NA/NA/ATPAP18/NA/ATSGP2/NA/NA/NA/AtPUB22/AtNPF8.1/ATCHITIV/ATPROT2/NA/AtPME41/NA/NA/AAT1/ATM4/NA/NA/ATCAD5/NA/NA/AtCXE16/AER/NA/NA/NA/ATWRKY48/NA/NA/NA/DVL18/ATPSK5	51
GO:0009408	BP	GO:0009408	response to heat	103/1798	298/20876	1.2447e-36	6.22765e-35	4.93513e-35	LEA14/ATGA2OX4/AtLFG4/NA/DDF1/NA/Hsp70b/ATEGY3/AtCOR47/NA/ATHSFA1D/RAP2.6/NA/ANAC019/NA/NA/NA/NA/NA/NA/NA/ATHSP101/ERD14/AtHsp70-14/ERD7/NA/NA/CLPB-M/ATHSFA2/NA/HSP70T-2/AtCRL1/NA/DREB19/ATWRKY33/ATBAG6/AtGolS1/NA/GAPC/TPR10/AtRLP33/ATPK19/ATERDJ3A/Fes1A/NA/NA/BZIP28/DREB2/NA/ATHSP70/ELIP/HSP60/ATMBF1C/ATFKBP62/PMZ/ATHSP17.4/LTI30/BAP1/EDA35/ATHSP22.0/BTI2/AT-HSFB2B/Hop3/ATHSP23.6-MITO/AtSAP10/AB…	103
GO:0012501	BP	GO:0012501	programmed cell death	129/1798	448/20876	3.73458e-36	1.80826e-34	1.43296e-34	ATMPK11/NET1D/OE23/NA/NA/(AT)SRC2/LRR/CYP71B7/VIK/NA/ABCG40/PGDH/NA/AtJAZ1/JMT/NA/ATUGT85A1/NA/NA/GRX480/ATPUB17/CAD1/ATMEK4/ANAC019/NA/ATRBOH/NA/NA/NA/NA/AAP3/ATWRKY40/AtSOT1/RIPK/NA/NA/AR781/NA/DALL3/CYP71A13/AtPUB23/AMT2/ATWRKY33/cdf3/BIK1/ATSZF2/ZFP8/COR15/ATERF13/ATBAG6/ATPI4K/NA/NA/AtRLP30/AtRLP33/ATPK19/NA/BZIP28/atcax2/GOM8/ANAC055/ABCG29/NA/NA/JAV1/AOC3/CYP71B15/PMZ/ADT4/NA/ARR5/AtPHF1/N…	129
GO:0015804	BP	GO:0015804	neutral amino acid transport	51/1798	77/20876	6.36671e-36	2.98639e-34	2.36657e-34	NA/ATGSTU17/IOS1/NA/GLIP5/NA/NA/ATCMPG1/ATFH8/AtOCT5/ATRNS1/ATCOAE/NA/ATPROT3/NA/ATMLO12/NA/NA/NA/ATPAP18/NA/ATSGP2/NA/NA/NA/AtPUB22/AtNPF8.1/ATCHITIV/ATPROT2/NA/AtPME41/NA/NA/AAT1/ATM4/NA/NA/ATCAD5/NA/NA/AtCXE16/AER/NA/NA/NA/ATWRKY48/NA/NA/NA/DVL18/ATPSK5	51
GO:0071215	BP	GO:0071215	cellular response to abscisic acid stimulus	95/1798	263/20876	1.16063e-35	5.12386e-34	4.06042e-34	ATMPK11/ANAC002/UGT74E2/AIP1/NA/VIK/NA/ABCG40/JAZ5/AtJAZ1/JMT/STZ/NA/GRX480/RACK1B/ATMEK4/ANAC019/AtMYB50/GES/CuAO1/NA/NA/ATRBOH/ATPEPR1/CML38/ATWRKY40/RIPK/AtOPR3/NA/TAT/CYP94C1/NA/MAPKKK14/CIPK11/JAZ7/AMT2/ATHPP2C5/ATERF13/ATPI4K/ATHB-7/ABCB4/ATMYB2/AFP4/NA/AtRLP30/TOPP9/AtMYB108/ATPK19/ATMDAR3/BZIP28/AT-RSH2/ANAC055/RACK1C/ATMYB15/AOC3/PMZ/GATL10/AFP3/ATERF#011/NA/NA/ATPIRIN1/NA/AtLEA5/AtMYB74…	95
GO:0097306	BP	GO:0097306	cellular response to alcohol	95/1798	263/20876	1.16063e-35	5.12386e-34	4.06042e-34	ATMPK11/ANAC002/UGT74E2/AIP1/NA/VIK/NA/ABCG40/JAZ5/AtJAZ1/JMT/STZ/NA/GRX480/RACK1B/ATMEK4/ANAC019/AtMYB50/GES/CuAO1/NA/NA/ATRBOH/ATPEPR1/CML38/ATWRKY40/RIPK/AtOPR3/NA/TAT/CYP94C1/NA/MAPKKK14/CIPK11/JAZ7/AMT2/ATHPP2C5/ATERF13/ATPI4K/ATHB-7/ABCB4/ATMYB2/AFP4/NA/AtRLP30/TOPP9/AtMYB108/ATPK19/ATMDAR3/BZIP28/AT-RSH2/ANAC055/RACK1C/ATMYB15/AOC3/PMZ/GATL10/AFP3/ATERF#011/NA/NA/ATPIRIN1/NA/AtLEA5/AtMYB74…	95
GO:0009738	BP	GO:0009738	abscisic acid-activated signaling pathway	92/1798	248/20876	1.21492e-35	5.21028e-34	4.12891e-34	ATMPK11/ANAC002/AIP1/NA/VIK/NA/ABCG40/JAZ5/AtJAZ1/JMT/STZ/NA/GRX480/ATMEK4/ANAC019/AtMYB50/GES/CuAO1/NA/NA/ATRBOH/ATPEPR1/CML38/ATWRKY40/RIPK/AtOPR3/NA/TAT/CYP94C1/NA/MAPKKK14/CIPK11/JAZ7/AMT2/ATHPP2C5/ATERF13/ATPI4K/ATHB-7/ABCB4/ATMYB2/AFP4/NA/AtRLP30/TOPP9/AtMYB108/ATPK19/ATMDAR3/BZIP28/AT-RSH2/ANAC055/ATMYB15/AOC3/PMZ/GATL10/AFP3/ATERF#011/NA/NA/ATPIRIN1/NA/AtLEA5/AtMYB74/AtNUDT7/ATERF-1/ATCBL…	92
GO:0008219	BP	GO:0008219	cell death	133/1798	496/20876	1.08741e-33	4.53388e-32	3.59289e-32	ATMPK11/NET1D/OE23/NA/NA/(AT)SRC2/LRR/CYP71B7/VIK/NA/ABCG40/PGDH/NA/AtJAZ1/JMT/NA/ATUGT85A1/NA/NA/GRX480/ATPUB17/CAD1/ATMEK4/ANAC019/NA/ATRBOH/NA/NA/NA/NA/AAP3/ATWRKY40/AtSOT1/RIPK/ATMLO8/NA/NA/AR781/NA/DALL3/CYP71A13/AtPUB23/AMT2/ATWRKY33/cdf3/ATMLO12/BIK1/ATSZF2/ZFP8/COR15/ATERF13/ATBAG6/ATPI4K/NA/NA/AtRLP30/AtRLP33/ATPK19/NA/BZIP28/atcax2/GOM8/NA/ANAC055/ABCG29/NA/NA/JAV1/AOC3/CYP71B15/PMZ/ADT…	133
GO:0010583	BP	GO:0010583	response to cyclopentenone	68/1798	148/20876	1.83992e-33	7.4641e-32	5.91495e-32	ATCSLD5/IAA3/UGT1/UGT74E2/NA/ATGSTU18/NA/ATGSTU24/ATPIN7/ATWRKY6/ATFH8/DHAR2/anac032/ATGSTU19/AtOCT5/UGT73B5/UGT73B4/ATGSTU7/ATGSTU4/ATGSTU1/UGT87A2/ATOFP2/IAA13/CYP710A1/ABCC2/NA/ATMLO12/NA/ABCB4/ATCSLD3/NA/NA/AtRLP30/AtMYB108/PMZ/ATGSTU27/NA/ABCA7/NA/NA/NA/NA/AtTic20-IV/IAA14/AXR5/NA/ATWRKY28/NA/AAT1/NA/GH3.5/Phox4/ATCAD8/NA/Rap2.6L/NA/AER/NA/NA/NA/NA/ATAUX2-11/PBP1/DFL1/MGE1/NA/TCH4/NA	68
GO:0006972	BP	GO:0006972	hyperosmotic response	89/1798	250/20876	6.49244e-33	2.56451e-31	2.03226e-31	ATMPK11/ANAC002/UGT74E2/NA/VIK/NA/ABCG40/JAZ5/AtJAZ1/JMT/AtCOR47/STZ/GRX480/AERD2/ANAC019/AtMYB50/GES/ACO2/NA/NA/ATRBOH/NA/GLYI7/RIPK/AtOPR3/TAT/CYP94C1/AtCLO3/JAZ7/GAMMA-TIP/COR15/NA/ATERF13/ATPI4K/ATHB-7/ABCB4/ATMYB2/NA/GAPC/NA/RCI2A/AtMYB108/ATMDAR3/AT-RSH2/ATNCED3/ANAC055/NA/NA/JAV1/ATMYB15/PMZ/ATERF#011/AtFBA8/ATPIP1/AtMYB74/ATSAHH1/ATERF-1/ATCBL1/5PTASE2/BEH3/NA/ATM4/PIP1;5/ATHVA22D/NA/ATCB…	89
GO:0009404	BP	GO:0009404	toxin metabolic process	83/1798	223/20876	2.20802e-32	8.49806e-31	6.73432e-31	ATGST11/ATGST1/UGT1/UGT74E2/NA/ATBCAT-1/ATGSTU18/ATGSTU17/NA/ATGSTU24/ATHSFA1D/ATWRKY6/ATFH8/DHAR2/anac032/ATGSTU20/ATGSTU19/AtOCT5/UGT73B5/UGT73B4/ATHSFA2/ATGSTU7/ATGSTU6/AT103-1A/ATGSTU4/ATGSTU3/ATGSTU1/UGT87A2/ATOFP2/CYP71A13/CYP710A1/ABCC2/NA/ATWRKY33/ATMLO12/NA/ABCB4/ATGSTF5/ATGSTF11/NA/NA/AtRLP30/AtMYB108/GATA17/BCAT4/ATGR1/AT-HSFC1/CYP71B15/PMZ/ATGSTU27/NA/ABCA7/NA/NA/NA/NA/AtTic20-IV/ATGP…	83
GO:0009695	BP	GO:0009695	jasmonic acid biosynthetic process	63/1798	136/20876	2.37796e-31	8.92328e-30	7.07129e-30	ANAC002/JAZ5/ATLOX3/AtJAZ1/JMT/STZ/GRX480/JAZ8/NA/RAP2.6/ILL6/GES/NA/RSW10/ATCK1/ATLOX4/CML38/ATWRKY40/ATSUC3/AtOPR3/TAT/CYP94C1/CIPK11/JAZ7/NA/DAD1/NA/AtMYB108/ATMDAR3/AT-RSH2/ANAC055/NA/ATMYB15/AOC1/AOC2/AOC3/NA/CYP94B3/GATL2/NA/NA/BAP1/AtMYB74/NA/ACX1/NA/NA/EMB2797/ADC2/NA/NA/NA/ATST2A/AtHNL/JAS1/ATBCB/AtPNC2/NA/AOS/NA/NA/ATSERAT1;1/AtZAT12	63
GO:0009723	BP	GO:0009723	response to ethylene	105/1798	353/20876	6.7343e-31	2.46541e-29	1.95372e-29	ATMPK11/ORA59/VIK/NA/ABCG40/JAZ5/AtJAZ1/JMT/STZ/NA/GRX480/NA/ANAC019/ALDH7B4/AtMYB50/GES/ACO2/NA/NA/ATRBOH/NA/ATLOX4/ATPEPR1/NA/CML38/NA/AtWIND1/ATWRKY40/AtOPR3/UGT73B5/UGT73B4/ATMYB7/NA/TAT/CYP94C1/MAPKKK14/CIPK11/CYP71A13/NA/JAZ7/ATERF13/ABCB4/ATMYB2/AtPR4/AtMYB108/ATPK19/ATMDAR3/AT-RSH2/ATERF-4/ANAC055/ATMYB15/ATMBF1C/AOC3/CYP71B22/CYP71B15/PMZ/AtRDUF1/MPT2/DIN11/NA/AtMYB109/NA/AtMYB74/ACS6/AT…	105
GO:0009407	BP	GO:0009407	toxin catabolic process	78/1798	211/20876	2.87914e-30	1.02895e-28	8.15396e-29	ATGST11/ATGST1/UGT1/UGT74E2/NA/ATBCAT-1/ATGSTU18/ATGSTU17/NA/ATGSTU24/ATHSFA1D/ATWRKY6/ATFH8/DHAR2/anac032/ATGSTU20/ATGSTU19/AtOCT5/UGT73B5/UGT73B4/ATHSFA2/ATGSTU7/ATGSTU6/AT103-1A/ATGSTU4/ATGSTU3/ATGSTU1/UGT87A2/ATOFP2/CYP710A1/ABCC2/NA/ATMLO12/NA/ABCB4/ATGSTF5/ATGSTF11/NA/NA/AtRLP30/AtMYB108/GATA17/BCAT4/ATGR1/AT-HSFC1/PMZ/ATGSTU27/NA/ABCA7/NA/NA/NA/NA/AtTic20-IV/ATGPX6/NA/ATWRKY28/NA/AAT1/NA/P…	78
GO:0098754	BP	GO:0098754	detoxification	79/1798	226/20876	1.00299e-28	3.50112e-27	2.77448e-27	ATGST11/ATGST1/UGT1/UGT74E2/NA/ATBCAT-1/ATGSTU18/ATGSTU17/NA/ATGSTU24/ATHSFA1D/ATWRKY6/HMA5/ATFH8/DHAR2/anac032/ATGSTU20/ATGSTU19/AtOCT5/UGT73B5/UGT73B4/ATHSFA2/ATGSTU7/ATGSTU6/AT103-1A/ATGSTU4/ATGSTU3/ATGSTU1/UGT87A2/ATOFP2/CYP710A1/ABCC2/NA/ATMLO12/NA/ABCB4/ATGSTF5/ATGSTF11/NA/NA/AtRLP30/AtMYB108/GATA17/BCAT4/ATGR1/AT-HSFC1/PMZ/ATGSTU27/NA/ABCA7/NA/NA/NA/NA/AtTic20-IV/ATGPX6/NA/ATWRKY28/NA/AAT1…	79
GO:0009867	BP	GO:0009867	jasmonic acid mediated signaling pathway	89/1798	286/20876	6.14263e-28	2.04891e-26	1.62366e-26	ATMPK11/NA/OE23/NA/VIK/NA/ABCG40/JAZ5/AtJAZ1/JMT/NA/ATUGT85A1/NA/NA/GRX480/CAD1/JAZ8/ATMEK4/ANAC019/NA/GES/ATRBOH/NA/NA/ATWRKY40/AtSOT1/RIPK/AtOPR3/NA/TAT/AR781/NA/CYP94C1/DALL3/CYP71A13/JAZ7/NA/AtPUB23/AMT2/ATWRKY33/ZFP8/COR15/ATERF13/AtGH3.11/ATPI4K/NA/AtRLP30/AtRLP33/AtMYB108/ATPK19/NA/ATMDAR3/BZIP28/ATERF-4/ANAC055/NA/ATMYB15/CYP71B15/PMZ/NA/TRP3/AtLEA5/AtMYB74/ATPD/AtNUDT7/ATCBL1/NA/NA/ABI1/…	89
GO:0071395	BP	GO:0071395	cellular response to jasmonic acid stimulus	89/1798	286/20876	6.14263e-28	2.04891e-26	1.62366e-26	ATMPK11/NA/OE23/NA/VIK/NA/ABCG40/JAZ5/AtJAZ1/JMT/NA/ATUGT85A1/NA/NA/GRX480/CAD1/JAZ8/ATMEK4/ANAC019/NA/GES/ATRBOH/NA/NA/ATWRKY40/AtSOT1/RIPK/AtOPR3/NA/TAT/AR781/NA/CYP94C1/DALL3/CYP71A13/JAZ7/NA/AtPUB23/AMT2/ATWRKY33/ZFP8/COR15/ATERF13/AtGH3.11/ATPI4K/NA/AtRLP30/AtRLP33/AtMYB108/ATPK19/NA/ATMDAR3/BZIP28/ATERF-4/ANAC055/NA/ATMYB15/CYP71B15/PMZ/NA/TRP3/AtLEA5/AtMYB74/ATPD/AtNUDT7/ATCBL1/NA/NA/ABI1/…	89
GO:0071396	BP	GO:0071396	cellular response to lipid	105/1798	381/20876	7.73369e-28	2.52354e-26	1.99979e-26	ATMPK11/ANAC002/UGT74E2/AIP1/NA/VIK/NA/ABCG40/JAZ5/TRM3/AtJAZ1/JMT/STZ/NA/GRX480/RACK1B/ATMEK4/ANAC019/AtMYB50/GES/ACO2/CuAO1/NA/NA/ATRBOH/ATSERK1/ATPEPR1/GASA6/CML38/ATWRKY40/RIPK/AtOPR3/NA/TAT/CYP94C1/NA/MAPKKK14/CIPK11/JAZ7/GAMMA-TIP/AMT2/ATHPP2C5/ATERF13/ATPI4K/ATHB-7/ABCB4/ATMYB2/AFP4/NA/AtRLP30/TOPP9/AtMYB108/ATPK19/ATMDAR3/BZIP28/AT-RSH2/ANAC055/NA/RACK1C/ATMYB15/AOC3/PMZ/GATL10/AFP3/BAM2/…	105
GO:0006979	BP	GO:0006979	response to oxidative stress	120/1798	486/20876	6.40397e-27	2.04518e-25	1.62071e-25	ATGST1/AtLFG4/UGT74E2/NA/HEMA2/LRR/ABCG40/Hsp70b/ATEGY3/NA/STZ/NA/ATH5/NA/NA/NA/NA/NA/ALDH7B4/GES/ACO2/NA/Hop2/NA/NA/NA/NA/ATLOX4/ATHSP101/NA/ATGSTU19/NA/AtOPR3/NA/ATMPK7/AtOZF1/NA/NA/CLPB-M/ATHSFA2/AT103-1A/NA/HSP70T-2/ATPAL1/ATHSPRO2/ATBAG6/AtGH3.11/ABCB4/AtGolS1/NA/NA/ATGSTF11/GAPC/TPR10/AtRLP33/ATERDJ3A/Fes1A/NA/NA/ATHSP70/AtDJ1A/ATACP5/HSP60/ATMBF1C/ATFKBP62/AGC2/GATL10/AT-POX/NA/ATPAL2/AtMY…	120
GO:0043069	BP	GO:0043069	negative regulation of programmed cell death	65/1798	168/20876	9.47537e-27	2.96303e-25	2.34806e-25	ATMPK11/NA/(AT)SRC2/LRR/VIK/NA/ABCG40/AtJAZ1/GRX480/CAD1/ATMEK4/ATRBOH/NA/NA/NA/AAP3/ATWRKY40/RIPK/NA/NA/AtPUB23/AMT2/ATWRKY33/BIK1/ATSZF2/ATERF13/ATPI4K/NA/AtRLP30/BZIP28/atcax2/GOM8/ANAC055/JAV1/AOC3/AtPHF1/AtLEA5/AZI1/AtNUDT7/ACX1/ATCBL1/AtILP/NA/AAT1/B120/NA/ABI1/PPI1/ATBT1/APD5/NA/ACA2/LecRK-VI.2/ATPGIP1/AtmtOM64/NA/AtGILP/AAC2/NA/ATFC-I/AtPNC2/LHT1/ATNRT3.1/ATOPT1/AtPRX71	65
GO:0035556	BP	GO:0035556	intracellular signal transduction	121/1798	495/20876	1.02887e-26	3.15169e-25	2.49757e-25	ATMPK11/ORA59/OE23/NA/VIK/NA/ABCG40/AtJAZ1/STZ/NA/GRX480/CAD1/NA/ATMEK4/ALDH7B4/NA/ATWRKY6/ATRBOH/NA/ATCMPG1/ATLOX4/ATPEPR1/NA/NA/CML38/AtWIND1/ATWRKY40/AtSOT1/RIPK/ATMYB7/anac036/NA/AtMYB70/MAPKKK14/CIPK11/CYP71A13/JAZ7/AtPUB23/ZAT11/AMT2/ATWRKY33/NA/ATSZF2/ATHPP2C5/ARR8/ZFP8/COR15/ATERF13/ATPI4K/ABCB4/NA/AtRLP30/TOPP9/AtRLP33/ATPK19/NA/BZIP28/ATERF-4/ANAC055/ATMYB15/ATMBF1C/AOC3/CYP71B22/CYP71B…	121
GO:0050832	BP	GO:0050832	defense response to fungus	98/1798	351/20876	1.57507e-26	4.72836e-25	3.74701e-25	LEA14/ATMPK11/ATGST11/OE23/NA/VIK/NA/NA/ABCG40/NA/AtJAZ1/AtCOR47/GRX480/ATPUB17/CAD1/ATH5/NA/ATMEK4/IOS1/ATRBOH/NA/NA/NA/NA/ATCCR2/ATWRKY40/AtSOT1/RIPK/NA/NA/NA/CYP71A13/AtCLO3/NA/AtPUB23/NA/AMT2/ATWRKY33/NA/ATMLO12/BIK1/ATSZF2/ATTI1/ATBAG6/ATPI4K/NA/NA/AtPR4/AtRLP30/NA/BZIP28/UGT76B1/ANAC055/AOC3/CYP71B15/NA/NA/AAE3/LTI30/TRP3/NA/AtLEA5/ATPD/ARCK1/AZI1/AtNUDT7/NA/ACX1/ATCBL1/CYP707A1/AtILP/NA/B1…	98
GO:0010286	BP	GO:0010286	heat acclimation	45/1798	84/20876	3.45698e-26	1.01744e-24	8.06272e-25	LEA14/ATGA2OX4/NA/Hsp70b/AtCOR47/NA/ANAC019/ATHSP101/ERD14/ERD7/ATHSFA2/NA/HSP70T-2/NA/ATWRKY33/ATBAG6/NA/ATERDJ3A/NA/DREB2/ATFKBP62/PMZ/LTI30/BAP1/BTI2/Hop3/HSP21/NA/CYP81D8/NA/NA/NA/DREB2/HIT4/NA/AT-HSP17.6A/NA/AtPNC2/CML37/NA/ATFKBP65/AtHsp90.2/HSP18.2/AtZAT12/VPS20.1	45
GO:0060548	BP	GO:0060548	negative regulation of cell death	65/1798	172/20876	4.58683e-26	1.27764e-24	1.01247e-24	ATMPK11/NA/(AT)SRC2/LRR/VIK/NA/ABCG40/AtJAZ1/GRX480/CAD1/ATMEK4/ATRBOH/NA/NA/NA/AAP3/ATWRKY40/RIPK/NA/NA/AtPUB23/AMT2/ATWRKY33/BIK1/ATSZF2/ATERF13/ATPI4K/NA/AtRLP30/BZIP28/atcax2/GOM8/ANAC055/JAV1/AOC3/AtPHF1/AtLEA5/AZI1/AtNUDT7/ACX1/ATCBL1/AtILP/NA/AAT1/B120/NA/ABI1/PPI1/ATBT1/APD5/NA/ACA2/LecRK-VI.2/ATPGIP1/AtmtOM64/NA/AtGILP/AAC2/NA/ATFC-I/AtPNC2/LHT1/ATNRT3.1/ATOPT1/AtPRX71	65
GO:0006986	BP	GO:0006986	response to unfolded protein	68/1798	187/20876	4.68154e-26	1.27764e-24	1.01247e-24	ATMPK11/NA/VIK/NA/NA/AtJAZ1/ATUGT85A1/GRX480/ATMEK4/ATRBOH/NA/NA/NA/TGA7/ATWRKY40/RIPK/NA/ATHSFA2/AMT2/NA/ATSZF2/ATPI4K/NA/NA/AtRLP30/TOPP9/ATPK19/BZIP28/ANAC055/NA/GATL10/NA/ANAC062/CLC3/NA/ATBZIP61/ATHLECRK/NA/AtLEA5/AtNUDT7/ATCBL1/NA/NA/AT-RLK3/NA/ABI1/APD5/NA/LHT7/ACA2/NA/AtRABH1c/LecRK-VI.2/AtHsp70-2/ATPGIP1/NA/AtGILP/NA/ATFC-I/ATL31/LHT1/CML37/AtRDUF2/AtZAT12/NA/CBP60a/ANAC102/TGA1	68
GO:0034620	BP	GO:0034620	cellular response to unfolded protein	68/1798	187/20876	4.68154e-26	1.27764e-24	1.01247e-24	ATMPK11/NA/VIK/NA/NA/AtJAZ1/ATUGT85A1/GRX480/ATMEK4/ATRBOH/NA/NA/NA/TGA7/ATWRKY40/RIPK/NA/ATHSFA2/AMT2/NA/ATSZF2/ATPI4K/NA/NA/AtRLP30/TOPP9/ATPK19/BZIP28/ANAC055/NA/GATL10/NA/ANAC062/CLC3/NA/ATBZIP61/ATHLECRK/NA/AtLEA5/AtNUDT7/ATCBL1/NA/NA/AT-RLK3/NA/ABI1/APD5/NA/LHT7/ACA2/NA/AtRABH1c/LecRK-VI.2/AtHsp70-2/ATPGIP1/NA/AtGILP/NA/ATFC-I/ATL31/LHT1/CML37/AtRDUF2/AtZAT12/NA/CBP60a/ANAC102/TGA1	68
GO:0035967	BP	GO:0035967	cellular response to topologically incorrect protein	68/1798	187/20876	4.68154e-26	1.27764e-24	1.01247e-24	ATMPK11/NA/VIK/NA/NA/AtJAZ1/ATUGT85A1/GRX480/ATMEK4/ATRBOH/NA/NA/NA/TGA7/ATWRKY40/RIPK/NA/ATHSFA2/AMT2/NA/ATSZF2/ATPI4K/NA/NA/AtRLP30/TOPP9/ATPK19/BZIP28/ANAC055/NA/GATL10/NA/ANAC062/CLC3/NA/ATBZIP61/ATHLECRK/NA/AtLEA5/AtNUDT7/ATCBL1/NA/NA/AT-RLK3/NA/ABI1/APD5/NA/LHT7/ACA2/NA/AtRABH1c/LecRK-VI.2/AtHsp70-2/ATPGIP1/NA/AtGILP/NA/ATFC-I/ATL31/LHT1/CML37/AtRDUF2/AtZAT12/NA/CBP60a/ANAC102/TGA1	68
GO:0030968	BP	GO:0030968	endoplasmic reticulum unfolded protein response	67/1798	185/20876	1.42243e-25	3.81263e-24	3.02133e-24	ATMPK11/NA/VIK/NA/NA/AtJAZ1/ATUGT85A1/GRX480/ATMEK4/ATRBOH/NA/NA/NA/TGA7/ATWRKY40/RIPK/NA/AMT2/NA/ATSZF2/ATPI4K/NA/NA/AtRLP30/TOPP9/ATPK19/BZIP28/ANAC055/NA/GATL10/NA/ANAC062/CLC3/NA/ATBZIP61/ATHLECRK/NA/AtLEA5/AtNUDT7/ATCBL1/NA/NA/AT-RLK3/NA/ABI1/APD5/NA/LHT7/ACA2/NA/AtRABH1c/LecRK-VI.2/AtHsp70-2/ATPGIP1/NA/AtGILP/NA/ATFC-I/ATL31/LHT1/CML37/AtRDUF2/AtZAT12/NA/CBP60a/ANAC102/TGA1	67
GO:0052542	BP	GO:0052542	defense response by callose deposition	38/1798	63/20876	6.83689e-25	1.80038e-23	1.42672e-23	HEMA2/NA/CAD1/ATRBOH/ATWRKY67/ATLOX4/ATPEPR1/NA/AtPP2-B6/NA/NA/NA/NA/AtMYB108/NA/NA/4CL5/ATMYB15/AOC3/NA/TRP3/ATCBL1/5PTASE2/NA/NA/APD5/NA/NA/CYP79B2/NA/ATFC-I/CML37/FLS2/ATWRKY48/ATRBOHC/NA/CYP81F2/CBP60a	38
GO:0009642	BP	GO:0009642	response to light intensity	84/1798	283/20876	7.22776e-25	1.87049e-23	1.48228e-23	LEA14/AtLFG4/OE23/NA/SR45a/(AT)SRC2/ATNFXL1/Hsp70b/ATLOX3/ATEGY3/LHCA2*1/STZ/NA/NA/NA/NA/ATGPT2/NA/Hop2/NA/NA/NA/ATHSP101/ATWRKY40/ERD7/NA/NA/CLPB-M/ATHSFA2/AR781/NA/HSP70T-2/ATHSPRO2/ATBAG6/AtGolS1/CAO/TPR10/AtRLP33/LHCB4.2/ATERDJ3A/Fes1A/NA/NA/ATHSP70/ELIP/HSP60/ATMBF1C/ATFKBP62/LHCB2/NA/LHCA1/ATPIRIN1/FIB/EDA35/ATHSP22.0/AT-HSFB2B/Hop3/ATHSP23.6-MITO/AtSAP10/HSP21/NA/AtHsp70-2/anac078/DREB2/HS…	84
GO:0009751	BP	GO:0009751	response to salicylic acid	111/1798	473/20876	4.88943e-23	1.2439e-21	9.85737e-22	ATMPK11/UGT1/OE23/NA/VIK/NA/ABCG40/NA/AtJAZ1/JMT/NA/ATUGT85A1/NA/NA/GRX480/CAD1/RAP2.6/AtMYB112/NA/ATMEK4/ANAC019/AtMYB50/NA/AtFBS1/ATRBOH/NA/NA/NA/ATOPR1/NA/ADH/ATWRKY40/AtSOT1/RIPK/ATMYB7/NA/NA/AR781/NA/ATGSTU7/DALL3/CYP71A13/AtCLO3/AtPUB23/AMT2/ATWRKY33/BIK1/ATHSPRO2/ATSZF2/ZFP8/COR15/ATERF13/ATPI4K/ATMYB2/NA/AtRLP30/AtRLP33/ATPK19/NA/BZIP28/ANAC055/NA/JAV1/AOC3/CYP71B15/PMZ/NA/NA/TRP3/AtMYB10…	111
GO:0009644	BP	GO:0009644	response to high light intensity	70/1798	224/20876	2.35963e-22	5.90301e-21	4.67786e-21	LEA14/AtLFG4/OE23/SR45a/Hsp70b/ATLOX3/ATEGY3/LHCA2*1/STZ/NA/NA/NA/NA/NA/Hop2/NA/NA/NA/ATHSP101/ERD7/NA/NA/CLPB-M/ATHSFA2/NA/HSP70T-2/ATBAG6/AtGolS1/CAO/TPR10/AtRLP33/LHCB4.2/ATERDJ3A/Fes1A/NA/NA/ATHSP70/ELIP/HSP60/ATMBF1C/ATFKBP62/LHCB2/NA/LHCA1/FIB/EDA35/ATHSP22.0/AT-HSFB2B/Hop3/ATHSP23.6-MITO/AtSAP10/HSP21/AtHsp70-2/anac078/DREB2/HSC70-5/HSP17.6II/AT-HSP17.6A/ATJ2/NA/NA/NA/ATFKBP65/cpHsc70-2/NA…	70
GO:0071236	BP	GO:0071236	cellular response to antibiotic	93/1798	364/20876	3.24173e-22	7.97678e-21	6.32123e-21	ATMPK11/UGT74E2/OE23/NA/VIK/NA/ABCG40/NA/AtJAZ1/JMT/NA/ATUGT85A1/NA/NA/GRX480/CAD1/ATMEK4/ANAC019/NA/ATRBOH/NA/NA/NA/NA/ADH/ATWRKY40/AtSOT1/RIPK/NA/NA/AR781/NA/DALL3/CYP71A13/AtPUB23/AMT2/ATWRKY33/BIK1/ATSZF2/ZFP8/COR15/ATERF13/ATPI4K/NA/AtRLP30/AtRLP33/ATPK19/NA/BZIP28/ANAC055/NA/JAV1/AOC3/CYP71B15/PMZ/NA/NA/TRP3/SAUR59/AtLEA5/ATPD/ARCK1/AZI1/AtNUDT7/ACX1/ATCBL1/NA/B120/NA/ABI1/ADC2/CST/NA/AtRAB…	93
GO:0009863	BP	GO:0009863	salicylic acid mediated signaling pathway	91/1798	353/20876	4.71207e-22	1.14078e-20	9.04014e-21	ATMPK11/OE23/NA/VIK/NA/ABCG40/NA/AtJAZ1/JMT/NA/ATUGT85A1/NA/NA/GRX480/CAD1/ATMEK4/ANAC019/NA/ATRBOH/NA/NA/NA/NA/ADH/ATWRKY40/AtSOT1/RIPK/NA/NA/AR781/NA/DALL3/CYP71A13/AtPUB23/AMT2/ATWRKY33/BIK1/ATSZF2/ZFP8/COR15/ATERF13/ATPI4K/NA/AtRLP30/AtRLP33/ATPK19/NA/BZIP28/ANAC055/NA/JAV1/AOC3/CYP71B15/PMZ/NA/NA/TRP3/SAUR59/AtLEA5/ATPD/ARCK1/AZI1/AtNUDT7/ACX1/ATCBL1/NA/B120/NA/ABI1/ADC2/CST/NA/AtRABH1c/LecR…	91
GO:0071446	BP	GO:0071446	cellular response to salicylic acid stimulus	91/1798	355/20876	7.18808e-22	1.71259e-20	1.35715e-20	ATMPK11/OE23/NA/VIK/NA/ABCG40/NA/AtJAZ1/JMT/NA/ATUGT85A1/NA/NA/GRX480/CAD1/ATMEK4/ANAC019/NA/ATRBOH/NA/NA/NA/NA/ADH/ATWRKY40/AtSOT1/RIPK/NA/NA/AR781/NA/DALL3/CYP71A13/AtPUB23/AMT2/ATWRKY33/BIK1/ATSZF2/ZFP8/COR15/ATERF13/ATPI4K/NA/AtRLP30/AtRLP33/ATPK19/NA/BZIP28/ANAC055/NA/JAV1/AOC3/CYP71B15/PMZ/NA/NA/TRP3/SAUR59/AtLEA5/ATPD/ARCK1/AZI1/AtNUDT7/ACX1/ATCBL1/NA/B120/NA/ABI1/ADC2/CST/NA/AtRABH1c/LecR…	91
GO:0035690	BP	GO:0035690	cellular response to drug	96/1798	390/20876	1.22266e-21	2.86751e-20	2.27237e-20	ATMPK11/UGT74E2/OE23/NA/VIK/NA/ABCG40/NA/AtJAZ1/JMT/NA/ATUGT85A1/NA/NA/GRX480/CAD1/ATMEK4/ANAC019/NA/ACO2/ATRBOH/NA/NA/NA/NA/NA/ADH/ATWRKY40/AtSOT1/RIPK/NA/NA/AR781/NA/DALL3/CYP71A13/LYK5/AtPUB23/AMT2/ATWRKY33/BIK1/ATSZF2/ZFP8/COR15/ATERF13/ATPI4K/NA/AtRLP30/AtRLP33/ATPK19/NA/BZIP28/ANAC055/NA/JAV1/AOC3/CYP71B15/PMZ/NA/NA/TRP3/SAUR59/AtLEA5/ATPD/ARCK1/AZI1/AtNUDT7/ACX1/ATCBL1/NA/B120/NA/ABI1/ADC2…	96
GO:0043090	BP	GO:0043090	amino acid import	38/1798	74/20876	1.85023e-21	4.27261e-20	3.38585e-20	ANAC001/NA/(AT)SRC2/GLP5/SIAR1/NA/ATWRKY6/NA/AAP3/NA/P4H5/NA/NA/AMT2/NA/ABCB4/NA/NA/atcax2/GOM8/NA/CML41/AtPHF1/ATPROT2/ATJRG21/AAT1/PPI1/AHA2/ATBT1/NA/ACA2/AtmtOM64/AAC2/ATSTP13/LHT1/ATNRT3.1/ATOPT1/TZF9	38
GO:0000302	BP	GO:0000302	response to reactive oxygen species	82/1798	318/20876	5.31584e-20	1.20895e-18	9.58038e-19	AtLFG4/UGT74E2/ABCG40/Hsp70b/ATEGY3/NA/NA/NA/NA/NA/ALDH7B4/GES/ACO2/NA/Hop2/NA/NA/NA/ATLOX4/ATHSP101/NA/AtOPR3/ATMPK7/NA/NA/CLPB-M/ATHSFA2/NA/HSP70T-2/ATBAG6/AtGH3.11/ABCB4/AtGolS1/NA/NA/GAPC/TPR10/AtRLP33/ATERDJ3A/Fes1A/NA/NA/ATHSP70/ATACP5/HSP60/ATMBF1C/ATFKBP62/NA/AtMYB109/CCH/AtLEA5/EDA35/ATHSP22.0/AT-HSFB2B/Hop3/AtNUDT7/ATHSP23.6-MITO/AtSAP10/ABI1/HSP21/AtHsp70-2/DREB2/HSC70-5/HSP17.6II/AT-H…	82
GO:0042542	BP	GO:0042542	response to hydrogen peroxide	61/1798	194/20876	8.41337e-20	1.88485e-18	1.49365e-18	AtLFG4/UGT74E2/Hsp70b/ATEGY3/NA/NA/NA/NA/NA/Hop2/NA/NA/NA/ATHSP101/ATMPK7/NA/NA/CLPB-M/ATHSFA2/NA/HSP70T-2/ATBAG6/AtGolS1/GAPC/TPR10/AtRLP33/ATERDJ3A/Fes1A/NA/NA/ATHSP70/ATACP5/HSP60/ATMBF1C/ATFKBP62/NA/EDA35/ATHSP22.0/AT-HSFB2B/Hop3/ATHSP23.6-MITO/AtSAP10/HSP21/AtHsp70-2/DREB2/HSC70-5/HSP17.6II/AT-HSP17.6A/ATJ2/NA/NA/ATWRKY8/NA/ATFKBP65/cpHsc70-2/NA/ATHS83/OLI2/HSP18.2/TIN1/ATBT4	61
GO:0071407	BP	GO:0071407	cellular response to organic cyclic compound	92/1798	393/20876	3.28279e-19	7.24628e-18	5.74234e-18	ATMPK11/OE23/NA/VIK/NA/ABCG40/NA/AtJAZ1/JMT/NA/ATUGT85A1/NA/NA/GRX480/CAD1/ATMEK4/ANAC019/NA/ATRBOH/NA/ATSERK1/NA/NA/NA/ADH/ATWRKY40/AtSOT1/RIPK/NA/NA/AR781/NA/DALL3/CYP71A13/AtPUB23/AMT2/ATWRKY33/BIK1/ATSZF2/ZFP8/COR15/ATERF13/ATPI4K/NA/AtRLP30/AtRLP33/ATPK19/NA/BZIP28/ANAC055/NA/JAV1/AOC3/CYP71B15/PMZ/NA/NA/TRP3/SAUR59/AtLEA5/ATPD/ARCK1/AZI1/AtNUDT7/ACX1/ATCBL1/NA/B120/NA/ABI1/ADC2/CST/NA/AtRAB…	92
GO:0042537	BP	GO:0042537	benzene-containing compound metabolic process	71/1798	261/20876	7.19851e-19	1.56594e-17	1.24093e-17	ATMPK11/UGT1/OE23/NA/ATNFXL1/ABCG40/CAD1/NTMC2T5.1/ATMEK4/NA/ATRBOH/NA/ATCAD1/CPK29/NA/GLYI7/ATWRKY40/AtSOT1/RIPK/NA/ACL/TAT/ATGSTU1/DALL3/CYP71A13/ATPAL1/AKR4C8/AMT2/ATWRKY33/ATCAMBP25/ATSAGT1/BAL/ATWRKY46/NA/ILR1/NA/ATG8H/NA/NA/AtDJ1A/CYP71B15/NA/NA/NA/AAE3/TRP3/ATPD/ARCK1/AZI1/AtNUDT7/NA/NA/CST/ATMES9/ACA2/NA/AtRABH1c/AtHsp70-2/AtMTM2/GDH2/Rap2.6L/NA/CAX7/NA/EFR/AOS/NA/NA/NA/NA/NA	71
GO:0044550	BP	GO:0044550	secondary metabolite biosynthetic process	77/1798	317/20876	3.00769e-17	6.44934e-16	5.11081e-16	KCS1/AtBE2/POR/KCS2/NA/CYP79F2/BUS1/LHCA2*1/NA/NA/AK-HSDH/NA/EMB1144/AtTLP18.3/BGLU46/ACO2/FMO/NA/FMO/AtNPF2.13/ATCAD1/ATSOT18/NA/ATCCR2/ATC4H/CYP71A13/AtCRL1/ATPAL1/UMAMIT12/ATWRKY33/NA/ATLEUD1/ATGSTF11/NA/ATSERAT2;2/ABCG29/MAT4/BCAT4/4CL5/4CL2/CYP71B15/FAR5/NA/ATPTPKIS1/ATPAL2/CCH/IPMI1/GT72B1/BASS5/CYP83A1/PRXR1/NA/GH3.5/AtENODL2/NA/NA/ATCAD5/SLP2/NA/ATCAD7/ATCAD8/CYP79B2/ATMDAR2/TRA2/ATCHS/AT…	77
GO:0002252	BP	GO:0002252	immune effector process	70/1798	280/20876	1.68835e-16	3.56932e-15	2.82852e-15	SDE3/STZ/CAD1/ATMEK4/IOS1/NA/ATWRKY6/ATRBOH/ATCMPG1/ATFH8/NA/NA/ATWRKY40/NA/P4H5/NA/JAZ7/AtPUB23/ZAT11/ATWRKY33/ATMLO12/NA/BIK1/ATSZF2/NA/NA/ATERF13/AtGH3.11/ATPI4K/NA/NA/NA/ATBFRUCT1/ATERF-4/ATMYB15/NA/AtRDUF1/ANAC062/ATERF#011/AtPUB22/NA/NodGS/NA/ATCHITIV/NA/NA/AtNUDT7/ATERF-1/NA/NA/B120/NA/CRK13/ATWRKY18/RRTF1/NA/AtDIP2/NA/AtCAF1b/ANAC091/NA/ATL31/ATERF-5/ATWRKY48/AtRDUF2/NA/AT-HSFB2A/AtPRX71/…	70
GO:0052545	BP	GO:0052545	callose localization	38/1798	97/20876	2.00587e-16	4.18168e-15	3.31379e-15	HEMA2/NA/CAD1/ATRBOH/ATWRKY67/ATLOX4/ATPEPR1/NA/AtPP2-B6/NA/NA/NA/NA/AtMYB108/NA/NA/4CL5/ATMYB15/AOC3/NA/TRP3/ATCBL1/5PTASE2/NA/NA/APD5/NA/NA/CYP79B2/NA/ATFC-I/CML37/FLS2/ATWRKY48/ATRBOHC/NA/CYP81F2/CBP60a	38
GO:0009627	BP	GO:0009627	systemic acquired resistance	93/1798	446/20876	6.06276e-16	1.2466e-14	9.87876e-15	ATMPK11/OE23/NA/GLP5/LRR/VIK/NA/ABCG40/NA/AtJAZ1/ATCAT3/NA/NA/GRX480/CAD1/ILL6/ATMEK4/ILL5/ATRBOH/NA/ATCAD1/NA/NA/CPK29/NA/ADH/ATWRKY40/AtSOT1/NA/RIPK/P4H5/NA/TAT/UGT87A2/CYP71A13/AtPUB23/AMT2/ATWRKY33/ZFP8/COR15/BAL/AtGH3.11/ATWRKY46/ATPI4K/ABCC4/NA/NA/AtPR4/AtRLP30/AtRLP33/NA/NA/BZIP28/ANAC055/CYP71B23/CYP71B15/NA/TRP3/NA/SAUR59/AtLEA5/ATPD/ARCK1/AZI1/AtNUDT7/ATCBL1/NA/NA/ABI1/NA/CST/PSAT1/ATME…	93
GO:0033037	BP	GO:0033037	polysaccharide localization	38/1798	100/20876	6.63053e-16	1.34492e-14	1.06579e-14	HEMA2/NA/CAD1/ATRBOH/ATWRKY67/ATLOX4/ATPEPR1/NA/AtPP2-B6/NA/NA/NA/NA/AtMYB108/NA/NA/4CL5/ATMYB15/AOC3/NA/TRP3/ATCBL1/5PTASE2/NA/NA/APD5/NA/NA/CYP79B2/NA/ATFC-I/CML37/FLS2/ATWRKY48/ATRBOHC/NA/CYP81F2/CBP60a	38
GO:0046482	BP	GO:0046482	para-aminobenzoic acid metabolic process	22/1798	38/20876	1.90199e-14	3.80652e-13	3.01649e-13	UGT1/NTMC2T5.1/ATCAD1/GLYI7/NA/ATGSTU1/AKR4C8/ATSAGT1/ILR1/NA/ATG8H/AtDJ1A/NA/AAE3/NA/GDH2/Rap2.6L/NA/CAX7/NA/NA/NA	22
GO:0009733	BP	GO:0009733	response to auxin	86/1798	424/20876	4.0912e-14	8.08013e-13	6.40313e-13	ATMPK11/IAA3/VIK/NA/ABCG40/JAZ5/AtJAZ1/JMT/ARF5/STZ/GRX480/SAUR62/SAUR63/SAUR64/SAUR65/SAUR66/SAUR67/5PTASE11/NA/IAA18/ANAC019/ALDH7B4/AtMYB50/GES/NA/NA/ATRBOH/ATRHM1/AtOPR3/SAUR6/TAT/CYP94C1/IAA13/JAZ7/PXC3/ATERF13/AtGH3.11/ABCB4/ATMYB2/ATWRKY23/SAUR29/AtMYB108/AIR12/ATMDAR3/AT-RSH2/ANAC055/ATMYB15/PMZ/AtMYB109/SAUR59/SAUR31/AFB1/AtMYB74/ACS6/SAUR35/IAA14/AXR5/ATCBL1/5PTASE2/NA/ATM4/SAUR34/NA/AB…	86
GO:0006457	BP	GO:0006457	protein folding	67/1798	290/20876	4.74469e-14	9.24907e-13	7.32946e-13	AtLFG4/Hsp70b/ATEGY3/NA/NA/NA/NA/NA/NA/NA/NA/NA/ATHSP101/AtHsp70-14/NA/NA/NA/NA/CLPB-M/ATHSFA2/NA/HSP70T-2/ATBAG6/TPR10/AtRLP33/ATERDJ3A/Fes1A/NA/NA/ATHSP70/DJC66/NA/HSP60/ATMBF1C/ATFKBP62/ATJ/ROC2/EDA35/ATHSP22.0/Hop3/ATHSP23.6-MITO/AtSAP10/HSP21/NA/mtHsc70-1/AtHsp70-2/NA/DREB2/HSC70-5/HSP17.6II/AT-HSP17.6A/ATJ2/NA/NA/BIP/NA/ATFKBP65/cpHsc70-2/NA/ATHS83/MGE1/OLI2/AtHsp90.4/AtHsp90-3/AtHsp90.2/HS…	67
GO:0009692	BP	GO:0009692	ethylene metabolic process	39/1798	119/20876	8.04359e-14	1.45463e-12	1.15273e-12	ACS2/JAZ5/ATLOX3/NA/NA/GRX480/JAZ8/AtFBS1/ACO2/ASP4/NA/JAZ7/ZAT11/NA/BAL/NA/NA/A/N-InvC/NA/JAV1/AtRDUF1/NA/ACS6/NA/DIC2/RRTF1/ACS8/PIRL1/DIC3/ASP3/AtCAF1b/NA/ATL31/CML37/NA/PBP1/AtRDUF2/NA/NA	39
GO:0009693	BP	GO:0009693	ethylene biosynthetic process	39/1798	119/20876	8.04359e-14	1.45463e-12	1.15273e-12	ACS2/JAZ5/ATLOX3/NA/NA/GRX480/JAZ8/AtFBS1/ACO2/ASP4/NA/JAZ7/ZAT11/NA/BAL/NA/NA/A/N-InvC/NA/JAV1/AtRDUF1/NA/ACS6/NA/DIC2/RRTF1/ACS8/PIRL1/DIC3/ASP3/AtCAF1b/NA/ATL31/CML37/NA/PBP1/AtRDUF2/NA/NA	39
GO:0043449	BP	GO:0043449	cellular alkene metabolic process	39/1798	119/20876	8.04359e-14	1.45463e-12	1.15273e-12	ACS2/JAZ5/ATLOX3/NA/NA/GRX480/JAZ8/AtFBS1/ACO2/ASP4/NA/JAZ7/ZAT11/NA/BAL/NA/NA/A/N-InvC/NA/JAV1/AtRDUF1/NA/ACS6/NA/DIC2/RRTF1/ACS8/PIRL1/DIC3/ASP3/AtCAF1b/NA/ATL31/CML37/NA/PBP1/AtRDUF2/NA/NA	39
GO:0043450	BP	GO:0043450	alkene biosynthetic process	39/1798	119/20876	8.04359e-14	1.45463e-12	1.15273e-12	ACS2/JAZ5/ATLOX3/NA/NA/GRX480/JAZ8/AtFBS1/ACO2/ASP4/NA/JAZ7/ZAT11/NA/BAL/NA/NA/A/N-InvC/NA/JAV1/AtRDUF1/NA/ACS6/NA/DIC2/RRTF1/ACS8/PIRL1/DIC3/ASP3/AtCAF1b/NA/ATL31/CML37/NA/PBP1/AtRDUF2/NA/NA	39
GO:1900673	BP	GO:1900673	olefin metabolic process	39/1798	119/20876	8.04359e-14	1.45463e-12	1.15273e-12	ACS2/JAZ5/ATLOX3/NA/NA/GRX480/JAZ8/AtFBS1/ACO2/ASP4/NA/JAZ7/ZAT11/NA/BAL/NA/NA/A/N-InvC/NA/JAV1/AtRDUF1/NA/ACS6/NA/DIC2/RRTF1/ACS8/PIRL1/DIC3/ASP3/AtCAF1b/NA/ATL31/CML37/NA/PBP1/AtRDUF2/NA/NA	39
GO:1900674	BP	GO:1900674	olefin biosynthetic process	39/1798	119/20876	8.04359e-14	1.45463e-12	1.15273e-12	ACS2/JAZ5/ATLOX3/NA/NA/GRX480/JAZ8/AtFBS1/ACO2/ASP4/NA/JAZ7/ZAT11/NA/BAL/NA/NA/A/N-InvC/NA/JAV1/AtRDUF1/NA/ACS6/NA/DIC2/RRTF1/ACS8/PIRL1/DIC3/ASP3/AtCAF1b/NA/ATL31/CML37/NA/PBP1/AtRDUF2/NA/NA	39
GO:0009698	BP	GO:0009698	phenylpropanoid metabolic process	50/1798	183/20876	8.90258e-14	1.59081e-12	1.26064e-12	KCS1/KCS2/NA/KFB01/NA/NA/EMB1144/BGLU46/ACO2/ATCAD1/NA/ATCCR2/ATC4H/AtCRL1/GAMMA-TIP/MAT3/ATPAL1/NA/RALFL22/AGP12/ABCG29/MAT4/4CL5/4CL2/BRT1/FAR5/UGT72E1/ATPAL2/CCH/GT72B1/NA/AR2/NA/NA/ATCAD5/BGAL3/NA/ATCAD7/ATCAD8/ATMDAR2/GDH2/TRA2/ATCHS/NA/FAR1/SLAH3/NA/ASFT/ATOMT1/AtPRX71	50
GO:0031348	BP	GO:0031348	negative regulation of defense response	64/1798	277/20876	1.74854e-13	3.08771e-12	2.44687e-12	ATMPK11/OE23/NA/VIK/NA/ABCG40/NA/AtJAZ1/NA/GRX480/CAD1/ATMEK4/NA/ATRBOH/NA/NA/NA/NA/ATWRKY40/AtSOT1/RIPK/NA/DALL3/CYP71A13/AtPUB23/AMT2/ATWRKY33/ZFP8/COR15/AtGH3.11/ATPI4K/NA/AtRLP30/AtRLP33/NA/BZIP28/ANAC055/CYP71B15/NA/NA/TRP3/ATHLECRK/BAP1/AtLEA5/ATPD/ARCK1/AtNUDT7/ATCBL1/NA/ABI1/LHT7/NA/AtRABH1c/LecRK-VI.2/ATPGIP1/AtTCP11/AtGILP/EFR/NA/AOS/NA/RLK1/CBP60a/SHA1	64
GO:0048585	BP	GO:0048585	negative regulation of response to stimulus	76/1798	367/20876	4.17938e-13	7.29447e-12	5.78054e-12	ATMPK11/ANAC002/OE23/AIP1/NA/ATGSTU17/VIK/NA/ABCG40/KFB01/NA/AtJAZ1/NA/GRX480/CAD1/ATMEK4/NA/ATRBOH/NA/NA/NA/NA/ATWRKY40/AtSOT1/RIPK/NA/DALL3/CYP71A13/AtPUB23/AMT2/ATWRKY33/ZFP8/COR15/AtGH3.11/ATPI4K/RGLG1/NA/AFP4/AtRLP30/AtRLP33/NA/BZIP28/ATERF-4/ANAC055/CYP71B15/NA/NA/TRP3/ATHLECRK/BAP1/AtLEA5/ATPD/ARCK1/AtNUDT7/ATCBL1/NA/ABI1/LHT7/NA/AtRABH1c/LecRK-VI.2/ATPGIP1/AtTCP11/AtGILP/EFR/EBF2/NA/AOS/A…	76
GO:0035966	BP	GO:0035966	response to topologically incorrect protein	76/1798	369/20876	5.58638e-13	9.6381e-12	7.63776e-12	ATMPK11/NA/VIK/NA/ATGSTU24/NA/AtJAZ1/ATUGT85A1/GRX480/ATMEK4/ATRBOH/NA/NA/NA/TGA7/ATGSTU19/ATWRKY40/RIPK/NA/ATHSFA2/ATGSTU3/AMT2/NA/ATSZF2/ATPI4K/ABCB4/NA/NA/AtRLP30/TOPP9/ATPK19/BZIP28/ANAC055/NA/GATL10/NA/ANAC062/CLC3/AtFBA8/NA/ATBZIP61/ATHLECRK/NA/AtLEA5/AtNUDT7/ATSAHH1/ATCBL1/NA/NA/AT-RLK3/NA/ABI1/APD5/NA/LHT7/ACA2/NA/AtRABH1c/LecRK-VI.2/AtHsp70-2/ATPGIP1/NA/ASP3/AtGILP/NA/ATFC-I/ATL31/LHT1/C…	76
GO:0080167	BP	GO:0080167	response to karrikin	37/1798	128/20876	2.39453e-11	4.0843e-10	3.23662e-10	UGT74E2/ATGPAT1/ATGSTU17/NA/ATGPT2/NA/RSW10/GASA6/ATC4H/ATPAL1/NA/ATGSTF5/NA/ATBFRUCT1/BRT1/ELIP/ATGSTU27/ADT4/ATNRT2.6/NA/AtFBA8/ATPAL2/AtSIP2/NA/NA/NA/ADC2/NA/CYP81D8/ABCI20/NA/ZIFL1/DGR2/LHT1/COR27/NA/EXL3	37
GO:0006888	BP	GO:0006888	ER to Golgi vesicle-mediated transport	30/1798	89/20876	2.62478e-11	4.42674e-10	3.50799e-10	ANAC001/NA/(AT)SRC2/GLP5/NA/AAP3/NA/P4H5/NA/NA/AMT2/ABCB4/NA/NA/atcax2/GOM8/NA/AtPHF1/AAT1/PPI1/AHA2/ATBT1/ACA2/ORP3A/AtmtOM64/AAC2/LHT1/ATNRT3.1/ATOPT1/TZF9	30
GO:0006862	BP	GO:0006862	nucleotide transport	19/1798	39/20876	6.84799e-11	1.14209e-09	9.05055e-10	(AT)SRC2/AAP3/AMT2/ATNDT1/atcax2/GOM8/AtPHF1/AAT1/PPI1/ATBT1/ACA2/APC3/AtmtOM64/AAC2/AtPNC2/LHT1/ATNRT3.1/ATOPT1/APC1	19
GO:0009862	BP	GO:0009862	systemic acquired resistance	55/1798	251/20876	7.75938e-11	1.27987e-09	1.01424e-09	ATMPK11/OE23/NA/VIK/NA/ABCG40/NA/AtJAZ1/NA/GRX480/CAD1/ATMEK4/ATRBOH/NA/NA/ADH/ATWRKY40/AtSOT1/RIPK/NA/CYP71A13/AtPUB23/AMT2/ATWRKY33/ZFP8/COR15/ATPI4K/NA/AtRLP30/AtRLP33/NA/BZIP28/ANAC055/CYP71B15/NA/TRP3/SAUR59/AtLEA5/ATPD/ARCK1/AtNUDT7/ATCBL1/ABI1/AtRABH1c/LecRK-VI.2/ATPGIP1/AtTCP11/EFR/ASUS1/NA/AOS/NA/RLK1/SHA1/TGA1	55
GO:0009696	BP	GO:0009696	salicylic acid metabolic process	50/1798	222/20876	2.01518e-10	3.28781e-09	2.60543e-09	ATMPK11/OE23/NA/ATNFXL1/ABCG40/CAD1/ATMEK4/NA/ATRBOH/NA/CPK29/NA/ATWRKY40/AtSOT1/RIPK/ACL/TAT/DALL3/CYP71A13/ATPAL1/AMT2/ATWRKY33/ATCAMBP25/ATSAGT1/BAL/ATWRKY46/NA/NA/NA/CYP71B15/NA/NA/TRP3/ATPD/ARCK1/AZI1/AtNUDT7/NA/CST/ATMES9/ACA2/NA/AtRABH1c/AtHsp70-2/AtMTM2/EFR/AOS/NA/NA/NA	50
GO:0009699	BP	GO:0009699	phenylpropanoid biosynthetic process	37/1798	139/20876	3.27513e-10	5.28598e-09	4.1889e-09	KCS1/KCS2/NA/NA/NA/EMB1144/BGLU46/ACO2/ATCAD1/NA/ATCCR2/ATC4H/AtCRL1/ATPAL1/NA/ABCG29/MAT4/4CL5/4CL2/FAR5/ATPAL2/CCH/GT72B1/NA/NA/ATCAD5/NA/ATCAD7/ATCAD8/ATMDAR2/TRA2/ATCHS/NA/FAR1/NA/ASFT/ATOMT1	37
GO:0015748	BP	GO:0015748	organophosphate ester transport	21/1798	51/20876	3.5264e-10	5.63099e-09	4.4623e-09	(AT)SRC2/ATGPT2/AAP3/AMT2/cdf3/ATNDT1/atcax2/GOM8/AtPHF1/AAT1/PPI1/ATBT1/ACA2/APC3/AtmtOM64/AAC2/AtPNC2/LHT1/ATNRT3.1/ATOPT1/APC1	21
GO:0000165	BP	GO:0000165	MAPK cascade	49/1798	221/20876	5.40847e-10	8.45636e-09	6.70128e-09	ATMPK11/OE23/NA/VIK/NA/ABCG40/AtJAZ1/GRX480/CAD1/ATMEK4/NA/ATRBOH/NA/ATWRKY40/AtSOT1/RIPK/anac036/NA/CYP71A13/AtPUB23/AMT2/ATWRKY33/ZFP8/COR15/ATPI4K/NA/AtRLP30/AtRLP33/NA/BZIP28/ANAC055/CYP71B15/NA/TRP3/AtLEA5/ATPD/ARCK1/AtNUDT7/ATCBL1/ABI1/LecRK-VI.2/ATPGIP1/AtTCP11/EFR/AtCAF1b/AOS/NA/RLK1/SHA1	49
GO:0023014	BP	GO:0023014	signal transduction by protein phosphorylation	49/1798	221/20876	5.40847e-10	8.45636e-09	6.70128e-09	ATMPK11/OE23/NA/VIK/NA/ABCG40/AtJAZ1/GRX480/CAD1/ATMEK4/NA/ATRBOH/NA/ATWRKY40/AtSOT1/RIPK/anac036/NA/CYP71A13/AtPUB23/AMT2/ATWRKY33/ZFP8/COR15/ATPI4K/NA/AtRLP30/AtRLP33/NA/BZIP28/ANAC055/CYP71B15/NA/TRP3/AtLEA5/ATPD/ARCK1/AtNUDT7/ATCBL1/ABI1/LecRK-VI.2/ATPGIP1/AtTCP11/EFR/AtCAF1b/AOS/NA/RLK1/SHA1	49
GO:0015802	BP	GO:0015802	basic amino acid transport	15/1798	27/20876	6.44956e-10	9.98019e-09	7.90884e-09	(AT)SRC2/AAP3/AMT2/atcax2/GOM8/AtPHF1/AAT1/PPI1/ATBT1/ACA2/AtmtOM64/AAC2/LHT1/ATNRT3.1/ATOPT1	15
GO:0009612	BP	GO:0009612	response to mechanical stimulus	23/1798	63/20876	8.92808e-10	1.36745e-08	1.08364e-08	NA/(AT)SRC2/NA/NA/STZ/EXL1/NA/ATWRKY40/AtMYB70/AR781/NA/AtRDUF1/BAP1/ATXT1/ACS6/DIC2/NA/NA/NA/CST/AtHsp90.2/TCH4/ATEB1	23
GO:0009873	BP	GO:0009873	ethylene-activated signaling pathway	34/1798	125/20876	9.10578e-10	1.38058e-08	1.09405e-08	ORA59/STZ/NA/ALDH7B4/ATRBOH/NA/ATLOX4/NA/CML38/AtWIND1/ATWRKY40/ATMYB7/MAPKKK14/JAZ7/ATERF13/ABCB4/ATERF-4/ATMYB15/ATMBF1C/CYP71B22/AtRDUF1/AtMYB109/AtMYB74/ATERF-1/ABI1/NA/AtMYB32/NA/AtCAF1b/EBF2/ANAC092/ATERF-9/ATERF-5/AtRDUF2	34
GO:1901657	BP	GO:1901657	glycosyl compound metabolic process	51/1798	242/20876	1.58605e-09	2.38066e-08	1.88656e-08	AtTRM82/AtBE2/POR/CYP79F2/BUS1/LHCA2*1/NA/AK-HSDH/AtTLP18.3/FMO/NA/FMO/AtNPF2.13/RSW10/ATSOT18/AT-CDA1/PY/NSH1/UMAMIT12/NA/ATLEUD1/ATGSTF11/ATSERAT2;2/ATMLP-470/BCAT4/AtNIT3/NA/ATPTPKIS1/IPMI1/ATPD/BASS5/CYP83A1/PRXR1/NA/AtENODL2/NA/GGP1/SLP2/CYP81F4/CYP81F1/CYP79B2/AGAL2/AtHNL/ATIMD1/IMS3/IMS2/AOS/AtNSP5/ATPGMP/CYP81F2/ATMYB34	51
GO:0042430	BP	GO:0042430	indole-containing compound metabolic process	37/1798	147/20876	1.79646e-09	2.66978e-08	2.11568e-08	UGT74E2/CYP71B7/PGDH/IOS1/NA/ATSOT18/GASA1/ATGSTU20/NA/AtOPR3/NA/PIA1/CYP71A13/ATWRKY33/ATLEUD1/ATSERAT2;2/BCAT4/CYP71B15/UGT72E1/NA/NodGS/TRP3/CYP83A1/TAR2/GH3.5/GGP1/CYP81F4/CYP81F1/CYP79B2/PAI2/IMS3/IMS2/AtPNC2/TSBtype2/AOS/CYP81F2/ATMYB34	37
GO:0018958	BP	GO:0018958	phenol-containing compound metabolic process	50/1798	238/20876	2.55793e-09	3.76417e-08	2.98293e-08	ATMPK11/OE23/NA/ATNFXL1/ABCG40/CAD1/ATMEK4/NA/ATRBOH/NA/CPK29/NA/ATWRKY40/AtSOT1/RIPK/ACL/TAT/DALL3/CYP71A13/ATPAL1/AMT2/ATWRKY33/ATCAMBP25/ATSAGT1/BAL/ATWRKY46/NA/NA/NA/CYP71B15/NA/NA/TRP3/ATPD/ARCK1/AZI1/AtNUDT7/NA/CST/ATMES9/ACA2/NA/AtRABH1c/AtHsp70-2/AtMTM2/EFR/AOS/NA/NA/NA	50
GO:0000160	BP	GO:0000160	phosphorelay signal transduction system	35/1798	138/20876	3.94468e-09	5.74851e-08	4.55543e-08	ORA59/STZ/NA/ALDH7B4/ATRBOH/NA/ATLOX4/NA/CML38/AtWIND1/ATWRKY40/ATMYB7/MAPKKK14/JAZ7/ARR8/ATERF13/ABCB4/ATERF-4/ATMYB15/ATMBF1C/CYP71B22/AtRDUF1/AtMYB109/AtMYB74/ATERF-1/ABI1/NA/AtMYB32/NA/AtCAF1b/EBF2/ANAC092/ATERF-9/ATERF-5/AtRDUF2	35
GO:0009072	BP	GO:0009072	aromatic amino acid family metabolic process	50/1798	242/20876	4.61019e-09	6.65375e-08	5.27279e-08	POR/UGT1/ADT6/CYP71B7/PGDH/NA/EMB1144/NTMC2T5.1/IOS1/NA/ATCAD1/GASA1/ATGSTU20/GLYI7/NA/AtOPR3/NA/NA/PIA1/ATGSTU1/AKR4C8/ATSAGT1/NA/ILR1/NA/ATG8H/ATSERAT2;2/AtDJ1A/NA/ADT4/AAE3/UGT72E1/NA/NodGS/TRP3/NA/GGP1/CYP79B2/PAI2/GDH2/Rap2.6L/NA/CAX7/NA/NA/TSBtype2/AOS/ATMYB34/NA/NA	50
GO:0015696	BP	GO:0015696	ammonium transport	15/1798	31/20876	7.99546e-09	1.14297e-07	9.05751e-08	(AT)SRC2/AAP3/AMT2/atcax2/GOM8/AtPHF1/AAT1/PPI1/ATBT1/ACA2/AtmtOM64/AAC2/LHT1/ATNRT3.1/ATOPT1	15
GO:0009310	BP	GO:0009310	amine catabolic process	31/1798	117/20876	9.84491e-09	1.37984e-07	1.09346e-07	CYP71B7/PGDH/IOS1/NA/GASA1/ATGSTU20/NA/AtOPR3/NA/PIA1/GAMMA-TIP/MAT3/ATPAL1/RALFL22/ATSERAT2;2/AGP12/UGT72E1/NA/NodGS/ATPAL2/TRP3/CCH/GGP1/NA/BGAL3/CYP79B2/ATMDAR2/GDH2/SLAH3/AOS/ATOMT1	31
GO:0042402	BP	GO:0042402	cellular biogenic amine catabolic process	31/1798	117/20876	9.84491e-09	1.37984e-07	1.09346e-07	CYP71B7/PGDH/IOS1/NA/GASA1/ATGSTU20/NA/AtOPR3/NA/PIA1/GAMMA-TIP/MAT3/ATPAL1/RALFL22/ATSERAT2;2/AGP12/UGT72E1/NA/NodGS/ATPAL2/TRP3/CCH/GGP1/NA/BGAL3/CYP79B2/ATMDAR2/GDH2/SLAH3/AOS/ATOMT1	31
GO:0042742	BP	GO:0042742	defense response to bacterium	70/1798	402/20876	9.9282e-09	1.37984e-07	1.09346e-07	ATGST11/ATGST1/OE23/ATNFXL1/ABCG40/PGDH/AtJAZ1/GRX480/CAD1/ATMEK4/ATSERK1/NA/TGA7/ATWRKY40/AtSOT1/NA/RIPK/ATNRAMP3/CYP71A13/AtPUB23/AMT2/ATWRKY33/ATHSPRO2/PME17/AtGH3.11/ATGSTF5/NA/AtPR4/NA/HAOX2/ATERF-4/CYP71B15/PHS1/AT-POX/NA/ATERF#011/TRP3/ATHLECRK/ATPD/ARCK1/AZI1/AtNUDT7/AtILP/AT-RLK3/CRK13/TAR2/WIN2/ATWRKY18/SAUR14/CYP79B2/LecRK-VI.2/PBS1/EFR/AtCAF1b/ATL31/AOS/FLS2/ATWRKY8/ATWRKY48/ATPGMP/AT…	70
GO:0016143	BP	GO:0016143	S-glycoside metabolic process	44/1798	205/20876	1.15476e-08	1.56152e-07	1.23743e-07	AtBE2/POR/CYP79F2/BUS1/LHCA2*1/NA/AK-HSDH/AtTLP18.3/FMO/NA/FMO/AtNPF2.13/ATSOT18/PY/UMAMIT12/NA/ATLEUD1/ATGSTF11/ATSERAT2;2/ATMLP-470/BCAT4/AtNIT3/NA/ATPTPKIS1/IPMI1/ATPD/BASS5/CYP83A1/PRXR1/AtENODL2/NA/GGP1/SLP2/CYP81F4/CYP81F1/CYP79B2/ATIMD1/IMS3/IMS2/AOS/AtNSP5/ATPGMP/CYP81F2/ATMYB34	44
GO:0019757	BP	GO:0019757	glycosinolate metabolic process	44/1798	205/20876	1.15476e-08	1.56152e-07	1.23743e-07	AtBE2/POR/CYP79F2/BUS1/LHCA2*1/NA/AK-HSDH/AtTLP18.3/FMO/NA/FMO/AtNPF2.13/ATSOT18/PY/UMAMIT12/NA/ATLEUD1/ATGSTF11/ATSERAT2;2/ATMLP-470/BCAT4/AtNIT3/NA/ATPTPKIS1/IPMI1/ATPD/BASS5/CYP83A1/PRXR1/AtENODL2/NA/GGP1/SLP2/CYP81F4/CYP81F1/CYP79B2/ATIMD1/IMS3/IMS2/AOS/AtNSP5/ATPGMP/CYP81F2/ATMYB34	44
GO:0019760	BP	GO:0019760	glucosinolate metabolic process	44/1798	205/20876	1.15476e-08	1.56152e-07	1.23743e-07	AtBE2/POR/CYP79F2/BUS1/LHCA2*1/NA/AK-HSDH/AtTLP18.3/FMO/NA/FMO/AtNPF2.13/ATSOT18/PY/UMAMIT12/NA/ATLEUD1/ATGSTF11/ATSERAT2;2/ATMLP-470/BCAT4/AtNIT3/NA/ATPTPKIS1/IPMI1/ATPD/BASS5/CYP83A1/PRXR1/AtENODL2/NA/GGP1/SLP2/CYP81F4/CYP81F1/CYP79B2/ATIMD1/IMS3/IMS2/AOS/AtNSP5/ATPGMP/CYP81F2/ATMYB34	44
GO:0006576	BP	GO:0006576	cellular biogenic amine metabolic process	37/1798	157/20876	1.23196e-08	1.65104e-07	1.30837e-07	CYP71B7/PGDH/IOS1/NA/ATNAS4/GASA1/ATGSTU20/NA/AtOPR3/NA/PIA1/GAMMA-TIP/MAT3/ATPAL1/RALFL22/ATSERAT2;2/AGP12/UGT72E1/NA/NodGS/ATPAL2/TRP3/CCH/GGP1/NA/ADC2/BGAL3/CYP79B2/ATMDAR2/PAI2/GDH2/SLAH3/TSBtype2/AOS/ATSPDS3/ATOMT1/ATMYB34	37
GO:0071369	BP	GO:0071369	cellular response to ethylene stimulus	35/1798	144/20876	1.30039e-08	1.72733e-07	1.36883e-07	ORA59/STZ/NA/ALDH7B4/ATRBOH/NA/ATLOX4/NA/CML38/NA/AtWIND1/ATWRKY40/ATMYB7/MAPKKK14/JAZ7/ATERF13/ABCB4/ATERF-4/ATMYB15/ATMBF1C/CYP71B22/AtRDUF1/AtMYB109/AtMYB74/ATERF-1/ABI1/NA/AtMYB32/NA/AtCAF1b/EBF2/ANAC092/ATERF-9/ATERF-5/AtRDUF2	35
GO:0042435	BP	GO:0042435	indole-containing compound biosynthetic process	33/1798	133/20876	1.95114e-08	2.569e-07	2.03581e-07	CYP71B7/PGDH/IOS1/NA/ATSOT18/GASA1/ATGSTU20/NA/AtOPR3/NA/PIA1/CYP71A13/ATWRKY33/ATLEUD1/ATSERAT2;2/BCAT4/CYP71B15/UGT72E1/NA/NodGS/TRP3/CYP83A1/TAR2/GH3.5/GGP1/CYP79B2/PAI2/IMS3/IMS2/TSBtype2/AOS/CYP81F2/ATMYB34	33
GO:0009697	BP	GO:0009697	salicylic acid biosynthetic process	44/1798	209/20876	2.12666e-08	2.77575e-07	2.19965e-07	ATMPK11/OE23/NA/ATNFXL1/ABCG40/ATMEK4/NA/ATRBOH/NA/CPK29/NA/ATWRKY40/AtSOT1/RIPK/TAT/DALL3/CYP71A13/AMT2/ATWRKY33/BAL/ATWRKY46/NA/NA/NA/CYP71B15/NA/NA/TRP3/ATPD/ARCK1/AZI1/AtNUDT7/NA/CST/ACA2/NA/AtRABH1c/AtHsp70-2/AtMTM2/EFR/AOS/NA/NA/NA	44
GO:0001510	BP	GO:0001510	RNA methylation	38/1798	172/20876	5.03337e-08	6.51301e-07	5.16126e-07	AtTRM82/AtKTI12/ATPWP2/NA/RACK1B/NA/NOP56/TIM13/IMP4/NA/HD2D/NA/NA/NA/NA/NSN1/ATPRMT3/NA/APUM24/RACK1C/NA/NA/NA/NA/ATHD2A/NA/ROC2/AtCBF5/NA/NA/YAO/NA/ATFKBP53/ATFIB2/RPS6/ATPHB3/NA/NA	38
GO:0009805	BP	GO:0009805	coumarin biosynthetic process	19/1798	54/20876	5.17392e-08	6.63765e-07	5.26003e-07	KCS1/NA/EMB1144/ACO2/ATC4H/ATPAL1/NA/ABCG29/4CL5/4CL2/ATPAL2/CCH/GT72B1/NA/ATCAD5/NA/ATMDAR2/NA/ATOMT1	19
GO:0015931	BP	GO:0015931	nucleobase-containing compound transport	31/1798	125/20876	5.26363e-08	6.69551e-07	5.30589e-07	(AT)SRC2/NA/ATPWP2/NA/AAP3/AMT2/NA/ATNDT1/RPSAb/atcax2/GOM8/APUM24/NA/AtPHF1/EDA7/NRPA1/NA/ATENT3/YAO/AAT1/PPI1/ATBT1/ACA2/APC3/AtmtOM64/AAC2/AtPNC2/LHT1/ATNRT3.1/ATOPT1/APC1	31
GO:0046686	BP	GO:0046686	response to cadmium ion	76/1798	470/20876	6.10836e-08	7.70475e-07	6.10566e-07	ATGST11/ATGST1/AlaAT1/AtCOR47/ATCAT3/ARF1/ATH5/AtMYB112/NA/EIF4A-2/ACO2/NA/Hop2/ATOPR1/ADH/ATGSTU19/AtHsp70-14/TUB7/NA/AtCRL1/GAMMA-TIP/MAT3/AKR4C8/NA/TKL2/ATMYB2/GAPC/RCI2A/NA/ATHSP70/ATSERAT2;2/AtDJ1A/AtRABA1g/ATGSKB6/ATMYB15/HSP60/ATFKBP62/AtNIT3/AAE3/AtFBA8/AtCDC48B/AtPPa4/NA/ROC2/CCH/ATPIP1/AtSAM2/ATGPX6/ATSAHH1/ACX1/AtNPF7.2/PIP1;5/ATHSP23.6-MITO/AtMYB32/mtHsc70-1/NA/AtHsp70-2/ATMDAR2/AtTud…	76
GO:0044106	BP	GO:0044106	cellular amine metabolic process	37/1798	167/20876	6.95249e-08	8.69641e-07	6.8915e-07	CYP71B7/PGDH/IOS1/NA/ATNAS4/GASA1/ATGSTU20/NA/AtOPR3/NA/PIA1/GAMMA-TIP/MAT3/ATPAL1/RALFL22/ATSERAT2;2/AGP12/UGT72E1/NA/NodGS/ATPAL2/TRP3/CCH/GGP1/NA/ADC2/BGAL3/CYP79B2/ATMDAR2/PAI2/GDH2/SLAH3/TSBtype2/AOS/ATSPDS3/ATOMT1/ATMYB34	37
GO:0009804	BP	GO:0009804	coumarin metabolic process	19/1798	55/20876	7.26876e-08	9.01686e-07	7.14545e-07	KCS1/NA/EMB1144/ACO2/ATC4H/ATPAL1/NA/ABCG29/4CL5/4CL2/ATPAL2/CCH/GT72B1/NA/ATCAD5/NA/ATMDAR2/NA/ATOMT1	19
GO:0042631	BP	GO:0042631	cellular response to water deprivation	21/1798	66/20876	7.74982e-08	9.45731e-07	7.49448e-07	UGT74E2/ATOCT6/ANAC013/ATSBT3.5/ATGSTU19/AtOCT5/NA/RIPK/RD2/DALL3/CYP710A1/CYP76C2/NA/LHCB2/NA/AtLEA5/NA/NA/NA/ATWRKY75/NA	21
GO:0071462	BP	GO:0071462	cellular response to water stimulus	21/1798	66/20876	7.74982e-08	9.45731e-07	7.49448e-07	UGT74E2/ATOCT6/ANAC013/ATSBT3.5/ATGSTU19/AtOCT5/NA/RIPK/RD2/DALL3/CYP710A1/CYP76C2/NA/LHCB2/NA/AtLEA5/NA/NA/NA/ATWRKY75/NA	21
GO:0046189	BP	GO:0046189	phenol-containing compound biosynthetic process	44/1798	221/20876	1.1804e-07	1.42886e-06	1.13231e-06	ATMPK11/OE23/NA/ATNFXL1/ABCG40/ATMEK4/NA/ATRBOH/NA/CPK29/NA/ATWRKY40/AtSOT1/RIPK/TAT/DALL3/CYP71A13/AMT2/ATWRKY33/BAL/ATWRKY46/NA/NA/NA/CYP71B15/NA/NA/TRP3/ATPD/ARCK1/AZI1/AtNUDT7/NA/CST/ACA2/NA/AtRABH1c/AtHsp70-2/AtMTM2/EFR/AOS/NA/NA/NA	44
GO:0009808	BP	GO:0009808	lignin metabolic process	20/1798	63/20876	1.64268e-07	1.97253e-06	1.56314e-06	NA/NA/BGLU46/ATCAD1/NA/ATCCR2/ATC4H/AtCRL1/ATPAL1/ABCG29/MAT4/UGT72E1/NA/ATCAD5/ATCAD7/ATCAD8/TRA2/NA/ATOMT1/AtPRX71	20
GO:0043269	BP	GO:0043269	regulation of ion transport	33/1798	150/20876	4.13998e-07	4.93183e-06	3.90825e-06	OE23/(AT)SRC2/CBRLK1/LHCA2*1/AAP3/AtGDU4/AMT2/CAO/NA/LHCB4.2/atcax2/GOM8/NA/LHCB2/AtPHF1/LHCA1/AAT1/NA/CRR31/PPI1/ATBT1/ACA2/AtmtOM64/AAC2/EFR/LHT1/NA/FLS2/ATNRT3.1/ATRBOHC/THI1/ATOPT1/JK218	33
GO:0016144	BP	GO:0016144	S-glycoside biosynthetic process	36/1798	172/20876	4.60356e-07	5.35655e-06	4.24482e-06	AtBE2/POR/CYP79F2/BUS1/LHCA2*1/NA/AK-HSDH/AtTLP18.3/FMO/NA/FMO/AtNPF2.13/ATSOT18/UMAMIT12/NA/ATLEUD1/ATGSTF11/ATSERAT2;2/BCAT4/NA/ATPTPKIS1/IPMI1/BASS5/CYP83A1/PRXR1/AtENODL2/NA/SLP2/CYP79B2/ATIMD1/IMS3/IMS2/AOS/ATPGMP/CYP81F2/ATMYB34	36
GO:0019758	BP	GO:0019758	glycosinolate biosynthetic process	36/1798	172/20876	4.60356e-07	5.35655e-06	4.24482e-06	AtBE2/POR/CYP79F2/BUS1/LHCA2*1/NA/AK-HSDH/AtTLP18.3/FMO/NA/FMO/AtNPF2.13/ATSOT18/UMAMIT12/NA/ATLEUD1/ATGSTF11/ATSERAT2;2/BCAT4/NA/ATPTPKIS1/IPMI1/BASS5/CYP83A1/PRXR1/AtENODL2/NA/SLP2/CYP79B2/ATIMD1/IMS3/IMS2/AOS/ATPGMP/CYP81F2/ATMYB34	36
GO:0019761	BP	GO:0019761	glucosinolate biosynthetic process	36/1798	172/20876	4.60356e-07	5.35655e-06	4.24482e-06	AtBE2/POR/CYP79F2/BUS1/LHCA2*1/NA/AK-HSDH/AtTLP18.3/FMO/NA/FMO/AtNPF2.13/ATSOT18/UMAMIT12/NA/ATLEUD1/ATGSTF11/ATSERAT2;2/BCAT4/NA/ATPTPKIS1/IPMI1/BASS5/CYP83A1/PRXR1/AtENODL2/NA/SLP2/CYP79B2/ATIMD1/IMS3/IMS2/AOS/ATPGMP/CYP81F2/ATMYB34	36
GO:1901659	BP	GO:1901659	glycosyl compound biosynthetic process	37/1798	181/20876	5.93072e-07	6.8477e-06	5.42649e-06	AtBE2/POR/CYP79F2/BUS1/LHCA2*1/NA/AK-HSDH/AtTLP18.3/FMO/NA/FMO/AtNPF2.13/RSW10/ATSOT18/UMAMIT12/NA/ATLEUD1/ATGSTF11/ATSERAT2;2/BCAT4/NA/ATPTPKIS1/IPMI1/BASS5/CYP83A1/PRXR1/AtENODL2/NA/SLP2/CYP79B2/ATIMD1/IMS3/IMS2/AOS/ATPGMP/CYP81F2/ATMYB34	37
GO:0019375	BP	GO:0019375	galactolipid biosynthetic process	25/1798	99/20876	6.94961e-07	7.96287e-06	6.31021e-06	ANAC013/ATSBT3.5/ATGSTU19/NA/RIPK/RD2/DALL3/CYP710A1/NA/CYP76C2/NA/ATACP5/NA/AtLEA5/ATSPS4F/NA/NA/NA/NA/EMB2797/NA/ATSPS2F/ATWRKY75/ASUS1/NA	25
GO:0016036	BP	GO:0016036	cellular response to phosphate starvation	30/1798	133/20876	7.82614e-07	8.89927e-06	7.05227e-06	ATCAT3/NA/ANAC013/ATSBT3.5/ATWRKY6/NA/ATGSTU19/NA/ATRNS1/NA/RIPK/RD2/ATPAP1/DALL3/CYP710A1/NA/CYP76C2/ATMYB2/NA/ATACP5/AtPHF1/NA/AtLEA5/NA/NA/SHB1/NA/NA/ATWRKY75/NA	30
GO:0019374	BP	GO:0019374	galactolipid metabolic process	25/1798	100/20876	8.51548e-07	9.61033e-06	7.61574e-06	ANAC013/ATSBT3.5/ATGSTU19/NA/RIPK/RD2/DALL3/CYP710A1/NA/CYP76C2/NA/ATACP5/NA/AtLEA5/ATSPS4F/NA/NA/NA/NA/EMB2797/NA/ATSPS2F/ATWRKY75/ASUS1/NA	25
GO:0016999	BP	GO:0016999	antibiotic metabolic process	72/1798	470/20876	1.11195e-06	1.24555e-05	9.8704e-06	ATMPK11/ANAC003/OE23/NA/ATNFXL1/ABCG40/ATCAT3/ALDH2B/GRX480/CAD1/ATMEK4/NA/ATRBOH/NA/NA/CPK29/NA/ADH/ATWRKY40/AtSOT1/RIPK/ACL/TAT/DALL3/CYP71A13/AtPUB23/ATPAL1/AMT2/ATWRKY33/ATCAMBP25/ZFP8/COR15/ATSAGT1/NA/BAL/ATWRKY46/NA/NA/AtRLP33/NA/NA/ATMDAR3/HAOX2/CYP71B15/NA/NA/NA/NA/TRP3/ATPD/ARCK1/AZI1/AtNUDT7/NA/CBSX2/CST/ATMES9/ACA2/NA/AtRABH1c/AtHsp70-2/ATMDAR2/AtMTM2/AtTCP11/EFR/ASUS1/AOS/NA/NA/NA/RLK…	72
GO:0009850	BP	GO:0009850	auxin metabolic process	31/1798	143/20876	1.28441e-06	1.42808e-05	1.13169e-05	UGT74E2/CYP71B7/PGDH/ILL6/IOS1/NA/ATSOT18/GASA1/ATGSTU20/NA/AtOPR3/NA/PIA1/ATLEUD1/RGLG1/ILR1/ATSERAT2;2/BCAT4/CYP71B15/UGT72E1/NA/NodGS/TRP3/CYP83A1/TAR2/GGP1/CYP79B2/IMS3/IMS2/AtPNC2/AOS	31
GO:0009684	BP	GO:0009684	indoleacetic acid biosynthetic process	26/1798	109/20876	1.36415e-06	1.50339e-05	1.19136e-05	CYP71B7/PGDH/IOS1/NA/ATSOT18/GASA1/ATGSTU20/NA/AtOPR3/NA/PIA1/ATLEUD1/ATSERAT2;2/BCAT4/CYP71B15/UGT72E1/NA/NodGS/TRP3/CYP83A1/TAR2/GGP1/CYP79B2/IMS3/IMS2/AOS	26
GO:0071214	BP	GO:0071214	cellular response to abiotic stimulus	34/1798	165/20876	1.38219e-06	1.50339e-05	1.19136e-05	UGT74E2/ATOCT6/ANAC013/ATSBT3.5/ATRBOH/AtWIND1/ATGSTU19/AtOCT5/NA/RIPK/RD2/DALL3/PP2CG1/CYP710A1/AtHBP2/COR15/NA/CYP76C2/AtGH3.11/NA/ELIP/LHCB2/ATPIRIN1/NA/AtLEA5/NA/SHB1/AtSAP10/NA/NA/ATWRKY75/KIN1/NA/JK218	34
GO:0104004	BP	GO:0104004	cellular response to environmental stimulus	34/1798	165/20876	1.38219e-06	1.50339e-05	1.19136e-05	UGT74E2/ATOCT6/ANAC013/ATSBT3.5/ATRBOH/AtWIND1/ATGSTU19/AtOCT5/NA/RIPK/RD2/DALL3/PP2CG1/CYP710A1/AtHBP2/COR15/NA/CYP76C2/AtGH3.11/NA/ELIP/LHCB2/ATPIRIN1/NA/AtLEA5/NA/SHB1/AtSAP10/NA/NA/ATWRKY75/KIN1/NA/JK218	34
GO:0009610	BP	GO:0009610	response to symbiotic fungus	14/1798	38/20876	1.56367e-06	1.68854e-05	1.33809e-05	ATNFXL1/NA/AtHAB1/NA/NA/AtSOT1/IBR3/ATMDAR3/NA/NA/NA/ATLACS7/NA/NA	14
GO:0009683	BP	GO:0009683	indoleacetic acid metabolic process	26/1798	110/20876	1.64159e-06	1.76002e-05	1.39473e-05	CYP71B7/PGDH/IOS1/NA/ATSOT18/GASA1/ATGSTU20/NA/AtOPR3/NA/PIA1/ATLEUD1/ATSERAT2;2/BCAT4/CYP71B15/UGT72E1/NA/NodGS/TRP3/CYP83A1/TAR2/GGP1/CYP79B2/IMS3/IMS2/AOS	26
GO:0009595	BP	GO:0009595	detection of biotic stimulus	25/1798	104/20876	1.85902e-06	1.979e-05	1.56827e-05	ATMPK11/OE23/ABCG40/ATMEK4/NA/ATWRKY40/AtSOT1/PY/CYP71A13/AMT2/ATWRKY33/NA/NA/CYP71B15/NA/TRP3/ATPD/ARCK1/AtNUDT7/LecRK-VI.2/EFR/AOS/FLS2/NA/NA	25
GO:0051049	BP	GO:0051049	regulation of transport	35/1798	175/20876	2.01023e-06	2.1249e-05	1.68388e-05	OE23/(AT)SRC2/CBRLK1/LHCA2*1/AAP3/AtGDU4/AMT2/CAO/NA/LHCB4.2/atcax2/GOM8/NA/LHCB2/AtPHF1/LHCA1/ATSAHH1/AAT1/NA/CRR31/PPI1/ATBT1/ACA2/AtmtOM64/AAC2/EFR/LHT1/NA/FLS2/ATNRT3.1/ATRBOHC/THI1/ATOPT1/JK218/CLEL	35
GO:0009451	BP	GO:0009451	RNA modification	54/1798	325/20876	2.10541e-06	2.20995e-05	1.75128e-05	AtTRM82/CBRLK1/AtKTI12/ATPWP2/NA/RACK1B/NA/NA/NA/NDF5/NOP56/ABC4/TIM13/IMP4/NA/HD2D/NA/NA/NA/NA/NA/NSN1/NA/ATPRMT3/NA/APUM24/RACK1C/NA/NA/NA/NA/ATHD2A/NA/NA/ROC2/AtCBF5/NA/NA/YAO/NA/ATFKBP53/ATFIB2/AtFBA7/RPS6/ATPAL3/AtCAF1b/NA/ATPHB3/NA/CRR21/NdhN/NA/NA/NA	54
GO:0009308	BP	GO:0009308	amine metabolic process	42/1798	229/20876	2.20522e-06	2.29863e-05	1.82156e-05	NA/CYP71B7/PGDH/IOS1/NA/ATNAS4/GASA1/ATGSTU20/NA/AtOPR3/NA/NA/PIA1/GAMMA-TIP/MAT3/ATPAL1/RGLG1/RALFL22/ATSERAT2;2/AGP12/EDF3/UGT72E1/NA/NodGS/ATPAL2/TRP3/CCH/ATCKX4/GGP1/NA/ADC2/BGAL3/CYP79B2/ATMDAR2/PAI2/GDH2/SLAH3/TSBtype2/AOS/ATSPDS3/ATOMT1/ATMYB34	42
GO:0009608	BP	GO:0009608	response to symbiont	14/1798	39/20876	2.24645e-06	2.32547e-05	1.84283e-05	ATNFXL1/NA/AtHAB1/NA/NA/AtSOT1/IBR3/ATMDAR3/NA/NA/NA/ATLACS7/NA/NA	14
GO:0009813	BP	GO:0009813	flavonoid biosynthetic process	40/1798	217/20876	3.35044e-06	3.44453e-05	2.72963e-05	NET1D/KCS2/NA/CYP71B7/ATSRG1/PGDH/NA/NA/ATRHM1/ATRNS1/RIPK/ATC4H/ATPAL1/AtHBP2/ABCG29/NA/4CL5/4CL2/BRT1/ELIP/ADT4/ARR5/NA/NA/ATPAL2/CCH/NA/GT72B1/CCD4/AtFBA5/UGT73B2/ATCAD5/ABCI20/anac078/ATNADP-ME2/ATCHS/NA/XIP1/ATOMT1/ATPSK5	40
GO:0006664	BP	GO:0006664	glycolipid metabolic process	26/1798	115/20876	3.97856e-06	4.06246e-05	3.21931e-05	ANAC013/ATSBT3.5/ATGSTU19/NA/RIPK/RD2/DALL3/CYP710A1/NA/CYP76C2/NA/ATACP5/NA/AtLEA5/ATSPS4F/NA/NA/NA/NA/EMB2797/NA/AGAL2/ATSPS2F/ATWRKY75/ASUS1/NA	26
GO:0009809	BP	GO:0009809	lignin biosynthetic process	16/1798	52/20876	4.44345e-06	4.5065e-05	3.57119e-05	NA/NA/BGLU46/ATCAD1/NA/ATCCR2/AtCRL1/ABCG29/MAT4/NA/ATCAD5/ATCAD7/ATCAD8/TRA2/NA/ATOMT1	16
GO:0009247	BP	GO:0009247	glycolipid biosynthetic process	25/1798	109/20876	4.61381e-06	4.64787e-05	3.68322e-05	ANAC013/ATSBT3.5/ATGSTU19/NA/RIPK/RD2/DALL3/CYP710A1/NA/CYP76C2/NA/ATACP5/NA/AtLEA5/ATSPS4F/NA/NA/NA/NA/EMB2797/NA/ATSPS2F/ATWRKY75/ASUS1/NA	25
GO:0009963	BP	GO:0009963	positive regulation of flavonoid biosynthetic process	24/1798	103/20876	5.31281e-06	5.31635e-05	4.21297e-05	NET1D/NA/CYP71B7/PGDH/NA/RIPK/ATC4H/ATPAL1/ABCG29/NA/4CL5/4CL2/ADT4/ARR5/NA/ATPAL2/CCH/GT72B1/ATCAD5/ATNADP-ME2/NA/XIP1/ATOMT1/ATPSK5	24
GO:0034605	BP	GO:0034605	cellular response to heat	9/1798	18/20876	6.05834e-06	6.02223e-05	4.77234e-05	RAP2.6/ATHSFA2/DREB19/ATWRKY33/ATERDJ3A/ELIP/ATFKBP62/AtSAP10/ATFKBP65	9
GO:1903509	BP	GO:1903509	liposaccharide metabolic process	26/1798	118/20876	6.56433e-06	6.48227e-05	5.1369e-05	ANAC013/ATSBT3.5/ATGSTU19/NA/RIPK/RD2/DALL3/CYP710A1/NA/CYP76C2/NA/ATACP5/NA/AtLEA5/ATSPS4F/NA/NA/NA/NA/EMB2797/NA/AGAL2/ATSPS2F/ATWRKY75/ASUS1/NA	26
GO:0015698	BP	GO:0015698	inorganic anion transport	44/1798	256/20876	7.44444e-06	7.30334e-05	5.78756e-05	MT1C/GLP5/CYP71B7/ATOCT6/AtNPF2.9/NA/NA/ATSERAT2;1/NA/AtNPF2.13/SS2/SEL1/MOT2/NA/AGP2/NA/ATSAGT1/AtPR4/ATBFRUCT1/LTPG5/NA/ATNRT2.6/AAE3/NA/UGT72E1/AST12/AtPHF1/ATCHITIV/ATPIRIN1/NA/AZI1/NA/AtG3Pp4/NA/SHB1/AHA2/NA/ATNRT2.7/SLAH3/ASFT/ATNRT3.1/NA/AtPRX71/TGA1	44
GO:0006839	BP	GO:0006839	mitochondrial transport	30/1798	149/20876	9.16703e-06	8.93488e-05	7.08048e-05	NA/NA/NA/NA/TIM13/NA/NA/ATPUMP5/NA/NA/ATNDT1/NA/HSP60/AtCCME/NA/TXR1/MEE49/NA/DIC2/ATBT1/AtmSFC1/AtmtOM64/DIC3/NA/NA/AtPNC2/NA/NA/ATPHB3/NA	30
GO:0006598	BP	GO:0006598	polyamine catabolic process	13/1798	38/20876	9.53447e-06	9.23306e-05	7.31677e-05	GAMMA-TIP/MAT3/ATPAL1/RALFL22/AGP12/ATPAL2/CCH/NA/BGAL3/ATMDAR2/GDH2/SLAH3/ATOMT1	13
GO:0009812	BP	GO:0009812	flavonoid metabolic process	42/1798	244/20876	1.14443e-05	0.000110115	8.72611e-05	NET1D/KCS2/NA/CYP71B7/ATSRG1/PGDH/NA/NA/ATRHM1/ATRNS1/RIPK/ATC4H/ATPAL1/AtHBP2/ARR8/ABCG29/NA/4CL5/4CL2/BRT1/ELIP/ADT4/ARR5/NA/NA/ATPAL2/CCH/NA/GT72B1/CCD4/ATDTX35/AtFBA5/UGT73B2/ATCAD5/ABCI20/anac078/ATNADP-ME2/ATCHS/NA/XIP1/ATOMT1/ATPSK5	42
GO:0010167	BP	GO:0010167	response to nitrate	36/1798	197/20876	1.23766e-05	0.000117659	9.32397e-05	MT1C/GLP5/CYP71B7/AtNPF2.9/NA/ATSERAT2;1/SS2/SEL1/PGM/NA/AGP2/NA/ATSAGT1/AtPR4/ATBFRUCT1/LTPG5/NA/NA/AAE3/NA/UGT72E1/ATCHITIV/ATPIRIN1/NA/AZI1/NA/NA/AtNPF7.2/AHA2/NA/SLAH3/ASFT/ATNRT3.1/NA/AtPRX71/TGA1	36
GO:0009962	BP	GO:0009962	regulation of flavonoid biosynthetic process	26/1798	122/20876	1.23852e-05	0.000117659	9.32397e-05	NET1D/NA/CYP71B7/PGDH/NA/RIPK/ATC4H/ATPAL1/ABCG29/NA/4CL5/4CL2/ADT4/ARR5/NA/ATPAL2/CCH/GT72B1/ATCAD5/anac078/ATNADP-ME2/ATCHS/NA/XIP1/ATOMT1/ATPSK5	26
GO:0015706	BP	GO:0015706	nitrate transport	37/1798	206/20876	1.41136e-05	0.000133236	0.000105584	MT1C/GLP5/CYP71B7/ATOCT6/AtNPF2.9/NA/ATSERAT2;1/AtNPF2.13/SS2/SEL1/AGP2/NA/ATSAGT1/AtPR4/ATBFRUCT1/LTPG5/NA/ATNRT2.6/AAE3/NA/UGT72E1/ATCHITIV/ATPIRIN1/NA/AZI1/NA/AtG3Pp4/NA/AHA2/NA/ATNRT2.7/SLAH3/ASFT/ATNRT3.1/NA/AtPRX71/TGA1	37
GO:0017000	BP	GO:0017000	antibiotic biosynthetic process	47/1798	288/20876	1.52395e-05	0.000142966	0.000113294	ATMPK11/ANAC003/OE23/NA/ATNFXL1/ABCG40/ALDH2B/ATMEK4/NA/ATRBOH/NA/CPK29/NA/ATWRKY40/AtSOT1/RIPK/TAT/DALL3/CYP71A13/AMT2/ATWRKY33/BAL/ATWRKY46/NA/NA/NA/HAOX2/CYP71B15/NA/NA/TRP3/ATPD/ARCK1/AZI1/AtNUDT7/NA/CST/ACA2/NA/AtRABH1c/AtHsp70-2/AtMTM2/EFR/AOS/NA/NA/NA	47
GO:0009851	BP	GO:0009851	auxin biosynthetic process	26/1798	124/20876	1.6788e-05	0.000156514	0.00012403	CYP71B7/PGDH/IOS1/NA/ATSOT18/GASA1/ATGSTU20/NA/AtOPR3/NA/PIA1/ATLEUD1/ATSERAT2;2/BCAT4/CYP71B15/UGT72E1/NA/NodGS/TRP3/CYP83A1/TAR2/GGP1/CYP79B2/IMS3/IMS2/AOS	26
GO:0044272	BP	GO:0044272	sulfur compound biosynthetic process	68/1798	479/20876	2.89473e-05	0.00026821	0.000212544	AtBE2/POR/OE23/CP24/CYP79F2/BUS1/LHCA2*1/NA/AK-HSDH/NA/PSAH-2/AtTLP18.3/AGP21/ATCOAA/LHCA3/ACO2/FMO/NA/FMO/PSBY/AtNPF2.13/ATSOT18/LCR68/PY/CYP71A13/IAA13/MAT3/UMAMIT12/ATWRKY33/NA/ATLEUD1/BIO2/CAO/ATGSTF11/LHCB4.2/ATSERAT2;2/AtDJ1A/JAL35/MAT4/BCAT4/ATSAHH2/ATHMT-1/CYP71B15/NA/ATPTPKIS1/AtFBA8/NA/IPMI1/AtSAM2/PSAD-1/BASS5/CYP83A1/PRXR1/ATSMO1-2/GH3.5/AtENODL2/NA/SLP2/CYP79B2/ATIMD1/IMS3/IMS2/AOS/A…	68
GO:0006595	BP	GO:0006595	polyamine metabolic process	15/1798	54/20876	3.43569e-05	0.000316378	0.000250715	GAMMA-TIP/MAT3/ATPAL1/RALFL22/AGP12/ATPAL2/CCH/NA/ADC2/BGAL3/ATMDAR2/GDH2/SLAH3/ATSPDS3/ATOMT1	15
GO:0051606	BP	GO:0051606	detection of stimulus	28/1798	144/20876	3.50103e-05	0.000320429	0.000253926	ATMPK11/OE23/ABCG40/ATMEK4/ACO2/NA/ATWRKY40/AtSOT1/PY/CYP71A13/AMT2/ATWRKY33/AtGH3.11/NA/NA/CYP71B15/NA/TRP3/ATPD/ARCK1/AtNUDT7/LecRK-VI.2/EFR/AOS/FLS2/ATPGMP/NA/NA	28
GO:0006949	BP	GO:0006949	syncytium formation	9/1798	22/20876	4.50889e-05	0.000410173	0.000325043	MIOX1/NA/AT-EXP10/AT-EXP1/MIOX2/ATEXP6/ATEXP8/NA/NA	9
GO:0010310	BP	GO:0010310	regulation of hydrogen peroxide metabolic process	33/1798	186/20876	5.16643e-05	0.000467157	0.000370201	ATMPK11/OE23/ATNFXL1/ABCG40/GRX480/CAD1/ATMEK4/NA/ADH/ATWRKY40/AtSOT1/CYP71A13/AtPUB23/AMT2/ATWRKY33/ZFP8/COR15/NA/AtRLP33/NA/CYP71B15/NA/TRP3/ATPD/ARCK1/AtNUDT7/AtTCP11/EFR/ASUS1/AOS/NA/RLK1/SHA1	33
GO:0009269	BP	GO:0009269	response to desiccation	12/1798	38/20876	5.20506e-05	0.000467832	0.000370735	LEA14/ERD10/ALDH7B4/ERD14/RD2/AtCLO3/GAMMA-TIP/PIP2;3/AOC1/ATHVA22D/ATHVA22E/COR78	12
GO:0006568	BP	GO:0006568	tryptophan metabolic process	21/1798	96/20876	5.50185e-05	0.000488656	0.000387237	CYP71B7/PGDH/IOS1/NA/GASA1/ATGSTU20/NA/AtOPR3/NA/PIA1/ATSERAT2;2/UGT72E1/NA/NodGS/TRP3/GGP1/CYP79B2/PAI2/TSBtype2/AOS/ATMYB34	21
GO:0006586	BP	GO:0006586	indolalkylamine metabolic process	21/1798	96/20876	5.50185e-05	0.000488656	0.000387237	CYP71B7/PGDH/IOS1/NA/GASA1/ATGSTU20/NA/AtOPR3/NA/PIA1/ATSERAT2;2/UGT72E1/NA/NodGS/TRP3/GGP1/CYP79B2/PAI2/TSBtype2/AOS/ATMYB34	21
GO:0034754	BP	GO:0034754	cellular hormone metabolic process	31/1798	172/20876	6.33423e-05	0.000559275	0.0004432	NA/CYP71B7/PGDH/IOS1/NA/ATSOT18/GASA1/ATGSTU20/NA/AtOPR3/NA/NA/PIA1/ATLEUD1/RGLG1/ATSERAT2;2/BCAT4/EDF3/CYP71B15/UGT72E1/NA/NodGS/TRP3/CYP83A1/TAR2/ATCKX4/GGP1/CYP79B2/IMS3/IMS2/AOS	31
GO:0032879	BP	GO:0032879	regulation of localization	36/1798	213/20876	6.93931e-05	0.000609117	0.000482697	OE23/(AT)SRC2/CBRLK1/LHCA2*1/NA/AAP3/AtGDU4/AMT2/CAO/NA/LHCB4.2/atcax2/GOM8/NA/LHCB2/AtPHF1/LHCA1/ATSAHH1/AAT1/NA/CRR31/PPI1/ATBT1/ACA2/AtmtOM64/AAC2/EFR/LHT1/NA/FLS2/ATNRT3.1/ATRBOHC/THI1/ATOPT1/JK218/CLEL	36
GO:2000377	BP	GO:2000377	regulation of reactive oxygen species metabolic process	35/1798	205/20876	7.04273e-05	0.000614601	0.000487043	ATMPK11/OE23/ATNFXL1/ABCG40/GRX480/CAD1/ATMEK4/NA/ADH/ATWRKY40/AtSOT1/ATNRAMP3/CYP71A13/AtPUB23/AMT2/ATWRKY33/ZFP8/COR15/AtGH3.11/NA/AtRLP33/NA/CYP71B15/NA/TRP3/ATPD/ARCK1/AtNUDT7/AtTCP11/EFR/ASUS1/AOS/NA/RLK1/SHA1	35
GO:0006857	BP	GO:0006857	oligopeptide transport	23/1798	112/20876	7.08727e-05	0.000614913	0.00048729	NA/AtNPF2.9/NA/YSL8/IOS1/AtNPF1.2/AtNPF4.3/YSL7/AtNPF2.13/AtNPF5.14/NA/SEL1/ATMLO12/GATA17/NA/AtNPF2.10/AtNPF8.1/AtNPF7.2/SHB1/AHA2/NA/ATERF-9/ATOPT1	23
GO:0031667	BP	GO:0031667	response to nutrient levels	50/1798	335/20876	9.11554e-05	0.000786346	0.000623143	AtNPF2.9/ATCAT3/NA/ANAC013/ATSBT3.5/ATSERAT2;1/GES/ATWRKY6/NA/NA/SEL1/ATGSTU19/NA/ATRNS1/NA/RIPK/RD2/ATPAP1/PY/DALL3/CYP710A1/AMT2/NA/CYP76C2/ATMYB2/NA/ATACP5/PYD1/AtNIT3/PYE/DIN11/AtPHF1/PIP2;5/ATPIRIN1/NA/PIP1;4/AtLEA5/AFB1/NA/NA/CRK10/SHB1/NA/NA/ATWRKY75/ATL31/ATSDI1/ATRBOHC/NA/ATMYB34	50
GO:0006569	BP	GO:0006569	tryptophan catabolic process	18/1798	79/20876	0.000105251	0.000897625	0.000711326	CYP71B7/PGDH/IOS1/NA/GASA1/ATGSTU20/NA/AtOPR3/NA/PIA1/ATSERAT2;2/UGT72E1/NA/NodGS/TRP3/GGP1/CYP79B2/AOS	18
GO:0046218	BP	GO:0046218	indolalkylamine catabolic process	18/1798	79/20876	0.000105251	0.000897625	0.000711326	CYP71B7/PGDH/IOS1/NA/GASA1/ATGSTU20/NA/AtOPR3/NA/PIA1/ATSERAT2;2/UGT72E1/NA/NodGS/TRP3/GGP1/CYP79B2/AOS	18
GO:0009991	BP	GO:0009991	response to extracellular stimulus	54/1798	373/20876	0.000110695	0.000938718	0.000743891	UGT74E2/ATOCT6/AtNPF2.9/ATCAT3/NA/ANAC013/ATSBT3.5/ATSERAT2;1/GES/ATWRKY6/NA/NA/SEL1/ATGSTU19/AtOCT5/NA/ATRNS1/NA/RIPK/RD2/ATPAP1/PY/DALL3/CYP710A1/AMT2/NA/CYP76C2/ATMYB2/NA/ATACP5/PYD1/LHCB2/AtNIT3/PYE/DIN11/AtPHF1/PIP2;5/ATPIRIN1/NA/PIP1;4/AtLEA5/AFB1/NA/NA/CRK10/SHB1/NA/NA/ATWRKY75/ATL31/ATSDI1/ATRBOHC/NA/ATMYB34	54
GO:0072527	BP	GO:0072527	pyrimidine-containing compound metabolic process	28/1798	155/20876	0.000134593	0.00113497	0.000899408	ATPWP2/atENP1/RACK1B/NA/NOP56/RSW10/NA/AT-CDA1/PY/NSH1/NA/AtRH57/NA/ATPRMT3/AtDJ1A/NA/PYD1/RACK1C/NA/ATHD2A/NA/NA/NA/YAO/ATFIB2/NA/THI1/NA	28
GO:0042436	BP	GO:0042436	indole-containing compound catabolic process	18/1798	81/20876	0.000147956	0.00124068	0.000983184	CYP71B7/PGDH/IOS1/NA/GASA1/ATGSTU20/NA/AtOPR3/NA/PIA1/ATSERAT2;2/UGT72E1/NA/NodGS/TRP3/GGP1/CYP79B2/AOS	18
GO:0006498	BP	GO:0006498	N-terminal protein lipidation	27/1798	149/20876	0.000166636	0.00138188	0.00109508	NA/NA/GLP5/LRR/ARF1/EMB1144/NA/NA/RIPK/NA/NA/NA/NA/NA/ATPI4K/NA/ATFKBP62/ATJ/ATHLECRK/ATRAB1C/AtRABH1c/ATJ2/NA/LHT1/ATRAB1A/ATFKBP65/NA	27
GO:0006499	BP	GO:0006499	N-terminal protein myristoylation	27/1798	149/20876	0.000166636	0.00138188	0.00109508	NA/NA/GLP5/LRR/ARF1/EMB1144/NA/NA/RIPK/NA/NA/NA/NA/NA/ATPI4K/NA/ATFKBP62/ATJ/ATHLECRK/ATRAB1C/AtRABH1c/ATJ2/NA/LHT1/ATRAB1A/ATFKBP65/NA	27
GO:0019252	BP	GO:0019252	starch biosynthetic process	32/1798	190/20876	0.000182608	0.0015057	0.0011932	AtBE2/POR/NA/AK-HSDH/NA/ATGSTU20/PY/BE3/ATISA1/PnsL3/AFP4/ATGSTF11/NA/NA/PHS1/NA/ATPTPKIS1/OEP6/ATPD/AtNUDT7/CYP83A1/UGLYAH/ATTPS5/AtFBA5/NA/PGR3/AGAL2/NA/ATPGMP/THI1/NdhN/SHA1	32
GO:0072528	BP	GO:0072528	pyrimidine-containing compound biosynthetic process	26/1798	142/20876	0.000183573	0.0015057	0.0011932	ATPWP2/atENP1/RACK1B/NA/NOP56/RSW10/NA/PY/NA/AtRH57/NA/ATPRMT3/AtDJ1A/NA/PYD1/RACK1C/NA/ATHD2A/NA/NA/NA/YAO/ATFIB2/NA/THI1/NA	26
GO:0046467	BP	GO:0046467	membrane lipid biosynthetic process	27/1798	150/20876	0.000186828	0.00152407	0.00120775	ANAC013/ATSBT3.5/ATGSTU19/NA/RIPK/RD2/DALL3/CYP710A1/NA/CYP76C2/NA/ATACP5/ATSPT1/NA/AtLEA5/ATSPS4F/NA/NA/ATSMO1-2/NA/NA/EMB2797/NA/ATSPS2F/ATWRKY75/ASUS1/NA	27
GO:0016045	BP	GO:0016045	detection of bacterium	7/1798	16/20876	0.000197833	0.00159649	0.00126514	ATWRKY40/PY/CYP71A13/CYP71B15/TRP3/EFR/FLS2	7
GO:0098543	BP	GO:0098543	detection of other organism	7/1798	16/20876	0.000197833	0.00159649	0.00126514	ATWRKY40/PY/CYP71A13/CYP71B15/TRP3/EFR/FLS2	7
GO:0009074	BP	GO:0009074	aromatic amino acid family catabolic process	18/1798	83/20876	0.000205141	0.00164661	0.00130486	CYP71B7/PGDH/IOS1/NA/GASA1/ATGSTU20/NA/AtOPR3/NA/PIA1/ATSERAT2;2/UGT72E1/NA/NodGS/TRP3/GGP1/CYP79B2/AOS	18
GO:0005982	BP	GO:0005982	starch metabolic process	37/1798	233/20876	0.000207063	0.0016532	0.00131008	AtBE2/POR/NA/AK-HSDH/NA/ATGSTU20/PY/BE3/ATISA1/PnsL3/AFP4/ATGSTF11/NA/NA/AtBAM1/PHS1/NA/ATPTPKIS1/OEP6/ATPD/AtNUDT7/CYP83A1/UGLYAH/AtBAM3/ATTPS5/ATCBF3/AtFBA5/NA/PGR3/SLP2/AGAL2/NA/ATPGMP/THI1/NdhN/SHA1/DPE1	37
GO:0018377	BP	GO:0018377	protein myristoylation	27/1798	151/20876	0.000209166	0.00166115	0.00131639	NA/NA/GLP5/LRR/ARF1/EMB1144/NA/NA/RIPK/NA/NA/NA/NA/NA/ATPI4K/NA/ATFKBP62/ATJ/ATHLECRK/ATRAB1C/AtRABH1c/ATJ2/NA/LHT1/ATRAB1A/ATFKBP65/NA	27
GO:0051193	BP	GO:0051193	regulation of cofactor metabolic process	34/1798	208/20876	0.000210643	0.00166408	0.0013187	ATMPK11/OE23/ATNFXL1/ABCG40/GRX480/CAD1/ATMEK4/NA/ADH/ATWRKY40/AtSOT1/CYP71A13/AtPUB23/AMT2/ATWRKY33/ZFP8/COR15/NA/AtRLP33/NA/ELIP/CYP71B15/NA/TRP3/ATPD/ARCK1/AtNUDT7/AtTCP11/EFR/ASUS1/AOS/NA/RLK1/SHA1	34
GO:0031669	BP	GO:0031669	cellular response to nutrient levels	46/1798	312/20876	0.000226982	0.00178377	0.00141356	AtNPF2.9/ATCAT3/NA/ANAC013/ATSBT3.5/ATSERAT2;1/ATWRKY6/NA/SEL1/ATGSTU19/NA/ATRNS1/NA/RIPK/RD2/ATPAP1/DALL3/CYP710A1/AMT2/NA/CYP76C2/ATMYB2/NA/ATACP5/PYD1/AtNIT3/PYE/DIN11/AtPHF1/PIP2;5/ATPIRIN1/NA/PIP1;4/AtLEA5/AFB1/NA/NA/CRK10/SHB1/NA/NA/ATWRKY75/ATL31/ATSDI1/NA/ATMYB34	46
GO:0031668	BP	GO:0031668	cellular response to extracellular stimulus	50/1798	349/20876	0.000251484	0.00196603	0.00155799	UGT74E2/ATOCT6/AtNPF2.9/ATCAT3/NA/ANAC013/ATSBT3.5/ATSERAT2;1/ATWRKY6/NA/SEL1/ATGSTU19/AtOCT5/NA/ATRNS1/NA/RIPK/RD2/ATPAP1/DALL3/CYP710A1/AMT2/NA/CYP76C2/ATMYB2/NA/ATACP5/PYD1/LHCB2/AtNIT3/PYE/DIN11/AtPHF1/PIP2;5/ATPIRIN1/NA/PIP1;4/AtLEA5/AFB1/NA/NA/CRK10/SHB1/NA/NA/ATWRKY75/ATL31/ATSDI1/NA/ATMYB34	50
GO:0031365	BP	GO:0031365	N-terminal protein amino acid modification	27/1798	153/20876	0.000261072	0.00203041	0.00160901	NA/NA/GLP5/LRR/ARF1/EMB1144/NA/NA/RIPK/NA/NA/NA/NA/NA/ATPI4K/NA/ATFKBP62/ATJ/ATHLECRK/ATRAB1C/AtRABH1c/ATJ2/NA/LHT1/ATRAB1A/ATFKBP65/NA	27
GO:0071496	BP	GO:0071496	cellular response to external stimulus	50/1798	350/20876	0.000269411	0.00208446	0.00165184	UGT74E2/ATOCT6/AtNPF2.9/ATCAT3/NA/ANAC013/ATSBT3.5/ATSERAT2;1/ATWRKY6/NA/SEL1/ATGSTU19/AtOCT5/NA/ATRNS1/NA/RIPK/RD2/ATPAP1/DALL3/CYP710A1/AMT2/NA/CYP76C2/ATMYB2/NA/ATACP5/PYD1/LHCB2/AtNIT3/PYE/DIN11/AtPHF1/PIP2;5/ATPIRIN1/NA/PIP1;4/AtLEA5/AFB1/NA/NA/CRK10/SHB1/NA/NA/ATWRKY75/ATL31/ATSDI1/NA/ATMYB34	50
GO:0098581	BP	GO:0098581	detection of external biotic stimulus	7/1798	17/20876	0.000311361	0.00239668	0.00189926	ATWRKY40/PY/CYP71A13/CYP71B15/TRP3/EFR/FLS2	7
GO:0043085	BP	GO:0043085	positive regulation of catalytic activity	22/1798	116/20876	0.000334803	0.00256398	0.00203183	AtBE2/POR/AK-HSDH/ATGSTU20/PY/ATISA1/PnsL3/NA/NA/ATPTPKIS1/UGLYAH/ATTPS5/NA/NA/AGAL2/ATF2/NA/OLD5/ATPGMP/THI1/NdhN/SHA1	22
GO:0009624	BP	GO:0009624	response to nematode	17/1798	80/20876	0.000392927	0.00299382	0.00237247	BCD1/AtNPF4.3/ATGPT2/NA/NA/At17.1/LAX2/ATZIP6/AtGRF3/AMT2/ABCG1/ATWRKY23/ABCC4/atcax2/NA/NA/NA	17
GO:0009267	BP	GO:0009267	cellular response to starvation	43/1798	294/20876	0.000424322	0.0032167	0.00254909	AtNPF2.9/ATCAT3/NA/ANAC013/ATSBT3.5/ATSERAT2;1/ATWRKY6/NA/SEL1/ATGSTU19/NA/ATRNS1/NA/RIPK/RD2/ATPAP1/DALL3/CYP710A1/AMT2/NA/CYP76C2/ATMYB2/NA/ATACP5/AtNIT3/PYE/DIN11/AtPHF1/PIP2;5/ATPIRIN1/NA/PIP1;4/AtLEA5/NA/NA/CRK10/SHB1/NA/NA/ATWRKY75/ATSDI1/NA/ATMYB34	43
GO:0044093	BP	GO:0044093	positive regulation of molecular function	22/1798	118/20876	0.000429041	0.00323613	0.00256449	AtBE2/POR/AK-HSDH/ATGSTU20/PY/ATISA1/PnsL3/NA/NA/ATPTPKIS1/UGLYAH/ATTPS5/NA/NA/AGAL2/ATF2/NA/OLD5/ATPGMP/THI1/NdhN/SHA1	22
GO:0006643	BP	GO:0006643	membrane lipid metabolic process	28/1798	166/20876	0.000436851	0.00327857	0.00259811	ANAC013/ATSBT3.5/ATGSTU19/NA/RIPK/RD2/DALL3/CYP710A1/NA/CYP76C2/NA/ATACP5/ATSPT1/NA/AtLEA5/ATSPS4F/NA/NA/ATSMO1-2/NA/NA/EMB2797/NA/AGAL2/ATSPS2F/ATWRKY75/ASUS1/NA	28
GO:0006497	BP	GO:0006497	protein lipidation	27/1798	159/20876	0.000491533	0.00363444	0.00288013	NA/NA/GLP5/LRR/ARF1/EMB1144/NA/NA/RIPK/NA/NA/NA/NA/NA/ATPI4K/NA/ATFKBP62/ATJ/ATHLECRK/ATRAB1C/AtRABH1c/ATJ2/NA/LHT1/ATRAB1A/ATFKBP65/NA	27
GO:0042157	BP	GO:0042157	lipoprotein metabolic process	27/1798	159/20876	0.000491533	0.00363444	0.00288013	NA/NA/GLP5/LRR/ARF1/EMB1144/NA/NA/RIPK/NA/NA/NA/NA/NA/ATPI4K/NA/ATFKBP62/ATJ/ATHLECRK/ATRAB1C/AtRABH1c/ATJ2/NA/LHT1/ATRAB1A/ATFKBP65/NA	27
GO:0042158	BP	GO:0042158	lipoprotein biosynthetic process	27/1798	159/20876	0.000491533	0.00363444	0.00288013	NA/NA/GLP5/LRR/ARF1/EMB1144/NA/NA/RIPK/NA/NA/NA/NA/NA/ATPI4K/NA/ATFKBP62/ATJ/ATHLECRK/ATRAB1C/AtRABH1c/ATJ2/NA/LHT1/ATRAB1A/ATFKBP65/NA	27
GO:0000023	BP	GO:0000023	maltose metabolic process	26/1798	152/20876	0.000552275	0.00406356	0.00322018	AtBE2/POR/NA/AK-HSDH/ATGSTU20/PY/ATISA1/PnsL3/NA/NA/NA/ATPTPKIS1/OEP6/UGLYAH/AtBAM3/ATTPS5/AtFBA5/NA/PGR3/AGAL2/NA/ATPGMP/THI1/NdhN/SHA1/DPE1	26
GO:0043900	BP	GO:0043900	regulation of multi-organism process	25/1798	146/20876	0.000687567	0.00503433	0.00398948	OE23/ABCG40/ILL6/ATMEK4/ILL5/ATWRKY40/AtSOT1/CYP71A13/AMT2/ATWRKY33/AtTFIIB1/NA/ATMDAR3/CYP71B15/NA/TRP3/ATHLECRK/ATPD/AtNUDT7/ATWRKY18/JAS1/EFR/AOS/NA/CBP60a	25
GO:0010193	BP	GO:0010193	response to ozone	10/1798	36/20876	0.000691177	0.0050362	0.00399095	ABCG40/NA/ATLOX4/AtOPR3/AtGH3.11/NA/NA/AtNUDT7/ATLACS7/CML37	10
GO:0042594	BP	GO:0042594	response to starvation	43/1798	302/20876	0.000746541	0.00541333	0.00428981	AtNPF2.9/ATCAT3/NA/ANAC013/ATSBT3.5/ATSERAT2;1/ATWRKY6/NA/SEL1/ATGSTU19/NA/ATRNS1/NA/RIPK/RD2/ATPAP1/DALL3/CYP710A1/AMT2/NA/CYP76C2/ATMYB2/NA/ATACP5/AtNIT3/PYE/DIN11/AtPHF1/PIP2;5/ATPIRIN1/NA/PIP1;4/AtLEA5/NA/NA/CRK10/SHB1/NA/NA/ATWRKY75/ATSDI1/NA/ATMYB34	43
GO:0042398	BP	GO:0042398	cellular modified amino acid biosynthetic process	13/1798	56/20876	0.000769068	0.00554986	0.00439801	GAMMA-TIP/MAT3/ATPAL1/RALFL22/AGP12/ATPAL2/CCH/NA/BGAL3/ATMDAR2/GDH2/SLAH3/ATOMT1	13
GO:0009741	BP	GO:0009741	response to brassinosteroid	21/1798	116/20876	0.000855471	0.00614384	0.00486871	IAA3/VIK/ARF5/SAUR63/IAA18/NA/NA/ATSERK1/GASA1/NA/SAUR79/NA/PXC3/NA/AtPME41/EXO/IAA14/AXR5/MERI-5/BHLH136/TCH4	21
GO:0009646	BP	GO:0009646	response to absence of light	10/1798	37/20876	0.000874875	0.00625327	0.00495543	NA/(AT)SRC2/ATWRKY40/AR781/ATHSPRO2/NA/AtGILP/GDH1/ATBCB/CLPD	10
GO:0002237	BP	GO:0002237	response to molecule of bacterial origin	19/1798	101/20876	0.000916916	0.00652271	0.00516894	LRR/AtRLP6/NA/ATWRKY40/AMT2/NA/NA/NA/CYP71B23/AFB1/ARCK1/NA/CRK13/ATWRKY18/NA/NA/XIP1/NA/NA	19
GO:0006073	BP	GO:0006073	cellular glucan metabolic process	51/1798	382/20876	0.00114065	0.00803807	0.0063698	AtBE2/POR/NA/AK-HSDH/ARP2/NA/NA/RSW10/sks5/ATGSTU20/PY/BE3/ATISA1/PnsL3/AFP4/NA/NA/ATGSTF11/GOM8/NA/NA/AtBAM1/PHS1/NA/ATPTPKIS1/ATXT1/OEP6/ATPD/AtNUDT7/CYP83A1/UGLYAH/AtBAM3/ATTPS5/ATCBF3/AtFBA5/NA/AHA2/ATXTH18/ATXTH19/PGR3/SLP2/NA/AtTudor1/AGAL2/NA/ATPGMP/THI1/NdhN/CDKG1/SHA1/DPE1	51
GO:0044042	BP	GO:0044042	glucan metabolic process	51/1798	382/20876	0.00114065	0.00803807	0.0063698	AtBE2/POR/NA/AK-HSDH/ARP2/NA/NA/RSW10/sks5/ATGSTU20/PY/BE3/ATISA1/PnsL3/AFP4/NA/NA/ATGSTF11/GOM8/NA/NA/AtBAM1/PHS1/NA/ATPTPKIS1/ATXT1/OEP6/ATPD/AtNUDT7/CYP83A1/UGLYAH/AtBAM3/ATTPS5/ATCBF3/AtFBA5/NA/AHA2/ATXTH18/ATXTH19/PGR3/SLP2/NA/AtTudor1/AGAL2/NA/ATPGMP/THI1/NdhN/CDKG1/SHA1/DPE1	51
GO:0009411	BP	GO:0009411	response to UV	36/1798	247/20876	0.00127113	0.00891573	0.0070653	KCS2/ADT6/ATPIN7/ANAC013/NA/RPL10C/GASA1/ATRHM1/LCR68/NA/UGT73C1/ATPAL1/AtHBP2/NA/AtGH3.11/DRT100/NA/4CL2/BRT1/ELIP/ADT4/BAM2/NA/NA/AFB1/CYP83A1/ABCI20/DREB2/ATCHS/LNG1/AGL2/ACL5/ATXPB2/MGE1/AtZAT12/JK218	36
GO:0006739	BP	GO:0006739	NADP metabolic process	29/1798	186/20876	0.00127839	0.00892496	0.00707262	POR/ATGSTU18/PnsL2/LHCA2*1/NA/NA/NA/PY/NA/ATGSTF11/GAPC/ATNADK-1/NA/PEX11B/NA/AtFBA8/ATPD/CYP83A1/FdC1/AtFBA7/AtFBA5/PGR3/ATNADP-ME2/G6PD2/G6PD6/ATPGMP/NdhN/AtTudor2/PSAN	29
GO:0010224	BP	GO:0010224	response to UV-B	19/1798	104/20876	0.00131982	0.00917155	0.00726804	ANAC013/NA/RPL10C/ATRHM1/NA/UGT73C1/ATPAL1/AtHBP2/NA/AtGH3.11/NA/ELIP/NA/NA/ABCI20/DREB2/ATCHS/ATXPB2/AtZAT12	19
GO:0010120	BP	GO:0010120	camalexin biosynthetic process	5/1798	11/20876	0.00139859	0.00962975	0.00763113	CYP71A13/ATWRKY33/CYP71B15/GH3.5/CYP79B2	5
GO:0052317	BP	GO:0052317	camalexin metabolic process	5/1798	11/20876	0.00139859	0.00962975	0.00763113	CYP71A13/ATWRKY33/CYP71B15/GH3.5/CYP79B2	5
GO:0006626	BP	GO:0006626	protein targeting to mitochondrion	19/1798	105/20876	0.00148389	0.0100784	0.00798665	NA/NA/NA/TIM13/NA/NA/NA/NA/HSP60/AtCCME/TXR1/MEE49/NA/AtmtOM64/NA/NA/NA/ATPHB3/NA	19
GO:0070585	BP	GO:0070585	protein localization to mitochondrion	19/1798	105/20876	0.00148389	0.0100784	0.00798665	NA/NA/NA/TIM13/NA/NA/NA/NA/HSP60/AtCCME/TXR1/MEE49/NA/AtmtOM64/NA/NA/NA/ATPHB3/NA	19
GO:0072655	BP	GO:0072655	establishment of protein localization to mitochondrion	19/1798	105/20876	0.00148389	0.0100784	0.00798665	NA/NA/NA/TIM13/NA/NA/NA/NA/HSP60/AtCCME/TXR1/MEE49/NA/AtmtOM64/NA/NA/NA/ATPHB3/NA	19
GO:0032101	BP	GO:0032101	regulation of response to external stimulus	9/1798	34/20876	0.00184465	0.0124722	0.00988361	ILL6/ILL5/ATWRKY40/CYP71B15/ATHLECRK/ATWRKY18/ATWRKY75/JAS1/CBP60a	9
GO:0055081	BP	GO:0055081	anion homeostasis	7/1798	22/20876	0.00186026	0.0125213	0.00992255	GAPCP-2/SIAR1/ATACP5/AtG3Pp1/AtG3Pp4/NA/C2H2	7
GO:0006098	BP	GO:0006098	pentose-phosphate shunt	28/1798	182/20876	0.00187954	0.0125386	0.00993626	POR/ATGSTU18/PnsL2/LHCA2*1/NA/NA/NA/PY/NA/ATGSTF11/GAPC/NA/PEX11B/NA/AtFBA8/ATPD/CYP83A1/FdC1/AtFBA7/AtFBA5/PGR3/ATNADP-ME2/G6PD2/G6PD6/ATPGMP/NdhN/AtTudor2/PSAN	28
GO:0051156	BP	GO:0051156	glucose 6-phosphate metabolic process	28/1798	182/20876	0.00187954	0.0125386	0.00993626	POR/ATGSTU18/PnsL2/LHCA2*1/NA/NA/NA/PY/NA/ATGSTF11/GAPC/NA/PEX11B/NA/AtFBA8/ATPD/CYP83A1/FdC1/AtFBA7/AtFBA5/PGR3/ATNADP-ME2/G6PD2/G6PD6/ATPGMP/NdhN/AtTudor2/PSAN	28
GO:0009070	BP	GO:0009070	serine family amino acid biosynthetic process	31/1798	209/20876	0.00201407	0.0133766	0.0106003	POR/OE23/CP24/PGDH/NA/PSAH-2/AtTLP18.3/AGP21/LHCA3/ACO2/PSBY/ATSOT18/LCR68/NA/ATLEUD1/CAO/LHCB4.2/ATSERAT2;2/JAL35/BCAT4/ATSAHH2/NA/PSAD-1/CYP83A1/PRXR1/ATSMO1-2/PSAT1/CYP79B2/IMS3/IMS2/PSAN	31
GO:0009581	BP	GO:0009581	detection of external stimulus	10/1798	41/20876	0.00205123	0.0135039	0.0107012	ATMPK11/NA/AMT2/AtGH3.11/NA/ARCK1/LecRK-VI.2/EFR/ATPGMP/NA	10
GO:0052546	BP	GO:0052546	cell wall pectin metabolic process	10/1798	41/20876	0.00205123	0.0135039	0.0107012	ARP2/NA/sks5/GAUT13/NA/UGD2/AHA2/GAUT14/UGD3/ASFT	10
GO:0009744	BP	GO:0009744	response to sucrose	31/1798	210/20876	0.00217265	0.0142408	0.0112852	OE23/THA1/LHCA2*1/ATGPT2/GASA6/ATRHM1/P4H5/NA/AtHBP2/AMT2/CAO/NA/GAPC/LHCB4.2/ATGSKB6/ELIP/LHCB2/DIN11/NA/AtFBA8/LHCA1/NA/AtPP2-A13/HHP2/ATSEN1/ABCI20/anac081/AtMYB3R4/ATCHS/ASUS1/UDG4	31
GO:0009403	BP	GO:0009403	toxin biosynthetic process	5/1798	12/20876	0.00222826	0.0142932	0.0113267	CYP71A13/ATWRKY33/CYP71B15/GH3.5/CYP79B2	5
GO:0009700	BP	GO:0009700	indole phytoalexin biosynthetic process	5/1798	12/20876	0.00222826	0.0142932	0.0113267	CYP71A13/ATWRKY33/CYP71B15/GH3.5/CYP79B2	5
GO:0046217	BP	GO:0046217	indole phytoalexin metabolic process	5/1798	12/20876	0.00222826	0.0142932	0.0113267	CYP71A13/ATWRKY33/CYP71B15/GH3.5/CYP79B2	5
GO:0052314	BP	GO:0052314	phytoalexin metabolic process	5/1798	12/20876	0.00222826	0.0142932	0.0113267	CYP71A13/ATWRKY33/CYP71B15/GH3.5/CYP79B2	5
GO:0052315	BP	GO:0052315	phytoalexin biosynthetic process	5/1798	12/20876	0.00222826	0.0142932	0.0113267	CYP71A13/ATWRKY33/CYP71B15/GH3.5/CYP79B2	5
GO:0048193	BP	GO:0048193	Golgi vesicle transport	42/1798	310/20876	0.00225157	0.0143583	0.0113783	ANAC001/NA/(AT)SRC2/GLP5/NA/NA/NA/NA/AAP3/NA/P4H5/NA/NA/NA/AMT2/ABCB4/NA/NA/atcax2/GOM8/NA/AtPHF1/AtSAP7/AAT1/PPI1/AHA2/NA/ATBT1/ACA2/AtRABH1c/ORP3A/AtMTM2/AtTudor1/GDH2/AtmtOM64/AAC2/LHT1/AT-HSFA4C/ATNRT3.1/ATOPT1/TZF9/ATDGK2	42
GO:0007005	BP	GO:0007005	mitochondrion organization	21/1798	125/20876	0.00225936	0.0143583	0.0113783	NA/NA/NA/TIM13/NA/NA/NA/NA/HSP60/AtCCME/TXR1/MEE49/YAO/NA/AtmtOM64/ELM1/NA/NA/NA/ATPHB3/NA	21
GO:0005984	BP	GO:0005984	disaccharide metabolic process	29/1798	193/20876	0.00226709	0.0143583	0.0113783	AtBE2/POR/NA/AK-HSDH/ATGSTU20/PY/ATISA1/PnsL3/NA/NA/NA/ATPTPKIS1/OEP6/UGLYAH/AtBAM3/ATTPS5/AtFBA5/NA/PGR3/TPPH/AGAL2/ASUS1/NA/ATPGMP/THI1/NdhN/SHA1/DPE1/TPPJ	29
GO:0006606	BP	GO:0006606	protein import into nucleus	18/1798	101/20876	0.00232463	0.0146608	0.011618	NA/ATPWP2/NA/NA/RPSAb/ATPRMT3/APUM24/NA/NA/EDA7/NRPA1/NA/NA/YAO/NA/CRF3/NA/NA	18
GO:0010260	BP	GO:0010260	animal organ senescence	8/1798	29/20876	0.00246851	0.0155031	0.0122855	ATSRG1/SS2/ATMYB2/NA/Rap2.6L/CAX7/ANAC092/TGA1	8
GO:0034285	BP	GO:0034285	response to disaccharide	31/1798	212/20876	0.00252221	0.0157743	0.0125004	OE23/THA1/LHCA2*1/ATGPT2/GASA6/ATRHM1/P4H5/NA/AtHBP2/AMT2/CAO/NA/GAPC/LHCB4.2/ATGSKB6/ELIP/LHCB2/DIN11/NA/AtFBA8/LHCA1/NA/AtPP2-A13/HHP2/ATSEN1/ABCI20/anac081/AtMYB3R4/ATCHS/ASUS1/UDG4	31
GO:0042743	BP	GO:0042743	hydrogen peroxide metabolic process	44/1798	334/20876	0.00308494	0.0192137	0.015226	ATMPK11/ANAC003/OE23/ATNFXL1/ABCG40/ATCAT3/ALDH2B/GRX480/CAD1/ATMEK4/ATRBOH/NA/ADH/ATWRKY40/AtSOT1/CYP71A13/AtPUB23/AMT2/ATWRKY33/ZFP8/COR15/NA/NA/AtRLP33/NA/ATMDAR3/HAOX2/CYP71B15/NA/NA/NA/TRP3/ATPD/ARCK1/AtNUDT7/CBSX2/ATMDAR2/AtTCP11/EFR/ASUS1/AOS/NA/RLK1/SHA1	44
GO:0002831	BP	GO:0002831	regulation of response to biotic stimulus	8/1798	30/20876	0.00311563	0.0193246	0.0153139	ILL6/ILL5/ATWRKY40/CYP71B15/ATHLECRK/ATWRKY18/JAS1/CBP60a	8
GO:0051170	BP	GO:0051170	import into nucleus	18/1798	104/20876	0.00323443	0.0199789	0.0158324	NA/ATPWP2/NA/NA/RPSAb/ATPRMT3/APUM24/NA/NA/EDA7/NRPA1/NA/NA/YAO/NA/CRF3/NA/NA	18
GO:0032508	BP	GO:0032508	DNA duplex unwinding	5/1798	13/20876	0.0033658	0.0207052	0.0164079	ATMCM2/MCM4/MCM7/MCM6/MCM3	5
GO:0072593	BP	GO:0072593	reactive oxygen species metabolic process	48/1798	374/20876	0.00348041	0.0212703	0.0168557	ATMPK11/ANAC003/OE23/ATNFXL1/ABCG40/ATCAT3/ALDH2B/GRX480/CAD1/ATMEK4/CuAO1/ATRBOH/NA/ADH/ATWRKY40/AtSOT1/ATNRAMP3/CYP71A13/AtPUB23/AMT2/ATWRKY33/ZFP8/COR15/AtGH3.11/NA/NA/AtRLP33/NA/ATMDAR3/HAOX2/CYP71B15/NA/NA/NA/TRP3/ATPD/ARCK1/AtNUDT7/CBSX2/ATMDAR2/AtTCP11/EFR/ASUS1/AOS/NA/RLK1/SRO5/SHA1	48
GO:0043543	BP	GO:0043543	protein acylation	27/1798	181/20876	0.003486	0.0212703	0.0168557	NA/NA/GLP5/LRR/ARF1/EMB1144/NA/NA/RIPK/NA/NA/NA/NA/NA/ATPI4K/NA/ATFKBP62/ATJ/ATHLECRK/ATRAB1C/AtRABH1c/ATJ2/NA/LHT1/ATRAB1A/ATFKBP65/NA	27
GO:0034504	BP	GO:0034504	protein localization to nucleus	18/1798	106/20876	0.00399172	0.0242574	0.0192229	NA/ATPWP2/NA/NA/RPSAb/ATPRMT3/APUM24/NA/NA/EDA7/NRPA1/NA/NA/YAO/NA/CRF3/NA/NA	18
GO:1901264	BP	GO:1901264	carbohydrate derivative transport	9/1798	38/20876	0.0041932	0.025379	0.0201117	ATGPT2/NA/ABCC2/NA/AtNPF2.10/ATENT3/APC3/AtPNC2/APC1	9
GO:0009625	BP	GO:0009625	response to insect	10/1798	45/20876	0.00425763	0.0256655	0.0203387	BUS1/NA/NA/NA/RIPK/CYP71B15/CYP83A1/CYP79B2/IMS3/NA	10
GO:0009311	BP	GO:0009311	oligosaccharide metabolic process	30/1798	212/20876	0.00476785	0.0286262	0.0226849	AtBE2/POR/NA/AK-HSDH/ATGSTU20/PY/ATISA1/PnsL3/NA/NA/NA/ATPTPKIS1/AtSIP2/OEP6/UGLYAH/AtBAM3/ATTPS5/AtFBA5/NA/PGR3/TPPH/AGAL2/ASUS1/NA/ATPGMP/THI1/NdhN/SHA1/DPE1/TPPJ	30
GO:0009218	BP	GO:0009218	pyrimidine ribonucleotide metabolic process	21/1798	133/20876	0.00481042	0.0286526	0.0227058	ATPWP2/atENP1/RACK1B/NA/NOP56/NA/NA/AtRH57/NA/ATPRMT3/NA/RACK1C/NA/ATHD2A/NA/NA/NA/YAO/ATFIB2/NA/NA	21
GO:0009220	BP	GO:0009220	pyrimidine ribonucleotide biosynthetic process	21/1798	133/20876	0.00481042	0.0286526	0.0227058	ATPWP2/atENP1/RACK1B/NA/NOP56/NA/NA/AtRH57/NA/ATPRMT3/NA/RACK1C/NA/ATHD2A/NA/NA/NA/YAO/ATFIB2/NA/NA	21
GO:0032392	BP	GO:0032392	DNA geometric change	5/1798	14/20876	0.00486772	0.0288792	0.0228855	ATMCM2/MCM4/MCM7/MCM6/MCM3	5
GO:0009165	BP	GO:0009165	nucleotide biosynthetic process	57/1798	468/20876	0.00491676	0.0290554	0.023025	ATPWP2/GAPCP-2/AtCOR47/atENP1/PRS2/ATMCM2/RACK1B/TRZ3/NA/EIF4A-2/NOP56/ATCOAA/ARP2/ACO2/Hop2/NA/NA/ATGSTU19/MCM4/NA/eIFiso4G2/ATCOAE/HD2D/GAMMA-TIP/GAPC/RCI2A/NA/AtRH57/NA/ATPRMT3/NA/RACK1C/NA/ATNADK-1/ATHD2A/AtFBA8/AtCBF5/NA/NA/ATPIP1/NA/YAO/ATSAHH1/PIP1;5/ATFIB2/AtFBA5/ATBT1/mtHsc70-1/NA/TRA2/AO/NA/OLD5/CRF3/NA/NA/NA	57
GO:0001666	BP	GO:0001666	response to hypoxia	17/1798	100/20876	0.00500036	0.0294335	0.0233247	PER4/AlaAT1/NA/EXL1/NA/ADH/ATHSFA2/ATSPS4F/NA/AtFBA7/ATSPS2F/ASUS1/NA/PDC2/CYP81F2/NA/ANAC102	17
GO:1901293	BP	GO:1901293	nucleoside phosphate biosynthetic process	57/1798	469/20876	0.00514068	0.0301413	0.0238856	ATPWP2/GAPCP-2/AtCOR47/atENP1/PRS2/ATMCM2/RACK1B/TRZ3/NA/EIF4A-2/NOP56/ATCOAA/ARP2/ACO2/Hop2/NA/NA/ATGSTU19/MCM4/NA/eIFiso4G2/ATCOAE/HD2D/GAMMA-TIP/GAPC/RCI2A/NA/AtRH57/NA/ATPRMT3/NA/RACK1C/NA/ATNADK-1/ATHD2A/AtFBA8/AtCBF5/NA/NA/ATPIP1/NA/YAO/ATSAHH1/PIP1;5/ATFIB2/AtFBA5/ATBT1/mtHsc70-1/NA/TRA2/AO/NA/OLD5/CRF3/NA/NA/NA	57
GO:0006220	BP	GO:0006220	pyrimidine nucleotide metabolic process	21/1798	134/20876	0.00525333	0.030563	0.0242198	ATPWP2/atENP1/RACK1B/NA/NOP56/NA/NA/AtRH57/NA/ATPRMT3/NA/RACK1C/NA/ATHD2A/NA/NA/NA/YAO/ATFIB2/NA/NA	21
GO:0006221	BP	GO:0006221	pyrimidine nucleotide biosynthetic process	21/1798	134/20876	0.00525333	0.030563	0.0242198	ATPWP2/atENP1/RACK1B/NA/NOP56/NA/NA/AtRH57/NA/ATPRMT3/NA/RACK1C/NA/ATHD2A/NA/NA/NA/YAO/ATFIB2/NA/NA	21
GO:0019344	BP	GO:0019344	cysteine biosynthetic process	29/1798	205/20876	0.00547985	0.0317578	0.0251666	POR/OE23/CP24/NA/PSAH-2/AtTLP18.3/AGP21/LHCA3/ACO2/PSBY/ATSOT18/LCR68/NA/ATLEUD1/CAO/LHCB4.2/ATSERAT2;2/JAL35/BCAT4/ATSAHH2/NA/PSAD-1/CYP83A1/PRXR1/ATSMO1-2/CYP79B2/IMS3/IMS2/PSAN	29
GO:0009250	BP	GO:0009250	glucan biosynthetic process	38/1798	288/20876	0.00551403	0.0318329	0.0252261	AtBE2/POR/NA/AK-HSDH/NA/RSW10/ATGSTU20/PY/BE3/ATISA1/PnsL3/AFP4/NA/ATGSTF11/NA/NA/PHS1/NA/ATPTPKIS1/ATXT1/OEP6/ATPD/AtNUDT7/CYP83A1/UGLYAH/ATTPS5/AtFBA5/NA/PGR3/NA/AtTudor1/AGAL2/NA/ATPGMP/THI1/NdhN/CDKG1/SHA1	38
GO:0010155	BP	GO:0010155	regulation of proton transport	14/1798	77/20876	0.00565299	0.0325101	0.0257628	OE23/CBRLK1/LHCA2*1/CAO/LHCB4.2/NA/LHCB2/LHCA1/NA/CRR31/PPI1/NA/THI1/JK218	14
GO:0034762	BP	GO:0034762	regulation of transmembrane transport	19/1798	118/20876	0.0057334	0.0327218	0.0259305	OE23/CBRLK1/LHCA2*1/AtGDU4/CAO/NA/LHCB4.2/NA/LHCB2/LHCA1/NA/CRR31/PPI1/EFR/NA/FLS2/ATRBOHC/THI1/JK218	19
GO:0034765	BP	GO:0034765	regulation of ion transmembrane transport	19/1798	118/20876	0.0057334	0.0327218	0.0259305	OE23/CBRLK1/LHCA2*1/AtGDU4/CAO/NA/LHCB4.2/NA/LHCB2/LHCA1/NA/CRR31/PPI1/EFR/NA/FLS2/ATRBOHC/THI1/JK218	19
GO:0009631	BP	GO:0009631	cold acclimation	8/1798	33/20876	0.00586428	0.033342	0.026422	AtCOR47/ERD10/COR15/LTI30/ATCBF3/KIN1/AtZAT12/ATDI8	8
GO:0034220	BP	GO:0034220	ion transmembrane transport	30/1798	216/20876	0.00623621	0.0351563	0.0278597	OE23/CBRLK1/LHCA2*1/SIAR1/ATGPT2/ATCHX16/NA/MOT2/AtGDU4/CAO/NA/LHCB4.2/NA/LHCB2/LHCA1/BASS5/ATCBL1/NA/CRR31/PPI1/AHA2/NA/CAX7/EFR/ATCHX18/NA/FLS2/ATRBOHC/THI1/JK218	30
GO:0010029	BP	GO:0010029	regulation of seed germination	13/1798	70/20876	0.006258	0.0351563	0.0278597	AIP1/ATPUB18/ERD10/AtPUB19/ACO2/AtHAB1/ABX45/ARR8/A/N-InvC/ELIP/AAE3/ABI1/AtHsp90.2	13
GO:0006534	BP	GO:0006534	cysteine metabolic process	29/1798	207/20876	0.00627707	0.0351563	0.0278597	POR/OE23/CP24/NA/PSAH-2/AtTLP18.3/AGP21/LHCA3/ACO2/PSBY/ATSOT18/LCR68/NA/ATLEUD1/CAO/LHCB4.2/ATSERAT2;2/JAL35/BCAT4/ATSAHH2/NA/PSAD-1/CYP83A1/PRXR1/ATSMO1-2/CYP79B2/IMS3/IMS2/PSAN	29
GO:0016311	BP	GO:0016311	dephosphorylation	29/1798	207/20876	0.00627707	0.0351563	0.0278597	ATMPK11/PSAD-2/PSB27/CP24/GRX480/PMI1/5PTASE11/ATMEK4/PSAH-2/AtTLP18.3/PSBY/CVL1/ZFP8/COR15/AtRLP33/LHCB4.2/AtCHUP1/ATPTPKIS1/PSAD-1/5PTASE2/ABI1/WIN2/AtMTM2/AtTCP11/TOPP6/ABI2/RLK1/SHA1/PSAN	29
GO:0007568	BP	GO:0007568	aging	23/1798	154/20876	0.0065569	0.036587	0.0289935	ATSRG1/SS2/ATOPR1/ATRNS1/ABX45/ATMLO12/COR15/TCP9/ATMYB2/UGT76B1/NA/NA/DIN11/CCH/MERI-5/ATSEN1/ASP3/Rap2.6L/CAX7/ANAC092/COR78/HAI1/TGA1	23
GO:0036293	BP	GO:0036293	response to decreased oxygen levels	17/1798	103/20876	0.00676808	0.0373308	0.0295829	PER4/AlaAT1/NA/EXL1/NA/ADH/ATHSFA2/ATSPS4F/NA/AtFBA7/ATSPS2F/ASUS1/NA/PDC2/CYP81F2/NA/ANAC102	17
GO:0009830	BP	GO:0009830	cell wall modification involved in abscission	5/1798	15/20876	0.00678968	0.0373308	0.0295829	ATSRG1/AtMYB112/LEA7/NA/QRT2	5
GO:0010030	BP	GO:0010030	positive regulation of seed germination	5/1798	15/20876	0.00678968	0.0373308	0.0295829	AIP1/ACO2/ABX45/ELIP/AAE3	5
GO:0044277	BP	GO:0044277	cell wall disassembly	5/1798	15/20876	0.00678968	0.0373308	0.0295829	ATSRG1/AtMYB112/LEA7/NA/QRT2	5
GO:0000272	BP	GO:0000272	polysaccharide catabolic process	10/1798	48/20876	0.00689609	0.0377775	0.0299369	POR/BE3/QRT2/AtBAM1/ATPTPKIS1/AtBAM3/PGR3/SLP2/ATPGMP/DPE1	10
GO:0071472	BP	GO:0071472	cellular response to salt stress	6/1798	21/20876	0.00708402	0.0386624	0.0306382	UGT74E2/ATOCT6/AtWIND1/AtOCT5/PP2CG1/AtSAP10	6
GO:1904062	BP	GO:1904062	regulation of cation transmembrane transport	14/1798	79/20876	0.00712894	0.0386624	0.0306382	OE23/CBRLK1/LHCA2*1/CAO/LHCB4.2/NA/LHCB2/LHCA1/NA/CRR31/PPI1/NA/THI1/JK218	14
GO:0009225	BP	GO:0009225	nucleotide-sugar metabolic process	9/1798	41/20876	0.0071349	0.0386624	0.0306382	ATRHM1/UXS4/ATRGP1/UGD2/GMD2/NA/UGD3/ATRGP2/UDG4	9
GO:0070482	BP	GO:0070482	response to oxygen levels	17/1798	104/20876	0.00745857	0.0400761	0.0317585	PER4/AlaAT1/NA/EXL1/NA/ADH/ATHSFA2/ATSPS4F/NA/AtFBA7/ATSPS2F/ASUS1/NA/PDC2/CYP81F2/NA/ANAC102	17
GO:0010393	BP	GO:0010393	galacturonan metabolic process	11/1798	56/20876	0.00747589	0.0400761	0.0317585	ARP2/NA/sks5/GAUT13/NA/QRT2/UGD2/AHA2/GAUT14/UGD3/ASFT	11
GO:0045488	BP	GO:0045488	pectin metabolic process	11/1798	56/20876	0.00747589	0.0400761	0.0317585	ARP2/NA/sks5/GAUT13/NA/QRT2/UGD2/AHA2/GAUT14/UGD3/ASFT	11
GO:0046777	BP	GO:0046777	protein autophosphorylation	22/1798	147/20876	0.00753861	0.0401283	0.0317998	LRR/CBRLK1/SD1-29/ARK1/ATSERK1/NA/MAPKKK14/BIK1/CAO/NA/NA/NA/CRR31/NA/PGR3/PBS1/ATSK13/NA/NA/NA/THI1/JK218	22
GO:0010345	BP	GO:0010345	suberin biosynthetic process	4/1798	10/20876	0.00753909	0.0401283	0.0317998	KCS2/FAR5/FAR1/ASFT	4
GO:0065009	BP	GO:0065009	regulation of molecular function	33/1798	247/20876	0.00768587	0.040765	0.0323044	AtBE2/POR/AK-HSDH/AtKRP7/ATGSTU20/AtCCP3/PY/ATISA1/PnsL3/NA/NA/ATJ/NA/ATPTPKIS1/ZPR3/UGLYAH/ATTPS5/AtILP/NA/NA/AtTCP11/AGAL2/ATF2/EFR/NA/FLS2/OLD5/ATRBOHC/ATPGMP/THI1/ABI2/NdhN/SHA1	33
GO:0009767	BP	GO:0009767	photosynthetic electron transport chain	13/1798	72/20876	0.00796629	0.0421035	0.0333651	OE23/PnsL2/PSAH-2/AtTLP18.3/NDF5/ABC4/PnsL3/FIB/ATPD/ATFRO7/ABI2/PSAN/NDHA	13
GO:0071470	BP	GO:0071470	cellular response to osmotic stress	7/1798	28/20876	0.00818273	0.0430957	0.0341514	UGT74E2/ATOCT6/ATRBOH/AtWIND1/AtOCT5/PP2CG1/AtSAP10	7
GO:1901607	BP	GO:1901607	alpha-amino acid biosynthetic process	47/1798	382/20876	0.00831294	0.0436284	0.0345735	POR/OE23/ADT6/CP24/PGDH/AK-HSDH/NA/PSAH-2/AtTLP18.3/AGP21/LHCA3/ACO2/PSBY/ATSOT18/LCR68/NA/NAGS1/IAA13/NA/ATLEUD1/CAO/LHCB4.2/ATSERAT2;2/JAL35/ATGSKB6/BCAT4/ATSAHH2/ATHMT-1/AT-POX/ADT4/NA/TRP3/PSAD-1/CYP83A1/PRXR1/ATSMO1-2/PSAT1/CYP79B2/PAI2/ATIMD1/IMS3/IMS2/NA/TSBtype2/NA/ATMYB34/PSAN	47
GO:0019320	BP	GO:0019320	hexose catabolic process	16/1798	97/20876	0.00849765	0.0442881	0.0350963	ARF1/NA/NA/NA/NA/NA/GAPC/AIR12/NA/UGD2/GMD2/AtFBA8/ABCI20/ATPGMP/ABCF1/AtTudor2	16
GO:0046365	BP	GO:0046365	monosaccharide catabolic process	16/1798	97/20876	0.00849765	0.0442881	0.0350963	ARF1/NA/NA/NA/NA/NA/GAPC/AIR12/NA/UGD2/GMD2/AtFBA8/ABCI20/ATPGMP/ABCF1/AtTudor2	16
GO:1900140	BP	GO:1900140	regulation of seedling development	13/1798	73/20876	0.00894801	0.0464739	0.0368284	AIP1/ATPUB18/ERD10/AtPUB19/ACO2/AtHAB1/ABX45/ARR8/A/N-InvC/ELIP/AAE3/ABI1/AtHsp90.2	13
GO:0046460	BP	GO:0046460	neutral lipid biosynthetic process	5/1798	16/20876	0.00918527	0.0473783	0.0375451	PES1/ABX45/AHB2/PES2/LPPgamma	5
GO:0046463	BP	GO:0046463	acylglycerol biosynthetic process	5/1798	16/20876	0.00918527	0.0473783	0.0375451	PES1/ABX45/AHB2/PES2/LPPgamma	5
GO:0005730	CC	GO:0005730	nucleolus	56/1955	290/24998	2.33366e-10	4.50396e-08	4.00407e-08	PYM/ATPWP2/NA/ASK4/SAUR66/ATE2F2/EMB1144/NOP56/AAC42/NA/IMP4/NA/BBX16/NA/NA/emb2444/HD2D/NA/NA/BIK1/ATWRKY46/EDA13/NA/NSN1/ANAC051/NA/APUM24/MAT4/RACK1C/NA/NA/NA/ATMBF1C/CHR38/ATJ/ATHD2A/NA/AtFBA8/AtCDC48B/EDA7/AtCBF5/NA/AtSAM2/YAO/ATFKBP53/ATFIB2/RPS6/HIT4/NA/ATPHB3/BIP/NA/OLI2/AtHsp90-3/RID2/NA	56
GO:0031981	CC	GO:0031981	nuclear lumen	66/1955	457/24998	9.51352e-07	9.18055e-05	8.1616e-05	At-SR30/PYM/ATPWP2/NA/ASK4/SAUR66/ATMCM2/ATE2F2/EMB1144/NOP56/AAC42/NA/IMP4/NA/BBX16/NA/NA/MCM4/emb2444/HD2D/NA/NA/BIK1/ATWRKY46/EDA13/NA/NSN1/NA/ANAC051/BZIP28/NA/ATERF-4/APUM24/MAT4/RACK1C/NA/NA/NA/ATMBF1C/CHR38/ATJ/ATHD2A/NA/AtFBA8/AtCDC48B/EDA7/AtCBF5/NA/AtSAM2/MCM7/YAO/ATFKBP53/ATFIB2/RPS6/HIT4/NA/ATPHB3/BIP/MCM6/MCM3/NA/OLI2/AtHsp90-3/RID2/NA/ICU2	66
GO:0005774	CC	GO:0005774	vacuolar membrane	65/1955	482/24998	1.15644e-05	0.000727666	0.000646902	ATOCT6/ERD4/NA/NA/EIF4A-2/ATGPT2/NA/RPL10C/NA/NA/NA/SS2/ATGSTU19/MSL6/AtOCT5/MOT2/LHCB2/ABCC13/ATNRAMP3/ATC4H/ABCC2/GAMMA-TIP/UXS4/ATGSTF5/ABCC4/ATRGP1/GAPC/NA/ATHSP70/atcax2/GOM8/AtDJ1A/ALMT9/NA/NA/HSP60/AOC3/MDH/AtFBA8/ATSAHH1/NA/AtG3Pp4/CYP706A1/ATDTX35/AHA2/mtHsc70-1/GDH2/HSC70-5/NA/ATNADP-ME2/NA/AAC2/ZIFL1/ATCHS/ATNRT2.7/ATPHB3/BIP/NA/ATRAB-F2A/NA/FQR1/AtHsp90.4/ATTIL/NET4A/ATBT4	65
GO:0044437	CC	GO:0044437	vacuolar part	65/1955	486/24998	1.50812e-05	0.000727666	0.000646902	ATOCT6/ERD4/NA/NA/EIF4A-2/ATGPT2/NA/RPL10C/NA/NA/NA/SS2/ATGSTU19/MSL6/AtOCT5/MOT2/LHCB2/ABCC13/ATNRAMP3/ATC4H/ABCC2/GAMMA-TIP/UXS4/ATGSTF5/ABCC4/ATRGP1/GAPC/NA/ATHSP70/atcax2/GOM8/AtDJ1A/ALMT9/NA/NA/HSP60/AOC3/MDH/AtFBA8/ATSAHH1/NA/AtG3Pp4/CYP706A1/ATDTX35/AHA2/mtHsc70-1/GDH2/HSC70-5/NA/ATNADP-ME2/NA/AAC2/ZIFL1/ATCHS/ATNRT2.7/ATPHB3/BIP/NA/ATRAB-F2A/NA/FQR1/AtHsp90.4/ATTIL/NET4A/ATBT4	65
GO:0009521	CC	GO:0009521	photosystem	14/1955	51/24998	2.49208e-05	0.000961944	0.000855178	PSAD-2/PSB27/OE23/PnsL2/CP24/NA/PSAH-2/PSBY/PSBP-2/PnsL3/PSAD-1/PSBQ/PSAN/PSBB	14
GO:0030095	CC	GO:0030095	chloroplast photosystem II	8/1955	19/24998	4.75773e-05	0.0015304	0.00136054	PSB27/OE23/PnsL2/NA/PSBY/PSBP-2/PnsL3/PSBQ	8
GO:0009523	CC	GO:0009523	photosystem II	10/1955	32/24998	0.000108783	0.0029993	0.00266641	PSB27/OE23/PnsL2/CP24/NA/PSBY/PSBP-2/PnsL3/PSBQ/PSBB	10
GO:0010287	CC	GO:0010287	plastoglobule	15/1955	68/24998	0.000199228	0.00480638	0.00427292	CP24/PSAH-2/PES1/LHCA3/LHCB2/LHCB2/LHB1B1/PES2/LHCA1/PSAD-1/FIB/ATPD/CCD4/AOS/PSBB	15
GO:0009505	CC	GO:0009505	plant-type cell wall	38/1955	274/24998	0.000408478	0.0085805	0.00762815	NA/NA/AT-EXP10/EXL1/LRX2/AT-EXP1/NA/SS3/NA/GASA1/sks5/LCR69/ATPAP1/ATEXP6/ATC4H/PME17/ROPGAP3/NA/NA/NA/ATA20/NA/ATEXLA1/NA/NA/EXO/NA/NA/NA/MERI-5/ATPGIP1/AGAL2/NA/SCPL34/DGR2/EXL3/EXL2/ARA12	38
GO:0098807	CC	GO:0098807	chloroplast thylakoid membrane protein complex	9/1955	31/24998	0.000444586	0.0085805	0.00762815	PSB27/OE23/PnsL2/NA/PSBY/PSBP-2/PnsL3/PSBQ/PSAN	9
GO:0046658	CC	GO:0046658	anchored component of plasma membrane	14/1955	68/24998	0.000676421	0.0118681	0.0105509	FLA9/LTPG1/NA/NA/NA/NA/NA/NA/AIR12/NA/NA/AtENODL2/ATBCB/HIPL2	14
GO:0031225	CC	GO:0031225	anchored component of membrane	33/1955	248/24998	0.00190134	0.0305799	0.0271858	FLA9/NA/NA/LTPG1/NA/NA/AGP21/NA/NA/NA/PDCB4/NA/AGP2/NA/NA/NA/NA/AIR12/AGP12/NA/COBL8/NA/LTPG5/NA/NA/AGP10/AtENODL2/NA/AGP15/ATBCB/NA/HIPL2/AGP1	33
GO:0030076	CC	GO:0030076	light-harvesting complex	7/1955	25/24998	0.00242049	0.0342652	0.0304621	LHCA2*1/LHCA3/LHCB2/LHCB2/LHB1B1/LHCB2/LHCA1	7
GO:0009535	CC	GO:0009535	chloroplast thylakoid membrane	40/1955	322/24998	0.00248556	0.0342652	0.0304621	PSAD-2/PSB27/POR/OE23/PnsL2/CP24/NA/PSAH-2/AtTLP18.3/LHCA3/PSBY/NA/LHCB2/LHCB2/NA/PSBP-2/LHB1B1/NA/CAO/PnsL3/NA/LHCB4.2/ATNCED3/ELIP/AOC1/AOC2/LHCB2/LHCA1/OEP6/PSAD-1/FIB/PSBQ/ATPD/CRR31/NDH-M/NA/AOS/NdhN/PSAN/PSBB	40
GO:0055035	CC	GO:0055035	plastid thylakoid membrane	40/1955	324/24998	0.00277751	0.0357373	0.0317708	PSAD-2/PSB27/POR/OE23/PnsL2/CP24/NA/PSAH-2/AtTLP18.3/LHCA3/PSBY/NA/LHCB2/LHCB2/NA/PSBP-2/LHB1B1/NA/CAO/PnsL3/NA/LHCB4.2/ATNCED3/ELIP/AOC1/AOC2/LHCB2/LHCA1/OEP6/PSAD-1/FIB/PSBQ/ATPD/CRR31/NDH-M/NA/AOS/NdhN/PSAN/PSBB	40
GO:0031224	CC	GO:0031224	intrinsic component of membrane	52/1955	450/24998	0.00304561	0.0367377	0.0326602	FLA9/NA/NA/NA/LTPG1/AERD2/NA/NA/AGP21/NA/ATRBOH/NA/NA/PDCB4/NA/NA/NA/ATCLV1/NA/AGP2/NA/NA/NA/NA/RCI2A/AIR12/AGP12/NA/COBL8/NA/LTPG5/AtSWEET4/NA/NA/AGP10/BTI2/BTI1/SHB1/AtENODL2/SLAH2/AHA2/NA/NA/HOS3-1/AGP15/ATBCB/SLAH3/NA/AtSWEET13/ATRBOHC/HIPL2/AGP1	52
GO:0031226	CC	GO:0031226	intrinsic component of plasma membrane	18/1955	115/24998	0.00354025	0.0401922	0.0357313	FLA9/LTPG1/NA/ATRBOH/NA/NA/NA/NA/NA/AIR12/NA/AtSWEET4/NA/AtENODL2/ATBCB/AtSWEET13/ATRBOHC/HIPL2	18
GO:0048037	MF	GO:0048037	cofactor binding	28/1710	104/20495	1.74353e-08	7.44488e-06	6.42354e-06	ATGST11/ATGST1/CP24/ATGSTU24/LHCA2*1/LHCA3/DHAR2/ATGSTU19/LHCB2/LHCB2/AT103-1A/PY/LHB1B1/AKR4C8/AKR4C9/GPDHC1/ATGSTF5/ATTSPO/LHCB4.2/ELIP/LHCB2/AtCCME/LHCA1/AtNUDT7/OLD5/ATNBP35/FQR1/PSBB	28
GO:0008509	MF	GO:0008509	anion transmembrane transporter activity	42/1710	222/20495	4.09745e-07	8.74805e-05	7.54793e-05	AtNPF2.9/AST91/NA/SIAR1/AtNPF1.2/ATGPT2/AtNPF2.13/NA/AAP3/AST56/SEL1/APT2/MOT2/LAX2/ATPUMP5/ATNRAMP3/ATPROT3/ABCC4/SULTR4;2/SULTR3;4/ALMT9/ATNRT2.6/AtNPF2.10/AST12/NA/ATPROT2/BASS5/AAT1/AtNPF7.2/DIC2/LHT7/AtmSFC1/DIC3/NA/AAC2/ATNRT2.7/NA/AtPNC2/LHT1/NA/ATNRT3.1/AAP4	42
GO:0004364	MF	GO:0004364	glutathione transferase activity	16/1710	48/20495	8.8157e-07	0.000125477	0.000108263	ATGST11/ATGST1/ATGSTU18/ATGSTU17/ATGSTU24/ATGSTU20/ATGSTU19/ATGSTU7/ATGSTU6/AT103-1A/ATGSTU4/ATGSTU3/ATGSTU1/ATGSTF5/ATGSTF11/ATGSTU27	16
GO:0016829	MF	GO:0016829	lyase activity	47/1710	276/20495	2.01703e-06	0.000162477	0.000140188	ACS2/ADT6/THA1/NA/NA/GES/NA/ATPEPR1/SS3/ATRHM1/GLYI7/NA/CYP71A13/NA/ATPAL1/ATLEUD1/UXS4/EMB3004/NA/AtDJ1A/CYP71B15/AtNIT3/ADT4/GMD2/NA/ACA1/ATPAL2/TRP3/NA/NA/IPMI1/ACS6/TAR2/NA/AtFBA7/AtFBA5/ADC2/ACS8/ATPAL3/AtHNL/NA/ATFC-I/TSBtype2/AOS/PDC2/NA/ATGCH	47
GO:0043295	MF	GO:0043295	glutathione binding	7/1710	10/20495	2.66356e-06	0.000162477	0.000140188	ATGST11/ATGST1/ATGSTU24/DHAR2/ATGSTU19/AT103-1A/ATGSTF5	7
GO:0072341	MF	GO:0072341	modified amino acid binding	7/1710	10/20495	2.66356e-06	0.000162477	0.000140188	ATGST11/ATGST1/ATGSTU24/DHAR2/ATGSTU19/AT103-1A/ATGSTF5	7
GO:1900750	MF	GO:1900750	oligopeptide binding	7/1710	10/20495	2.66356e-06	0.000162477	0.000140188	ATGST11/ATGST1/ATGSTU24/DHAR2/ATGSTU19/AT103-1A/ATGSTF5	7
GO:0042277	MF	GO:0042277	peptide binding	9/1710	18/20495	4.65562e-06	0.000248494	0.000214404	ATGST11/ATGST1/ATGSTU24/AERD2/DHAR2/ATGSTU19/AT103-1A/ATGSTF5/ROC2	9
GO:0016765	MF	GO:0016765	transferase activity, transferring alkyl or aryl (other than methyl) groups	26/1710	125/20495	1.1153e-05	0.000529149	0.000456556	ATGST11/ATGST1/ATGSTU18/ATGSTU17/ATGSTU24/ATNAS4/ABC4/ATGSTU20/ATGSTU19/ATGSTU7/ATGSTU6/AT103-1A/ATGSTU4/ATGSTU3/ATGSTU1/MAT3/NA/ATGSTF5/ATGSTF11/MAT4/ATGSTU27/AtSAM2/ACL5/OLD5/ATSPDS3/AtcPT4	26
GO:0035251	MF	GO:0035251	UDP-glucosyltransferase activity	20/1710	86/20495	2.05436e-05	0.000877213	0.00075687	UGT1/UGT74E2/ATUGT85A1/UGT89B1/UGT73B5/UGT73B4/UGT73C1/DOGT1/ATSAGT1/ATRGP1/BRT1/UGT76E12/UGT76E11/UGT72E1/GT72B1/ATSPS4F/UGT84A3/UGT73B3/UGT73B2/ASUS1	20
GO:0046527	MF	GO:0046527	glucosyltransferase activity	27/1710	138/20495	2.45283e-05	0.000952146	0.000821524	ATCSLD5/UGT1/UGT74E2/ATUGT85A1/UGT89B1/UGT73B5/UGT73B4/UGT73C1/DOGT1/ATSAGT1/ATRGP1/ATCSLD3/UGT76B1/BRT1/AtXTH31/UGT76E12/UGT76E11/UGT72E1/GT72B1/ATSPS4F/UGT84A3/ATCSLG2/MERI-5/UGT73B3/UGT73B2/ASUS1/TCH4	27
GO:0016620	MF	GO:0016620	oxidoreductase activity, acting on the aldehyde or oxo group of donors, NAD or NADP as acceptor	13/1710	43/20495	3.06323e-05	0.00099503	0.000858524	HEMA2/GAPCP-2/ALDH2B/ALDH7B4/NA/ATCCR2/AtCRL1/GAPC/FAR5/NA/ALDH3/NA/FAR1	13
GO:0016168	MF	GO:0016168	chlorophyll binding	11/1710	32/20495	3.27924e-05	0.00099503	0.000858524	CP24/LHCA2*1/LHCA3/LHCB2/LHCB2/LHB1B1/LHCB4.2/ELIP/LHCB2/LHCA1/PSBB	11
GO:0005342	MF	GO:0005342	organic acid transmembrane transporter activity	20/1710	89/20495	3.49542e-05	0.00099503	0.000858524	NA/SIAR1/ATGPT2/AAP3/LAX2/ATPUMP5/ATPROT3/ABCC4/NA/ATPROT2/BASS5/AAT1/DIC2/LHT7/AtmSFC1/DIC3/NA/LHT1/NA/AAP4	20
GO:0046943	MF	GO:0046943	carboxylic acid transmembrane transporter activity	20/1710	89/20495	3.49542e-05	0.00099503	0.000858524	NA/SIAR1/ATGPT2/AAP3/LAX2/ATPUMP5/ATPROT3/ABCC4/NA/ATPROT2/BASS5/AAT1/DIC2/LHT7/AtmSFC1/DIC3/NA/LHT1/NA/AAP4	20
GO:0015116	MF	GO:0015116	sulfate transmembrane transporter activity	7/1710	14/20495	5.64167e-05	0.0014409	0.00124323	AST91/AST56/SEL1/MOT2/SULTR4;2/SULTR3;4/AST12	7
GO:0008194	MF	GO:0008194	UDP-glycosyltransferase activity	34/1710	201/20495	5.73662e-05	0.0014409	0.00124323	UGT1/UGT74E2/GATL3/ATUGT85A1/UGT89B1/UGT73B5/UGT73B4/NA/UGT87A2/UGT73C1/NA/NA/DOGT1/ATSAGT1/AtGolS1/GAUT13/ATRGP1/UGT76B1/BRT1/GATL10/UGT76E12/UGT76E11/UGT72E1/GATL2/ATXT1/GT72B1/ATSPS4F/UGT84A3/EMB2797/UGT73B3/UGT73B2/NA/GAUT14/ASUS1	34
GO:0016758	MF	GO:0016758	transferase activity, transferring hexosyl groups	43/1710	280/20495	7.06637e-05	0.0016763	0.00144633	ATCSLD5/UGT1/UGT74E2/GATL3/ATUGT85A1/UGT89B1/UGT73B5/UGT73B4/NA/UGT87A2/PGSIP7/BE3/UGT73C1/NA/DOGT1/ATSAGT1/AtGolS1/GAUT13/ATRGP1/ATCSLD3/UGT76B1/BRT1/GATL10/PHS1/AtXTH31/UGT76E12/UGT76E11/UGT72E1/GATL2/GT72B1/ATSPS4F/UGT84A3/ATCSLG2/MERI-5/EMB2797/UGT73B3/UGT73B2/GAUT14/PGSIP6/ASUS1/TCH4/NA/DPE1	43
GO:0016616	MF	GO:0016616	oxidoreductase activity, acting on the CH-OH group of donors, NAD or NADP as acceptor	23/1710	116/20495	7.69538e-05	0.00172943	0.00149218	NA/PGDH/AK-HSDH/ADH/AKR4C8/AKR4C9/GPDHC1/NA/NA/EMB3004/UGD2/MDH/ATCAD5/ATCAD7/ATCAD8/NA/ATNADP-ME2/G6PD2/ATIMD1/UGD3/NA/UDG4/G6PD6	23
GO:0046906	MF	GO:0046906	tetrapyrrole binding	13/1710	47/20495	8.59402e-05	0.00183482	0.00158311	CP24/LHCA2*1/LHCA3/LHCB2/LHCB2/LHB1B1/ATTSPO/LHCB4.2/ELIP/LHCB2/AtCCME/LHCA1/PSBB	13
GO:0004722	MF	GO:0004722	protein serine/threonine phosphatase activity	28/1710	157/20495	9.8399e-05	0.00200078	0.0017263	AIP1/AtSLP2/NA/NA/AtHAB1/PIA1/ATPAP1/NA/PP2CG1/ATHPP2C5/NA/TOPP9/NA/NA/NA/ATACP5/ATPAP18/NA/NA/ABI1/WIN2/ATDBR1/NA/APD5/NA/TOPP6/ABI2/HAI1	28
GO:1901682	MF	GO:1901682	sulfur compound transmembrane transporter activity	8/1710	20/20495	0.000116681	0.00226467	0.00195398	AST91/AST56/SEL1/MOT2/SULTR4;2/SULTR3;4/AtNPF2.10/AST12	8
GO:0008514	MF	GO:0008514	organic anion transmembrane transporter activity	25/1710	136/20495	0.000138543	0.00257208	0.00221923	NA/SIAR1/ATGPT2/NA/AAP3/LAX2/ATPUMP5/ATPROT3/ABCC4/AtNPF2.10/NA/ATPROT2/BASS5/AAT1/DIC2/LHT7/AtmSFC1/DIC3/NA/AAC2/NA/AtPNC2/LHT1/NA/AAP4	25
GO:0016903	MF	GO:0016903	oxidoreductase activity, acting on the aldehyde or oxo group of donors	15/1710	63/20495	0.000163191	0.00290344	0.00250513	HEMA2/GAPCP-2/ALDH2B/ALDH7B4/NA/ATCCR2/AtCRL1/GAPC/AAO2/FAR5/NA/NA/ALDH3/NA/FAR1	15
GO:0033218	MF	GO:0033218	amide binding	9/1710	27/20495	0.000224851	0.00384046	0.0033136	ATGST11/ATGST1/ATGSTU24/AERD2/DHAR2/ATGSTU19/AT103-1A/ATGSTF5/ROC2	9
GO:0015103	MF	GO:0015103	inorganic anion transmembrane transporter activity	17/1710	82/20495	0.000368507	0.00605202	0.00522176	AtNPF2.9/AST91/AtNPF1.2/AtNPF2.13/AST56/SEL1/APT2/MOT2/ATNRAMP3/SULTR4;2/SULTR3;4/ALMT9/ATNRT2.6/AST12/AtNPF7.2/ATNRT2.7/ATNRT3.1	17
GO:1901681	MF	GO:1901681	sulfur compound binding	7/1710	18/20495	0.000388066	0.00611942	0.00527991	ATGST11/ATGST1/ATGSTU24/DHAR2/ATGSTU19/AT103-1A/ATGSTF5	7
GO:0016627	MF	GO:0016627	oxidoreductase activity, acting on the CH-CH group of donors	14/1710	61/20495	0.000401273	0.00611942	0.00527991	POR/ATOPR1/ATOPR2/AtOPR3/IBR3/PYD1/SDH2-1/FAR5/ACX1/5[beta]-StR/NA/AER/FAR1/NA	14
GO:0004721	MF	GO:0004721	phosphoprotein phosphatase activity	29/1710	180/20495	0.000452033	0.00665579	0.0057427	AIP1/AtSLP2/NA/NA/AtHAB1/PIA1/ATPAP1/NA/PP2CG1/ATHPP2C5/NA/TOPP9/NA/NA/NA/ATACP5/ATPAP18/ATPTPKIS1/NA/NA/ABI1/WIN2/ATDBR1/NA/APD5/NA/TOPP6/ABI2/HAI1	29
GO:0016614	MF	GO:0016614	oxidoreductase activity, acting on CH-OH group of donors	24/1710	140/20495	0.000546308	0.00777579	0.00670905	NA/PGDH/AK-HSDH/ADH/AKR4C8/AKR4C9/GPDHC1/NA/NA/EMB3004/HAOX2/UGD2/MDH/ATCAD5/ATCAD7/ATCAD8/NA/ATNADP-ME2/G6PD2/ATIMD1/UGD3/NA/UDG4/G6PD6	24
GO:0015112	MF	GO:0015112	nitrate transmembrane transporter activity	7/1710	19/20495	0.000570383	0.00785656	0.00677874	AtNPF2.9/AtNPF1.2/AtNPF2.13/ATNRT2.6/AtNPF7.2/ATNRT2.7/ATNRT3.1	7
GO:0015171	MF	GO:0015171	amino acid transmembrane transporter activity	13/1710	57/20495	0.000681974	0.00888468	0.00766581	NA/SIAR1/AAP3/LAX2/ATPROT3/NA/ATPROT2/AAT1/LHT7/NA/LHT1/NA/AAP4	13
GO:0016628	MF	GO:0016628	oxidoreductase activity, acting on the CH-CH group of donors, NAD or NADP as acceptor	8/1710	25/20495	0.000686638	0.00888468	0.00766581	POR/ATOPR1/ATOPR2/AtOPR3/PYD1/5[beta]-StR/AER/NA	8
GO:0016621	MF	GO:0016621	cinnamoyl-CoA reductase activity	5/1710	10/20495	0.000708673	0.0089001	0.00767912	NA/ATCCR2/AtCRL1/NA/NA	5
GO:0005509	MF	GO:0005509	calcium ion binding	24/1710	144/20495	0.000827263	0.0100926	0.00870803	NA/NA/ERD14/CML38/AtCLO3/ATCAL5/NA/NA/NA/NA/NA/CML41/ATCBL1/CML42/ABI1/NA/NA/APC3/NA/NA/CML37/ATCP1/PBP1/APC1	24
GO:0016709	MF	GO:0016709	oxidoreductase activity, acting on paired donors with incorporation or reduction of molecular oxygen, NAD(P)H as one donor and incorporation of one atom of oxygen	9/1710	33/20495	0.0011712	0.0138917	0.0119859	CYP79F2/BUS1/FMO/ATC4H/CYP82G1/CYP83A1/CYP707A1/ATSMO1-2/CYP707A3	9
GO:0005516	MF	GO:0005516	calmodulin binding	28/1710	184/20495	0.00138825	0.0159262	0.0137414	AtKTI12/iqd8/TGA7/GAD4/ATMLO8/ATMLO12/ATCAMBP25/NA/ATBAG6/ATCNGC11/ATMYB2/ATWRKY39/NA/ATFKBP62/iqd21/ATPIRIN1/NA/IQD22/NA/ACA2/AtGT2L/ATFKBP65/NA/IQD23/CBP60a/PSAN/TGA1/ATBT4	28
GO:0009055	MF	GO:0009055	electron transfer activity	16/1710	84/20495	0.00141732	0.0159262	0.0137414	PnsL2/NA/NA/ATFD3/NA/PnsL3/SDH2-1/NA/CYTC-2/FdC1/NA/NA/NA/NA/NA/NA	16
GO:0016840	MF	GO:0016840	carbon-nitrogen lyase activity	7/1710	22/20495	0.00154536	0.0169197	0.0145985	SS3/ATPAL1/NA/ATPAL2/NA/NA/ATPAL3	7
GO:0005310	MF	GO:0005310	dicarboxylic acid transmembrane transporter activity	6/1710	17/20495	0.00184867	0.0192532	0.0166119	ATPUMP5/ABCC4/AAT1/DIC2/AtmSFC1/DIC3	6
GO:0080044	MF	GO:0080044	quercetin 7-O-glucosyltransferase activity	6/1710	17/20495	0.00184867	0.0192532	0.0166119	UGT89B1/UGT73B4/DOGT1/UGT76E12/UGT76E11/UGT73B2	6
GO:0004497	MF	GO:0004497	monooxygenase activity	17/1710	95/20495	0.00207737	0.0211199	0.0182226	CYP79F2/BUS1/FMO/FMO/CYP94C1/ATC4H/CYP82G1/CYP71B15/CYP94B3/CYP78A9/CYP83A1/CYP707A1/ATSMO1-2/CYP81F4/CYP81F1/CYP707A3/B2	17
GO:0016791	MF	GO:0016791	phosphatase activity	37/1710	272/20495	0.00217289	0.0215773	0.0186172	AIP1/AtSLP2/NA/5PTASE11/AtTLP18.3/NA/AtHAB1/PIA1/ATPAP1/NA/PP2CG1/ATHPP2C5/NA/TOPP9/NA/NA/NA/ATACP5/ATPAP18/ATPTPKIS1/NA/ATTPS5/5PTASE2/NA/ABI1/WIN2/ATDBR1/NA/APD5/TPPH/LPPgamma/NA/TOPP6/NA/ABI2/HAI1/TPPJ	37
GO:0008374	MF	GO:0008374	O-acyltransferase activity	9/1710	36/20495	0.00227711	0.0220983	0.0190667	ATGPAT1/PES1/ATSERAT2;1/ABX45/ATSERAT2;2/PES2/PMAT2/PMAT1/ATSERAT1;1	9
GO:0016835	MF	GO:0016835	carbon-oxygen lyase activity	18/1710	107/20495	0.0031603	0.0299877	0.0258738	ADT6/GES/NA/ATRHM1/ATLEUD1/EMB3004/NA/AtDJ1A/AtNIT3/ADT4/GMD2/ACA1/TRP3/IPMI1/NA/TSBtype2/AOS/NA	18
GO:0004867	MF	GO:0004867	serine-type endopeptidase inhibitor activity	6/1710	20/20495	0.00465943	0.0432517	0.0373181	AtCCP3/NA/ATTI1/ATTI2/NA/NA	6
GO:0016836	MF	GO:0016836	hydro-lyase activity	13/1710	70/20495	0.00480035	0.0436117	0.0376287	ADT6/ATRHM1/ATLEUD1/EMB3004/AtDJ1A/AtNIT3/ADT4/GMD2/ACA1/TRP3/IPMI1/TSBtype2/AOS	13
GO:0005507	MF	GO:0005507	copper ion binding	28/1710	201/20495	0.00505842	0.0449989	0.0388256	ATGST11/ATGST1/MT1C/TIM13/ACO2/CuAO1/NA/MAT3/GAPC/ATGSKB6/HSP60/AtSDR4/NA/NA/AtFBA8/CCH/AtSAM2/ATRFNR1/CYTC-2/ATSAHH1/AtENODL2/NA/GDH2/AAC2/GDH1/ATBCB/sks3/MGE1	28

## Sheet: wound_GO_RNAdiff | RPFdiff
	ONTOLOGY	ID	Description	GeneRatio	BgRatio	pvalue	p.adjust	qvalue	geneID	Count
GO:0015979	BP	GO:0015979	photosynthesis	84/1206	419/20876	4.06595e-24	5.79805e-21	5.0803e-21	GAPA-2/NDF1/HCF173/ATLFNR2/PTAC6/AB180/AB140/PSAF/PRK/CRR23/NA/NDH-O/LQY1/PETE1/CRR3/NA/NA/LHB1B2/PnsL1/PSBTN/NA/CAB4/ATFER3/ACSF/GUN4/NA/LHCA2/ATPC1/LHCB5/PSAL/NA/PORB/PSAE-1/LTO1/STN8/NA/EMB3136/ABAR/NA/CaS/AMOS1/G6PD1/APE2/LHCB3/NPL1/MSP-1/PSBA/MATK/RPS16/PSBK/ATPA/ATPF/ATPH/ATPI/RPOC1/YCF6/PSBC/YCF9/PSAB/PSAA/RBCL/ACCD/PSAI/YCF10/PETA/PSBL/PSBF/PSBE/ORF31/PETG/PSAJ/RPL33/PSBT/PSBH/PETB/PETD/Y…	84
GO:0019684	BP	GO:0019684	photosynthesis, light reaction	67/1206	317/20876	9.25833e-21	6.60119e-18	5.78402e-18	GAPA-2/NDF1/HCF173/ATLFNR2/PTAC6/PRK/CRR23/NA/NDH-O/LQY1/PETE1/CRR3/NA/NA/LHB1B2/PnsL1/PSBTN/ACSF/GUN4/NA/LHCA2/ATPC1/PSAL/NA/PORB/PSAE-1/LTO1/STN8/NA/EMB3136/ABAR/NA/CaS/AMOS1/APE2/NPL1/MSP-1/PSBA/MATK/PSBK/ATPA/ATPF/ATPH/PSBC/YCF9/PSAB/PSAA/ACCD/PSAI/YCF10/PETA/PSBL/PSBF/PSBE/ORF31/PETG/PSAJ/PSBT/PSBH/PETB/PETD/YCF5/NDHD/PSAC/NDHE/NDHG/NDHH	67
GO:0006354	BP	GO:0006354	DNA-templated transcription, elongation	38/1206	126/20876	8.807e-18	4.18626e-15	3.66804e-15	ADK/NA/EMB3136/PSBA/MATK/RPS16/PSBK/ATPA/ATPF/ATPH/ATPI/RPOC1/YCF6/PSBC/YCF9/PSAB/PSAA/RBCL/ACCD/PSAI/YCF10/PETA/PSBL/PSBF/PSBE/ORF31/PETG/PSAJ/RPL33/PSBT/PSBH/PETB/PETD/YCF5/NDHD/PSAC/NDHE/NDHG	38
GO:0010207	BP	GO:0010207	photosystem II assembly	34/1206	177/20876	5.09934e-10	1.62754e-07	1.42606e-07	GAPA-2/NDF1/HCF173/ATLFNR2/PTAC6/PRK/LQY1/NA/NA/PnsL1/PSBTN/ACSF/GUN4/NA/ATPC1/PSAL/PSAE-1/LTO1/NA/EMB3136/CaS/AMOS1/NPL1/MSP-1/PSBA/PSBK/ATPH/PSBC/PETA/PSBL/PSBF/PETG/PSBH/PETD	34
GO:1902600	BP	GO:1902600	proton transmembrane transport	24/1206	95/20876	5.70665e-10	1.62754e-07	1.42606e-07	PKS2/HCF173/FUG1/NDH-O/NA/NA/NA/JK224/ATSSL4/NA/ATPC1/ATCRY1/LHCB5/AtCLA1/PHYD/NA/CHLM/NA/G6PD1/APO2/NPL1/ATPF/ATP8/ORF25	24
GO:0010155	BP	GO:0010155	regulation of proton transport	20/1206	77/20876	9.17764e-09	2.18122e-06	1.9112e-06	PKS2/HCF173/FUG1/NDH-O/NA/NA/NA/JK224/ATSSL4/NA/ATCRY1/LHCB5/AtCLA1/PHYD/NA/CHLM/NA/G6PD1/APO2/NPL1	20
GO:1904062	BP	GO:1904062	regulation of cation transmembrane transport	20/1206	79/20876	1.47948e-08	3.01392e-06	2.64082e-06	PKS2/HCF173/FUG1/NDH-O/NA/NA/NA/JK224/ATSSL4/NA/ATCRY1/LHCB5/AtCLA1/PHYD/NA/CHLM/NA/G6PD1/APO2/NPL1	20
GO:0046777	BP	GO:0046777	protein autophosphorylation	28/1206	147/20876	2.05128e-08	3.6564e-06	3.20377e-06	PKS2/HCF173/FUG1/ATCDPK1/ARK2/NDH-O/ATMPK17/NA/NA/NA/ATCRK3/ANP3/NA/JK224/ATSSL4/NA/NA/ATCRY1/AtCLA1/PHYD/NA/CHLM/MAPKKK16/NA/ATGWD3/G6PD1/APO2/NPL1	28
GO:0009311	BP	GO:0009311	oligosaccharide metabolic process	34/1206	212/20876	5.99575e-08	9.49993e-06	8.32392e-06	NA/LSMT-L/WAK2/TPPD/ATSPP1/NA/NA/NA/NA/NA/DPE2/ATF1/NA/NA/CRM3/NA/MFP1/ORRM1/PDE329/ATGID1B/ATPC1/ATTRE1/NA/NA/LTO1/ATLDA/NA/AtRGL3/CaS/atylmg3/RS5/AtPLR1/APO2/NPL1	34
GO:0009657	BP	GO:0009657	plastid organization	50/1206	388/20876	8.91005e-08	1.27057e-05	1.11329e-05	MORF9/GAPA-2/LSMT-L/FUG1/ATLFNR2/WAK2/PTAC6/PRK/LQY1/AtIDD5/RNE/NA/NA/PDE328/MIZ1/NA/NA/PTAC13/MFP1/EMB1865/NA/ORRM1/PSBTN/JK224/NA/ATSSL4/PDE329/NA/ACSF/NA/ATPC1/PDF2/PSAL/NA/PTAC14/ATCNFU3/PSAE-1/MRL1/pde191/EMB3136/NA/CaS/EFO2/LSU2/AMOS1/atylmg3/PMI15/HCF106/NPL1/MSP-1	50
GO:0016556	BP	GO:0016556	mRNA modification	23/1206	115/20876	1.46325e-07	1.67441e-05	1.46713e-05	NA/NA/NA/NA/RNE/PnsL1/NA/NA/NA/NA/ORRM1/NA/BPG2/PrfB3/NA/NA/NA/MRL1/ATLDA/EMB3136/APO2/NPL1/NA	23
GO:0019252	BP	GO:0019252	starch biosynthetic process	31/1206	190/20876	1.52954e-07	1.67441e-05	1.46713e-05	ACD31.2/NA/LSMT-L/NA/NA/NA/NA/NA/DPE2/ATF1/NA/NA/CRM3/NA/MFP1/ORRM1/PDE329/ATPC1/ATSS4/PORB/NA/NA/LTO1/ATLDA/NA/CaS/ATGWD3/atylmg3/AtPLR1/APO2/NPL1	31
GO:0000023	BP	GO:0000023	maltose metabolic process	27/1206	152/20876	1.64388e-07	1.67441e-05	1.46713e-05	NA/LSMT-L/NA/NA/NA/NA/NA/DPE2/ATF1/NA/NA/CRM3/NA/MFP1/ORRM1/PDE329/ATPC1/NA/NA/LTO1/ATLDA/NA/CaS/atylmg3/AtPLR1/APO2/NPL1	27
GO:0098660	BP	GO:0098660	inorganic ion transmembrane transport	27/1206	152/20876	1.64388e-07	1.67441e-05	1.46713e-05	PKS2/ATNHX8/HCF173/FUG1/NDH-O/NA/ATUBC24/NA/NIP7;1/NA/JK224/ATSSL4/NA/ATPC1/ATCRY1/LHCB5/AtCLA1/PHYD/NA/CHLM/NA/G6PD1/APO2/NPL1/ATPF/ATP8/ORF25	27
GO:0009723	BP	GO:0009723	response to ethylene	46/1206	353/20876	2.09348e-07	1.95524e-05	1.7132e-05	ERS2/NA/ABA3/AtPEPR2/EPR1/AtMYB51/ATCDPK1/ARF11/NA/ATERF12/ATERF11/HSR8/AFP1/AtEIL3/NA/ATWAKL10/NA/NA/NA/AtAUX1/NA/GBF3/AtPFA-DSP3/NA/AT-SYR1/ATEBP/UGT71B6/ETR2/AtCAF1a/MYB77/ATSZF1/ATCPK32/ATGID1B/ORP1C/ATERF6/PORB/RVE1/AtRGL3/ESE3/AMOS1/CIR1/NA/NA/ATTRP1/ATMYB59/NA	46
GO:0005984	BP	GO:0005984	disaccharide metabolic process	31/1206	193/20876	2.19382e-07	1.95524e-05	1.7132e-05	NA/LSMT-L/TPPD/ATSPP1/NA/NA/NA/NA/NA/DPE2/ATF1/NA/NA/CRM3/NA/MFP1/ORRM1/PDE329/ATPC1/ATTRE1/NA/NA/LTO1/ATLDA/NA/CaS/atylmg3/RS5/AtPLR1/APO2/NPL1	31
GO:0098655	BP	GO:0098655	cation transmembrane transport	26/1206	152/20876	5.93082e-07	4.97491e-05	4.35906e-05	PKS2/ATNHX8/HCF173/FUG1/NDH-O/NA/NA/NA/JK224/ATSSL4/NA/ATPC1/ATCRY1/LHCB5/AtCLA1/PHYD/NA/CHLM/NA/G6PD1/NA/APO2/NPL1/ATPF/ATP8/ORF25	26
GO:0051049	BP	GO:0051049	regulation of transport	28/1206	175/20876	9.04522e-07	6.86098e-05	6.01165e-05	PKS2/HCF173/ICR1/FUG1/ALA3/NDH-O/NA/ATUBC24/NA/PDLZ2/AT-SYR1/NA/JK224/ATSSL4/NA/ATCRY1/LHCB5/AtCLA1/PHYD/NA/CHLM/NA/NA/AHK2/G6PD1/ATMEMB12/APO2/NPL1	28
GO:0034762	BP	GO:0034762	regulation of transmembrane transport	22/1206	118/20876	9.6227e-07	6.86098e-05	6.01165e-05	PKS2/HCF173/FUG1/NDH-O/NA/ATUBC24/NA/NA/JK224/ATSSL4/NA/ATCRY1/LHCB5/AtCLA1/PHYD/NA/CHLM/NA/NA/G6PD1/APO2/NPL1	22
GO:0034765	BP	GO:0034765	regulation of ion transmembrane transport	22/1206	118/20876	9.6227e-07	6.86098e-05	6.01165e-05	PKS2/HCF173/FUG1/NDH-O/NA/ATUBC24/NA/NA/JK224/ATSSL4/NA/ATCRY1/LHCB5/AtCLA1/PHYD/NA/CHLM/NA/NA/G6PD1/APO2/NPL1	22
GO:0098662	BP	GO:0098662	inorganic cation transmembrane transport	25/1206	149/20876	1.40376e-06	9.53218e-05	8.35218e-05	PKS2/ATNHX8/HCF173/FUG1/NDH-O/NA/NA/NA/JK224/ATSSL4/NA/ATPC1/ATCRY1/LHCB5/AtCLA1/PHYD/NA/CHLM/NA/G6PD1/APO2/NPL1/ATPF/ATP8/ORF25	25
GO:0043269	BP	GO:0043269	regulation of ion transport	25/1206	150/20876	1.59353e-06	0.00010329	9.05036e-05	PKS2/HCF173/FUG1/ALA3/NDH-O/NA/ATUBC24/NA/AT-SYR1/NA/JK224/ATSSL4/NA/ATCRY1/LHCB5/AtCLA1/PHYD/NA/CHLM/NA/NA/AHK2/G6PD1/APO2/NPL1	25
GO:0032879	BP	GO:0032879	regulation of localization	31/1206	213/20876	1.96407e-06	0.000121773	0.000106698	PKS2/HCF173/ICR1/FUG1/ALA3/NDH-O/NA/ATUBC24/NA/PDLZ2/AT-SYR1/BGAL1/NA/JK224/ATSSL4/NA/ATCRY1/LHCB5/AtCLA1/PHYD/NA/CHLM/NA/NA/NA/AHK2/G6PD1/ATBG_PPAP/ATMEMB12/APO2/NPL1	31
GO:0034220	BP	GO:0034220	ion transmembrane transport	31/1206	216/20876	2.65059e-06	0.000157489	0.000137993	PKS2/ATNHX8/HCF173/FUG1/NDH-O/NA/ATUBC24/NA/NIP7;1/NA/JK224/ATSSL4/NA/ATPC1/ATCRY1/LHCB5/AtCLA1/PHYD/NA/CHLM/NA/NA/G6PD1/APE2/NA/AAP6/APO2/NPL1/ATPF/ATP8/ORF25	31
GO:0022900	BP	GO:0022900	electron transport chain	19/1206	99/20876	3.32972e-06	0.000189928	0.000166416	GAPA-2/NDF1/ATLFNR2/PRK/CRR23/PETE1/CRR3/NA/ATPC1/CaS/MSP-1/SDH1-1/PETA/PETG/PETB/NDHH/COX2/COX3/COX1	19
GO:0044272	BP	GO:0044272	sulfur compound biosynthetic process	53/1206	479/20876	4.41e-06	0.000241872	0.00021193	ELP/AtMYB51/ATLFNR2/WAK2/NA/PSAF/PRK/ATCAO/FMO/FMO/NA/PETE1/NA/NA/NA/PnsL1/NA/ATKT4/NA/UMAMIT47/CAB4/ACSF/GUN4/NA/ATPC1/ATMSRB5/LHCB5/AtCLA1/CER2/PORB/PSAE-1/LTO1/NA/SQD2/ATLDA/AGP25/NA/CaS/ATCYSD2/DES1/ATUK/UPRT1/ATAAH-2/APE2/NA/AtPLR1/APO2/NPL1/AtMYB28/NA/MSP-1/NA/NDHD/NDHE	53
GO:0005982	BP	GO:0005982	starch metabolic process	32/1206	233/20876	4.77449e-06	0.000252164	0.000220948	ACD31.2/NA/LSMT-L/NA/NA/NA/NA/NA/DPE2/ATF1/NA/NA/CRM3/NA/MFP1/ORRM1/PDE329/ATPC1/ATSS4/PORB/NA/NA/LTO1/ATLDA/NA/CaS/ATGWD3/atylmg3/ATUK/UPRT1/AtPLR1/APO2/NPL1	32
GO:0009873	BP	GO:0009873	ethylene-activated signaling pathway	21/1206	125/20876	9.3702e-06	0.000477211	0.000418136	ERS2/ABA3/AtPEPR2/NA/ATERF12/ATERF11/AtEIL3/NA/NA/NA/GBF3/NA/ATEBP/ETR2/AtCAF1a/ATSZF1/ATGID1B/ATERF6/ESE3/ATTRP1/NA	21
GO:0010016	BP	GO:0010016	shoot system morphogenesis	51/1206	472/20876	1.28617e-05	0.000632442	0.000554152	SCM/GAPA-2/AtPEPR2/ATLFNR2/PTAC6/PRK/ATCAO/ATHB-15/AtHB33/NA/NA/BRL2/AtIDD5/NA/NA/NA/ARF3/NA/AtRLP36/CLE41/AtIDD2/ATSSL4/GUN4/ATPC1/AtCLA1/ATHB-2/NA/NA/PTAC14/AESP/NA/PORB/NA/SARK/MRL1/ROT3/pde191/NA/ATBRI1/DOT3/EMB3136/atylmg3/NA/HCF106/BOB1/GATA21/NPL1/IFL/PXY/NA/MSP-1	51
GO:0000160	BP	GO:0000160	phosphorelay signal transduction system	22/1206	138/20876	1.3754e-05	0.000653771	0.00057284	ERS2/ABA3/AtPEPR2/NA/ATERF12/ATERF11/AtEIL3/NA/NA/NA/GBF3/NA/ATEBP/ETR2/AtCAF1a/ATSZF1/ATGID1B/ATERF6/ESE3/ATTRP1/ARR6/NA	22
GO:0008361	BP	GO:0008361	regulation of cell size	13/1206	57/20876	1.69081e-05	0.00077367	0.000677896	ELP/WAK2/AT-GTL1/ATPIN3/NA/ABR/AtAUX1/AGP8/NA/AT-TCP20/ABCB19/CFK1/NA	13
GO:0035304	BP	GO:0035304	regulation of protein dephosphorylation	22/1206	140/20876	1.73615e-05	0.00077367	0.000677896	GAPA-2/PTAC6/PRK/NA/LQY1/PETE1/NA/AtRLP23/AtPIF4/AT-SYR1/PSBTN/AtIDD2/NA/AtRLP46/ATPC1/EMB3136/NA/APE2/AtI-2/ATCBL2/NPL1/MSP-1	22
GO:0035303	BP	GO:0035303	regulation of dephosphorylation	22/1206	141/20876	1.94673e-05	0.000841223	0.000737087	GAPA-2/PTAC6/PRK/NA/LQY1/PETE1/NA/AtRLP23/AtPIF4/AT-SYR1/PSBTN/AtIDD2/NA/AtRLP46/ATPC1/EMB3136/NA/APE2/AtI-2/ATCBL2/NPL1/MSP-1	22
GO:0009902	BP	GO:0009902	chloroplast relocation	18/1206	104/20876	2.63982e-05	0.00103551	0.000907326	LSMT-L/FUG1/PTAC6/PRK/RNE/NA/PTAC13/MFP1/EMB1865/JK224/NA/ATSSL4/NA/MRL1/EMB3136/PMI15/NPL1/MSP-1	18
GO:0051667	BP	GO:0051667	establishment of plastid localization	18/1206	104/20876	2.63982e-05	0.00103551	0.000907326	LSMT-L/FUG1/PTAC6/PRK/RNE/NA/PTAC13/MFP1/EMB1865/JK224/NA/ATSSL4/NA/MRL1/EMB3136/PMI15/NPL1/MSP-1	18
GO:0071369	BP	GO:0071369	cellular response to ethylene stimulus	22/1206	144/20876	2.72352e-05	0.00103551	0.000907326	ERS2/ABA3/AtPEPR2/NA/ATERF12/ATERF11/AtEIL3/NA/NA/NA/GBF3/NA/ATEBP/ETR2/AtCAF1a/ATSZF1/ATGID1B/ATERF6/ESE3/NA/ATTRP1/NA	22
GO:0015980	BP	GO:0015980	energy derivation by oxidation of organic compounds	19/1206	114/20876	2.75943e-05	0.00103551	0.000907326	NA/NA/SDH1-1/ATPF/RPS14/NDHD/NDHG/NDHH/NAD5/NAD9/COX2/NAD7/NAD5/NAD1/NAD4L/COX3/ORF291/NAD2/COX1	19
GO:0045333	BP	GO:0045333	cellular respiration	19/1206	114/20876	2.75943e-05	0.00103551	0.000907326	NA/NA/SDH1-1/ATPF/RPS14/NDHD/NDHG/NDHH/NAD5/NAD9/COX2/NAD7/NAD5/NAD1/NAD4L/COX3/ORF291/NAD2/COX1	19
GO:0019750	BP	GO:0019750	chloroplast localization	18/1206	105/20876	3.01641e-05	0.00105965	0.000928473	LSMT-L/FUG1/PTAC6/PRK/RNE/NA/PTAC13/MFP1/EMB1865/JK224/NA/ATSSL4/NA/MRL1/EMB3136/PMI15/NPL1/MSP-1	18
GO:0051644	BP	GO:0051644	plastid localization	18/1206	105/20876	3.01641e-05	0.00105965	0.000928473	LSMT-L/FUG1/PTAC6/PRK/RNE/NA/PTAC13/MFP1/EMB1865/JK224/NA/ATSSL4/NA/MRL1/EMB3136/PMI15/NPL1/MSP-1	18
GO:0009733	BP	GO:0009733	response to auxin	46/1206	424/20876	3.04667e-05	0.00105965	0.000928473	BDL/ABA3/AtMYB51/ATCDPK1/ARF11/ABCB14/ATERF11/BRX/AFP1/ATPIN3/AtEIL3/NA/BRL2/SAUR7/GH3.3/BAS1/ARF3/ABR/AtAUX1/AtPIF4/SAG201/GBF3/GH3.9/PDLZ2/AT-SYR1/NA/ABCB19/OBP1/ATCPK32/ATGID1B/ATHB-2/IAA29/SAUR3/AUR3/RVE1/SAUR20/NA/SAUR22/SAUR23/ATE2FB/IAA28/CIR1/CML24/AIL5/ATTRP1/ATMYB59	46
GO:0061024	BP	GO:0061024	membrane organization	28/1206	213/20876	4.10821e-05	0.00139483	0.00122217	MORF9/LSMT-L/FUG1/WAK2/PTAC6/ALA3/RNE/NA/NA/NA/PTAC13/MFP1/EMB1865/NA/ORRM1/NA/PDE329/ACSF/NA/PDF2/MRL1/pde191/EMB3136/AMOS1/atylmg3/HCF106/NPL1/MSP-1	28
GO:0048366	BP	GO:0048366	leaf development	46/1206	430/20876	4.30988e-05	0.00142927	0.00125234	SCM/PKS2/ARF11/ATPUB44/PTAC6/ATCAO/ATHB-15/PK3AT/NA/NA/AtIDD5/AtGRF1/NA/ABR/SAG201/ATCRK3/ANAC053/NA/AT-TCP20/AtIDD2/ATSSL4/ATFER3/GUN4/ACR4/AtWRKY22/ATPC1/PDF2/AtCLA1/NA/NA/AESP/CRF2/PORB/SARK/ROT3/ATBRI1/DOT3/EMB3136/atylmg3/NA/LTI65/BOB1/GATA21/IFL/NA/MSP-1	46
GO:0051656	BP	GO:0051656	establishment of organelle localization	18/1206	108/20876	4.44894e-05	0.00144186	0.00126337	LSMT-L/FUG1/PTAC6/PRK/RNE/NA/PTAC13/MFP1/EMB1865/JK224/NA/ATSSL4/NA/MRL1/EMB3136/PMI15/NPL1/MSP-1	18
GO:0019344	BP	GO:0019344	cysteine biosynthetic process	27/1206	205/20876	5.40981e-05	0.00169379	0.00148411	ELP/PSAF/PRK/ATCAO/FMO/NA/PETE1/PnsL1/NA/NA/CAB4/ACSF/GUN4/ATPC1/ATMSRB5/LHCB5/AtCLA1/CER2/PORB/PSAE-1/AGP25/NA/CaS/ATCYSD2/DES1/APE2/MSP-1	27
GO:0009767	BP	GO:0009767	photosynthetic electron transport chain	14/1206	72/20876	5.46384e-05	0.00169379	0.00148411	GAPA-2/NDF1/ATLFNR2/PRK/CRR23/PETE1/CRR3/ATPC1/CaS/MSP-1/PETA/PETG/PETB/NDHH	14
GO:0006534	BP	GO:0006534	cysteine metabolic process	27/1206	207/20876	6.40859e-05	0.00194439	0.0017037	ELP/PSAF/PRK/ATCAO/FMO/NA/PETE1/PnsL1/NA/NA/CAB4/ACSF/GUN4/ATPC1/ATMSRB5/LHCB5/AtCLA1/CER2/PORB/PSAE-1/AGP25/NA/CaS/ATCYSD2/DES1/APE2/MSP-1	27
GO:0019220	BP	GO:0019220	regulation of phosphate metabolic process	26/1206	197/20876	7.12472e-05	0.00207344	0.00181677	GAPA-2/PTAC6/PRK/ATCYCD1;1/AT;CDKD;1/NA/LQY1/PETE1/NA/AtRLP23/AtPIF4/AtPFA-DSP3/AT-SYR1/ACK1/PSBTN/AtIDD2/NA/AtRLP46/ATPC1/EMB3136/NA/APE2/AtI-2/ATCBL2/NPL1/MSP-1	26
GO:0051174	BP	GO:0051174	regulation of phosphorus metabolic process	26/1206	197/20876	7.12472e-05	0.00207344	0.00181677	GAPA-2/PTAC6/PRK/ATCYCD1;1/AT;CDKD;1/NA/LQY1/PETE1/NA/AtRLP23/AtPIF4/AtPFA-DSP3/AT-SYR1/ACK1/PSBTN/AtIDD2/NA/AtRLP46/ATPC1/EMB3136/NA/APE2/AtI-2/ATCBL2/NPL1/MSP-1	26
GO:0009070	BP	GO:0009070	serine family amino acid biosynthetic process	27/1206	209/20876	7.57013e-05	0.00212809	0.00186465	ELP/PSAF/PRK/ATCAO/FMO/NA/PETE1/PnsL1/NA/NA/CAB4/ACSF/GUN4/ATPC1/ATMSRB5/LHCB5/AtCLA1/CER2/PORB/PSAE-1/AGP25/NA/CaS/ATCYSD2/DES1/APE2/MSP-1	27
GO:0009668	BP	GO:0009668	plastid membrane organization	26/1206	198/20876	7.76021e-05	0.00212809	0.00186465	MORF9/LSMT-L/FUG1/WAK2/PTAC6/RNE/NA/NA/PTAC13/MFP1/EMB1865/NA/ORRM1/NA/PDE329/ACSF/NA/PDF2/MRL1/pde191/EMB3136/AMOS1/atylmg3/HCF106/NPL1/MSP-1	26
GO:0010027	BP	GO:0010027	thylakoid membrane organization	26/1206	198/20876	7.76021e-05	0.00212809	0.00186465	MORF9/LSMT-L/FUG1/WAK2/PTAC6/RNE/NA/NA/PTAC13/MFP1/EMB1865/NA/ORRM1/NA/PDE329/ACSF/NA/PDF2/MRL1/pde191/EMB3136/AMOS1/atylmg3/HCF106/NPL1/MSP-1	26
GO:0032535	BP	GO:0032535	regulation of cellular component size	23/1206	167/20876	9.50213e-05	0.00250927	0.00219864	AtTPX2/ELP/ARF11/WAK2/AT-GTL1/ATHB-15/ATPIN3/NA/ABR/EDA28/AtAUX1/AGP8/NA/AT-TCP20/ABCB19/AFH3/MAP65-2/ATSCAR4/ABIL4/CFK1/NA/ATFH5/IFL	23
GO:0090066	BP	GO:0090066	regulation of anatomical structure size	23/1206	167/20876	9.50213e-05	0.00250927	0.00219864	AtTPX2/ELP/ARF11/WAK2/AT-GTL1/ATHB-15/ATPIN3/NA/ABR/EDA28/AtAUX1/AGP8/NA/AT-TCP20/ABCB19/AFH3/MAP65-2/ATSCAR4/ABIL4/CFK1/NA/ATFH5/IFL	23
GO:0009658	BP	GO:0009658	chloroplast organization	29/1206	236/20876	0.000103498	0.00268341	0.00235123	MORF9/LSMT-L/FUG1/PTAC6/PRK/RNE/MIZ1/NA/PTAC13/MFP1/EMB1865/NA/JK224/NA/ATSSL4/NA/ACSF/NA/PTAC14/ATCNFU3/MRL1/EMB3136/NA/EFO2/LSU2/AMOS1/PMI15/NPL1/MSP-1	29
GO:0031399	BP	GO:0031399	regulation of protein modification process	26/1206	202/20876	0.000108409	0.00276056	0.00241883	GAPA-2/PTAC6/PRK/ATCYCD1;1/AT;CDKD;1/NA/LQY1/PETE1/NA/AtRLP23/AtPIF4/AtPFA-DSP3/AT-SYR1/ACK1/PSBTN/AtIDD2/NA/AtRLP46/ATPC1/EMB3136/NA/APE2/AtI-2/ATCBL2/NPL1/MSP-1	26
GO:0009965	BP	GO:0009965	leaf morphogenesis	27/1206	214/20876	0.000113421	0.00283752	0.00248626	SCM/PTAC6/ATCAO/ATHB-15/NA/NA/AtIDD5/NA/NA/AtIDD2/ATSSL4/GUN4/ATPC1/AtCLA1/NA/NA/PORB/ROT3/DOT3/EMB3136/atylmg3/NA/BOB1/GATA21/IFL/NA/MSP-1	27
GO:0000097	BP	GO:0000097	sulfur amino acid biosynthetic process	34/1206	298/20876	0.000121604	0.00298977	0.00261967	ELP/NA/PSAF/PRK/ATCAO/FMO/NA/PETE1/PnsL1/NA/NA/CAB4/ACSF/GUN4/ATPC1/ATMSRB5/LHCB5/AtCLA1/CER2/PORB/PSAE-1/NA/AGP25/NA/CaS/ATCYSD2/DES1/ATUK/UPRT1/ATAAH-2/APE2/NA/NA/MSP-1/NA	34
GO:0019682	BP	GO:0019682	glyceraldehyde-3-phosphate metabolic process	37/1206	336/20876	0.000130169	0.00314611	0.00275665	NA/LSMT-L/NDF1/FUG1/ATLFNR2/PRK/ACT1/CRR23/NA/LQY1/NA/NA/NA/NA/ATF1/NA/PTAC13/MFP1/ATHS1/EMB1865/ACSF/GUN4/ANTR2/ATPC1/AtCLA1/CHLM/NA/MRL1/LTO1/SQD2/ATLDA/CaS/G6PD1/atylmg3/NA/AtPLR1/NDHE	37
GO:0009637	BP	GO:0009637	response to blue light	19/1206	128/20876	0.000139086	0.0033056	0.0028964	PKS2/PRK/NA/ABR/NA/ABCB19/JK224/NA/NA/ATCRY1/LHCB5/NA/NA/CaS/G6PD1/PMI15/RBCS1B/APO2/NPL1	19
GO:0015672	BP	GO:0015672	monovalent inorganic cation transport	26/1206	206/20876	0.000149711	0.00349981	0.00306656	PKS2/ATNHX8/HCF173/FUG1/NDH-O/NA/NA/ATKT4/NA/JK224/ATSSL4/NA/ATPC1/ATCRY1/LHCB5/AtCLA1/PHYD/NA/CHLM/NA/G6PD1/APO2/NPL1/ATPF/ATP8/ORF25	26
GO:0006081	BP	GO:0006081	cellular aldehyde metabolic process	44/1206	433/20876	0.000202335	0.0046537	0.00407762	NA/MAP1B/LSMT-L/NDF1/FUG1/ATLFNR2/PRK/ACT1/CRR23/NA/LQY1/NA/NA/NA/NA/NA/ATF1/NA/PTAC13/MFP1/ATHS1/EMB1865/ACSF/GUN4/ANTR2/ATPC1/AtCLA1/CHLM/NA/NA/LIP2/MRL1/LTO1/SQD2/ATLDA/CaS/G6PD1/atylmg3/ETFBETA/NA/NA/AtPLR1/RPS14/NDHE	44
GO:0009739	BP	GO:0009739	response to gibberellin	22/1206	166/20876	0.0002343	0.00530337	0.00464686	AtMYB51/AtHB23/NA/ATKS/PIF1/TRM13/NA/NA/AtTCP14/NA/ATGID1B/AMY1/AGF1/RVE1/AtRGL3/ESE3/CIR1/NA/GATA21/ATTRP1/ATMYB59/AtMYB28	22
GO:0045935	BP	GO:0045935	positive regulation of nucleobase-containing compound metabolic process	46/1206	466/20876	0.000283169	0.0059907	0.00524911	MORF9/PTAC6/ATCAO/ORTH5/AFP1/AtHB33/NA/NA/AtIDD5/NA/NA/ATBZIP34/PTAC13/ANAC053/ATEBP/NA/NA/ATATM/OBP1/AtIDD2/ATSSL4/NA/GUN4/NA/ATPC1/NA/RDR2/AtCLA1/NA/PTAC14/AESP/NA/PORB/atbzip14/DOF4.7/pde191/EMB3136/ATE2FB/ATHD2/PYRD/LSU2/atylmg3/GATA21/NPL1/MSP-1/HOS15	46
GO:0045893	BP	GO:0045893	positive regulation of transcription, DNA-templated	45/1206	453/20876	0.000285672	0.0059907	0.00524911	MORF9/PTAC6/ATCAO/AFP1/AtHB33/NA/NA/AtIDD5/NA/NA/ATBZIP34/PTAC13/ANAC053/ATEBP/NA/NA/ATATM/OBP1/AtIDD2/ATSSL4/NA/GUN4/NA/ATPC1/NA/RDR2/AtCLA1/NA/PTAC14/AESP/NA/PORB/atbzip14/DOF4.7/pde191/EMB3136/ATE2FB/ATHD2/PYRD/LSU2/atylmg3/GATA21/NPL1/MSP-1/HOS15	45
GO:0051254	BP	GO:0051254	positive regulation of RNA metabolic process	45/1206	453/20876	0.000285672	0.0059907	0.00524911	MORF9/PTAC6/ATCAO/AFP1/AtHB33/NA/NA/AtIDD5/NA/NA/ATBZIP34/PTAC13/ANAC053/ATEBP/NA/NA/ATATM/OBP1/AtIDD2/ATSSL4/NA/GUN4/NA/ATPC1/NA/RDR2/AtCLA1/NA/PTAC14/AESP/NA/PORB/atbzip14/DOF4.7/pde191/EMB3136/ATE2FB/ATHD2/PYRD/LSU2/atylmg3/GATA21/NPL1/MSP-1/HOS15	45
GO:1902680	BP	GO:1902680	positive regulation of RNA biosynthetic process	45/1206	453/20876	0.000285672	0.0059907	0.00524911	MORF9/PTAC6/ATCAO/AFP1/AtHB33/NA/NA/AtIDD5/NA/NA/ATBZIP34/PTAC13/ANAC053/ATEBP/NA/NA/ATATM/OBP1/AtIDD2/ATSSL4/NA/GUN4/NA/ATPC1/NA/RDR2/AtCLA1/NA/PTAC14/AESP/NA/PORB/atbzip14/DOF4.7/pde191/EMB3136/ATE2FB/ATHD2/PYRD/LSU2/atylmg3/GATA21/NPL1/MSP-1/HOS15	45
GO:1903508	BP	GO:1903508	positive regulation of nucleic acid-templated transcription	45/1206	453/20876	0.000285672	0.0059907	0.00524911	MORF9/PTAC6/ATCAO/AFP1/AtHB33/NA/NA/AtIDD5/NA/NA/ATBZIP34/PTAC13/ANAC053/ATEBP/NA/NA/ATATM/OBP1/AtIDD2/ATSSL4/NA/GUN4/NA/ATPC1/NA/RDR2/AtCLA1/NA/PTAC14/AESP/NA/PORB/atbzip14/DOF4.7/pde191/EMB3136/ATE2FB/ATHD2/PYRD/LSU2/atylmg3/GATA21/NPL1/MSP-1/HOS15	45
GO:0008652	BP	GO:0008652	cellular amino acid biosynthetic process	45/1206	454/20876	0.000299858	0.00619707	0.00542993	MORF9/ELP/LSMT-L/NA/PSAF/PRK/ATCAO/FMO/NA/PETE1/ADK/PnsL1/NA/AK3/NA/NA/CAB4/ACSF/GUN4/ATPC1/ATMSRB5/LHCB5/AtCLA1/CER2/NA/PORB/PSAE-1/HISN7/NA/CARAB-AK-LYS/AGP25/NA/CaS/ATCYSD2/DES1/NA/ATUK/UPRT1/ATAAH-2/APE2/NA/APO2/NA/MSP-1/NA/NDHE	45
GO:0009250	BP	GO:0009250	glucan biosynthetic process	32/1206	288/20876	0.000306852	0.00625102	0.0054772	ACD31.2/NA/LSMT-L/NA/NA/AtMUR3/NA/NA/NA/DPE2/ATF1/NA/NA/CRM3/NA/MFP1/ORRM1/PDE329/ATPC1/ATSS4/PORB/NA/NA/LTO1/ATLDA/NA/CaS/ATGWD3/atylmg3/AtPLR1/APO2/NPL1	32
GO:0055114	BP	GO:0055114	oxidation-reduction process	41/1206	408/20876	0.000412705	0.00828897	0.00726287	GAPA-2/NDF1/ATLFNR2/NA/ATDPL1/PRK/ATGSTU11/CRR23/PETE1/NA/CRR3/NA/NA/PDLZ2/AtOCT4/ATPC1/ATCRY1/CaS/NA/MSP-1/SDH1-1/ATPF/RPS14/PETA/PETG/PSAJ/PETB/NDHD/NDHG/NDHH/NAD5/NAD9/COX2/NAD7/NAD5/NAD1/NAD4L/COX3/ORF291/NAD2/COX1	41
GO:0010628	BP	GO:0010628	positive regulation of gene expression	46/1206	476/20876	0.000451874	0.00894963	0.00784174	MORF9/PTAC6/ATCAO/AFP1/AtHB33/NA/NA/AtIDD5/NA/NA/ATBZIP34/PTAC13/ANAC053/ATEBP/NA/NA/ATATM/OBP1/AtIDD2/ATSSL4/NA/GUN4/NA/ATPC1/NA/RDR2/AtCLA1/NA/PTAC14/AESP/NA/PORB/MRL1/atbzip14/DOF4.7/pde191/EMB3136/ATE2FB/ATHD2/PYRD/LSU2/atylmg3/GATA21/NPL1/MSP-1/HOS15	46
GO:0009773	BP	GO:0009773	photosynthetic electron transport in photosystem I	10/1206	50/20876	0.000492441	0.00961947	0.00842866	GAPA-2/NDF1/ATLFNR2/PRK/CRR23/PETE1/CRR3/ATPC1/CaS/PETB	10
GO:0035556	BP	GO:0035556	intracellular signal transduction	47/1206	495/20876	0.000579708	0.0111073	0.00973233	ERS2/ATMLO2/ABA3/CHS1/AtPEPR2/AtMYB51/ATCDPK1/ATLFNR2/NA/ATERF12/ATERF11/HSR8/PRK/AtEIL3/NA/NA/AtRLP23/NA/NA/NA/NA/AtPIF4/NA/GBF3/AtPFA-DSP3/NA/AT-SYR1/ATEBP/ETR2/AtCAF1a/AtIDD2/ATSZF1/ATCPK32/ATGID1B/AtWRKY22/AtRLP46/ORP1C/ATERF6/CIPK2/ESE3/ATBI-1/NA/ATCBL2/ATTRP1/ARR6/NA/MSP-1	47
GO:0000096	BP	GO:0000096	sulfur amino acid metabolic process	35/1206	337/20876	0.000585706	0.0111073	0.00973233	ELP/NA/PSAF/PRK/ATCAO/FMO/NA/PETE1/PnsL1/NA/NA/CAB4/ACSF/GUN4/ATPC1/ATMSRB5/LHCB5/AtCLA1/CER2/PORB/PSAE-1/NA/AGP25/NA/CaS/ATCYSD2/DES1/ATUK/UPRT1/ATAAH-2/APE2/NA/NA/MSP-1/NA/NDHE	35
GO:0015994	BP	GO:0015994	chlorophyll metabolic process	23/1206	189/20876	0.000591975	0.0111073	0.00973233	ATPUB44/NA/ACT1/ATCAO/NA/PIF1/NA/ATHS1/ACSF/GUN4/ATPC1/AtCLA1/ATNYE1/CHLM/PORB/SQD2/ATLDA/NA/CaS/AHK2/NA/ETFBETA/GATA21	23
GO:0006720	BP	GO:0006720	isoprenoid metabolic process	47/1206	497/20876	0.000632455	0.0117127	0.0102628	LSMT-L/NDF1/ABA3/FUG1/ATPUB44/NA/ACT1/GGPS6/ddf2/LUP5/NA/NA/ATKS/NA/PIF1/NA/SQE2/NA/NA/ATF1/RPS2/NA/PTAC13/NA/MFP1/ATHS1/AtMYB4R1/EMB1865/UGT71B6/LAS1/NA/ACSF/GUN4/ATPC1/AtCLA1/ATGA2OX8/CHLM/MRL1/LTO1/SQD2/ATLDA/AtRGL3/CaS/G6PD1/NA/NA/NDHE	47
GO:0008299	BP	GO:0008299	isoprenoid biosynthetic process	45/1206	472/20876	0.000689504	0.0126056	0.0110451	LSMT-L/NDF1/ABA3/FUG1/ATPUB44/NA/ACT1/GGPS6/ddf2/LUP5/NA/NA/ATKS/NA/PIF1/NA/SQE2/NA/NA/ATF1/RPS2/NA/PTAC13/NA/MFP1/ATHS1/AtMYB4R1/EMB1865/LAS1/NA/ACSF/GUN4/ATPC1/AtCLA1/CHLM/MRL1/LTO1/SQD2/ATLDA/AtRGL3/CaS/G6PD1/NA/NA/NDHE	45
GO:0009751	BP	GO:0009751	response to salicylic acid	45/1206	473/20876	0.000720606	0.0130074	0.0113972	ATMLO2/ABA3/CHS1/AtMYB51/ATCDPK1/ATLFNR2/WAK2/ATERF11/PRK/AFP1/AtEIL3/NA/NA/ATWAKL10/AtMUR3/AtRLP23/AtPIF4/LBD41/AT-SYR1/CRK4/ATMYB48/MYB77/OBP1/AtIDD2/ATCPK32/NA/ATGID1B/AtRLP46/ORP1C/ACD6/ATNPR4/NA/NA/NA/ATMYB4/RVE1/AtRGL3/CIR1/ATBI-1/NA/ATCBL2/ATTRP1/ATMYB59/AtMYB28/MSP-1	45
GO:0010200	BP	GO:0010200	response to chitin	41/1206	421/20876	0.000772867	0.0137764	0.012071	ATMLO2/AtPEPR2/AtMYB51/NA/ATLFNR2/NA/ATERF11/PRK/NA/NA/NA/atnudt21/NA/NA/NA/AtPFA-DSP3/NA/AT-SYR1/AtCAF1a/MYB77/ATSZF1/ATCPK32/AtWRKY22/ATSYP42/ORP1C/RHA1B/ATERF6/CRK28/NA/LecRK-VII.2/NA/SAUR21/AT-HSFA3/NA/NA/CML24/CCR4/ATMYB59/NPX1/NA/MSP-1	41
GO:0006470	BP	GO:0006470	protein dephosphorylation	22/1206	181/20876	0.000783049	0.0137855	0.012079	GAPA-2/PTAC6/PRK/NA/LQY1/PETE1/NA/AtRLP23/AtPIF4/AT-SYR1/PSBTN/AtIDD2/NA/AtRLP46/ATPC1/EMB3136/NA/APE2/AtI-2/ATCBL2/NPL1/MSP-1	22
GO:1901607	BP	GO:1901607	alpha-amino acid biosynthetic process	38/1206	382/20876	0.000797932	0.0138762	0.0121585	ELP/NA/PSAF/PRK/ATCAO/FMO/NA/PETE1/PnsL1/NA/AK3/NA/CAB4/ACSF/GUN4/ATPC1/ATMSRB5/LHCB5/AtCLA1/CER2/PORB/PSAE-1/HISN7/NA/CARAB-AK-LYS/AGP25/NA/CaS/ATCYSD2/DES1/NA/ATUK/UPRT1/ATAAH-2/APE2/NA/NA/MSP-1/NA	38
GO:0009069	BP	GO:0009069	serine family amino acid metabolic process	28/1206	255/20876	0.000852013	0.0146382	0.0128261	ELP/PSAF/PRK/ATCAO/FMO/NA/PETE1/PnsL1/NA/NA/CAB4/ACSF/GUN4/ATPC1/ATMSRB5/LHCB5/AtCLA1/CER2/PORB/PSAE-1/AGP25/NA/CaS/ATCYSD2/DES1/APE2/MSP-1/NDHE	28
GO:0010557	BP	GO:0010557	positive regulation of macromolecule biosynthetic process	45/1206	479/20876	0.000934737	0.0158683	0.0139039	MORF9/PTAC6/ATCAO/AFP1/AtHB33/NA/NA/AtIDD5/NA/NA/ATBZIP34/PTAC13/ANAC053/ATEBP/NA/NA/ATATM/OBP1/AtIDD2/ATSSL4/NA/GUN4/NA/ATPC1/NA/RDR2/AtCLA1/NA/PTAC14/AESP/NA/PORB/atbzip14/DOF4.7/pde191/EMB3136/ATE2FB/ATHD2/PYRD/LSU2/atylmg3/GATA21/NPL1/MSP-1/HOS15	45
GO:0010103	BP	GO:0010103	stomatal complex morphogenesis	19/1206	149/20876	0.000976156	0.0163765	0.0143492	GAPA-2/AtPEPR2/ATLFNR2/PRK/AtHB33/BRL2/NA/NA/AtRLP36/PTAC14/NA/NA/MRL1/pde191/NA/ATBRI1/EMB3136/HCF106/NPL1	19
GO:0043085	BP	GO:0043085	positive regulation of catalytic activity	16/1206	116/20876	0.00103188	0.01711	0.0149919	NA/NA/NA/NA/DPE2/ATF1/PDE329/GUN4/ATHM2/ATPC1/NA/NA/CaS/atylmg3/AtPLR1/NPL1	16
GO:0051173	BP	GO:0051173	positive regulation of nitrogen compound metabolic process	46/1206	496/20876	0.00107791	0.0176677	0.0154806	MORF9/PTAC6/ATCAO/ORTH5/AFP1/AtHB33/NA/NA/AtIDD5/NA/NA/ATBZIP34/PTAC13/ANAC053/ATEBP/NA/NA/ATATM/OBP1/AtIDD2/ATSSL4/NA/GUN4/NA/ATPC1/NA/RDR2/AtCLA1/NA/PTAC14/AESP/NA/PORB/atbzip14/DOF4.7/pde191/EMB3136/ATE2FB/ATHD2/PYRD/LSU2/atylmg3/GATA21/NPL1/MSP-1/HOS15	46
GO:0010243	BP	GO:0010243	response to organonitrogen compound	42/1206	443/20876	0.00113972	0.0182778	0.0160152	ATMLO2/AtPEPR2/AtMYB51/NA/ATLFNR2/NA/ATERF11/PRK/NA/NA/NA/atnudt21/NA/NA/NA/AtPFA-DSP3/NA/AT-SYR1/AtCAF1a/MYB77/ATSZF1/ATCPK32/AtWRKY22/ATSYP42/ORP1C/RHA1B/ATERF6/CRK28/NA/LecRK-VII.2/NA/SAUR21/AT-HSFA3/NA/NA/BIP1/CML24/CCR4/ATMYB59/NPX1/NA/MSP-1	42
GO:0090626	BP	GO:0090626	plant epidermis morphogenesis	31/1206	298/20876	0.00114076	0.0182778	0.0160152	GAPA-2/AtPEPR2/ARF11/ATLFNR2/PRK/AT-GTL1/ATHB-15/SVB/AtHB33/BRL2/NA/NA/EDA28/AtAUX1/AtRLP36/ATATM/PTAC14/AESP/NA/NA/MRL1/pde191/NA/ATBRI1/EMB3136/ATE2FB/WVD2/ABIL4/HCF106/NPL1/IFL	31
GO:0055085	BP	GO:0055085	transmembrane transport	38/1206	390/20876	0.00117022	0.0183842	0.0161084	PKS2/ATNHX8/ABA3/HCF173/FUG1/ABCB14/NDH-O/NA/NA/ATUBC24/NA/NA/NIP7;1/NA/ABCB19/JK224/ATSSL4/NA/ATPC1/ATCRY1/LHCB5/AtCLA1/PHYD/ATNLM2/NA/CHLM/NA/NA/G6PD1/APE2/NA/AAP6/HCF106/APO2/NPL1/ATPF/ATP8/ORF25	38
GO:0032268	BP	GO:0032268	regulation of cellular protein metabolic process	29/1206	273/20876	0.00117319	0.0183842	0.0161084	GAPA-2/PTAC6/PRK/ATCYCD1;1/AT;CDKD;1/NA/LQY1/PETE1/NA/AtIDD5/AtRLP23/AtPIF4/AtPFA-DSP3/AT-SYR1/ACK1/PSBTN/AtIDD2/NA/AtRLP46/ATPC1/NA/EMB3136/NA/IAA28/APE2/AtI-2/ATCBL2/NPL1/MSP-1	29
GO:0009451	BP	GO:0009451	RNA modification	33/1206	325/20876	0.00121399	0.0188168	0.0164875	MORF9/RPL10B/NA/NA/NA/NA/NA/RNE/NA/PnsL1/NA/NA/NA/NA/NA/ORRM1/NA/AtCAF1a/BPG2/PrfB3/NA/NA/NA/NA/MRL1/HD2C/ATLDA/EMB3136/ATHD2/NA/APO2/NPL1/NA	33
GO:0044093	BP	GO:0044093	positive regulation of molecular function	16/1206	118/20876	0.00124154	0.0190246	0.0166695	NA/NA/NA/NA/DPE2/ATF1/PDE329/GUN4/ATHM2/ATPC1/NA/NA/CaS/atylmg3/AtPLR1/NPL1	16
GO:0031328	BP	GO:0031328	positive regulation of cellular biosynthetic process	45/1206	486/20876	0.00125408	0.0190246	0.0166695	MORF9/PTAC6/ATCAO/AFP1/AtHB33/NA/NA/AtIDD5/NA/NA/ATBZIP34/PTAC13/ANAC053/ATEBP/NA/NA/ATATM/OBP1/AtIDD2/ATSSL4/NA/GUN4/NA/ATPC1/NA/RDR2/AtCLA1/NA/PTAC14/AESP/NA/PORB/atbzip14/DOF4.7/pde191/EMB3136/ATE2FB/ATHD2/PYRD/LSU2/atylmg3/GATA21/NPL1/MSP-1/HOS15	45
GO:0006073	BP	GO:0006073	cellular glucan metabolic process	37/1206	382/20876	0.00149811	0.0222532	0.0194985	ACD31.2/NA/LSMT-L/NA/NA/NA/AtMUR3/NA/NA/NA/DPE2/ATF1/NA/NA/NA/CRM3/NA/MFP1/ORRM1/PDE329/ATPC1/ATSS4/PORB/NA/NA/LTO1/ATLDA/NA/CaS/ATGWD3/atylmg3/ATUK/UPRT1/AtPLR1/APO2/NPL1/ATPA/PETB	37
GO:0044042	BP	GO:0044042	glucan metabolic process	37/1206	382/20876	0.00149811	0.0222532	0.0194985	ACD31.2/NA/LSMT-L/NA/NA/NA/AtMUR3/NA/NA/NA/DPE2/ATF1/NA/NA/NA/CRM3/NA/MFP1/ORRM1/PDE329/ATPC1/ATSS4/PORB/NA/NA/LTO1/ATLDA/NA/CaS/ATGWD3/atylmg3/ATUK/UPRT1/AtPLR1/APO2/NPL1/ATPA/PETB	37
GO:0051246	BP	GO:0051246	regulation of protein metabolic process	29/1206	279/20876	0.00163792	0.0240791	0.0210983	GAPA-2/PTAC6/PRK/ATCYCD1;1/AT;CDKD;1/NA/LQY1/PETE1/NA/AtIDD5/AtRLP23/AtPIF4/AtPFA-DSP3/AT-SYR1/ACK1/PSBTN/AtIDD2/NA/AtRLP46/ATPC1/NA/EMB3136/NA/IAA28/APE2/AtI-2/ATCBL2/NPL1/MSP-1	29
GO:1901659	BP	GO:1901659	glycosyl compound biosynthetic process	21/1206	181/20876	0.00183474	0.0266974	0.0233925	AtMYB51/ATLFNR2/WAK2/FMO/FMO/NA/NA/NA/ATKT4/UMAMIT47/NA/LTO1/SQD2/ATLDA/NA/ATUK/UPRT1/AtPLR1/APO2/NPL1/AtMYB28/NDHD	21
GO:0006364	BP	GO:0006364	rRNA processing	26/1206	244/20876	0.00196317	0.0282776	0.0247771	MORF9/GAPA-2/ATLFNR2/PTAC6/PRK/LQY1/RNE/NA/NA/PDE328/NA/PSBTN/NA/ACSF/GUN4/NA/ATPC1/LHCB5/PSAL/PTAC14/CHLM/PSAE-1/EMB3136/CaS/NPL1/MSP-1	26
GO:0009765	BP	GO:0009765	photosynthesis, light reaction	6/1206	24/20876	0.00200825	0.0286377	0.0250926	LQY1/LHB1B2/LHCA2/PSAB/PSBE/PSBH	6
GO:0016311	BP	GO:0016311	dephosphorylation	23/1206	207/20876	0.00203002	0.0286615	0.0251135	GAPA-2/PTAC6/PRK/NA/LQY1/PETE1/NA/AtRLP23/AtPIF4/AT-SYR1/PSBTN/AtIDD2/NA/AtRLP46/ATPC1/NA/EMB3136/NA/APE2/AtI-2/ATCBL2/NPL1/MSP-1	23
GO:0016144	BP	GO:0016144	S-glycoside biosynthetic process	20/1206	172/20876	0.00226579	0.0309605	0.0271279	AtMYB51/ATLFNR2/WAK2/FMO/FMO/NA/NA/NA/ATKT4/UMAMIT47/NA/LTO1/SQD2/ATLDA/NA/AtPLR1/APO2/NPL1/AtMYB28/NDHD	20
GO:0019758	BP	GO:0019758	glycosinolate biosynthetic process	20/1206	172/20876	0.00226579	0.0309605	0.0271279	AtMYB51/ATLFNR2/WAK2/FMO/FMO/NA/NA/NA/ATKT4/UMAMIT47/NA/LTO1/SQD2/ATLDA/NA/AtPLR1/APO2/NPL1/AtMYB28/NDHD	20
GO:0019761	BP	GO:0019761	glucosinolate biosynthetic process	20/1206	172/20876	0.00226579	0.0309605	0.0271279	AtMYB51/ATLFNR2/WAK2/FMO/FMO/NA/NA/NA/ATKT4/UMAMIT47/NA/LTO1/SQD2/ATLDA/NA/AtPLR1/APO2/NPL1/AtMYB28/NDHD	20
GO:0015995	BP	GO:0015995	chlorophyll biosynthetic process	16/1206	125/20876	0.0022797	0.0309605	0.0271279	ATPUB44/NA/ACT1/ATCAO/NA/PIF1/NA/ATHS1/ACSF/GUN4/ATPC1/AtCLA1/CHLM/PORB/SQD2/GATA21	16
GO:0016072	BP	GO:0016072	rRNA metabolic process	26/1206	247/20876	0.0023278	0.0313154	0.0274389	MORF9/GAPA-2/ATLFNR2/PTAC6/PRK/LQY1/RNE/NA/NA/PDE328/NA/PSBTN/NA/ACSF/GUN4/NA/ATPC1/LHCB5/PSAL/PTAC14/CHLM/PSAE-1/EMB3136/CaS/NPL1/MSP-1	26
GO:0071396	BP	GO:0071396	cellular response to lipid	36/1206	381/20876	0.00261828	0.0348941	0.0305745	NA/RHA2A/ABA3/AtPEPR2/ATCDPK1/ATERF11/HSR8/ABO3/AFP1/AtEIL3/ATKS/BRL2/PIF1/NA/ATGPX3/GBF3/AtPFA-DSP3/NA/NA/AT-SYR1/UGT71B6/NA/BPG2/ATCPK32/ATGID1B/EDL3/ORP1C/AGF1/ATBRI1/AtRGL3/ESE3/AtbZIP63/AHK2/ATBI-1/LTI65/GATA21	36
GO:0042793	BP	GO:0042793	plastid transcription	11/1206	72/20876	0.00268903	0.0355052	0.03111	FUG1/PTAC6/RNE/PTAC13/NA/PTAC14/NA/MRL1/EMB3136/NPL1/MSP-1	11
GO:0034660	BP	GO:0034660	ncRNA metabolic process	34/1206	358/20876	0.00312145	0.0408366	0.0357814	MORF9/GAPA-2/LSMT-L/FUG1/ATLFNR2/PTAC6/PRK/LQY1/RNE/NA/NA/PDE328/NA/PTAC13/MFP1/EMB1865/NA/PSBTN/NA/ACSF/GUN4/NA/ATPC1/LHCB5/PSAL/PTAC14/PRORP3/CHLM/PSAE-1/MRL1/EMB3136/CaS/NPL1/MSP-1	34
GO:0051640	BP	GO:0051640	organelle localization	20/1206	178/20876	0.00338108	0.0438311	0.0384052	LSMT-L/FUG1/PTAC6/PRK/RNE/ATEXO70H8/NA/PTAC13/MFP1/EMB1865/JK224/NA/ATCEN2/ATSSL4/NA/MRL1/EMB3136/PMI15/NPL1/MSP-1	20
GO:0009692	BP	GO:0009692	ethylene metabolic process	15/1206	119/20876	0.00357056	0.0438933	0.0384597	NA/NA/NA/NA/NA/NA/AtCAF1a/ATSZF1/DALL1/NA/ACCS7/NA/NA/NA/CCR4	15
GO:0009693	BP	GO:0009693	ethylene biosynthetic process	15/1206	119/20876	0.00357056	0.0438933	0.0384597	NA/NA/NA/NA/NA/NA/AtCAF1a/ATSZF1/DALL1/NA/ACCS7/NA/NA/NA/CCR4	15
GO:0043449	BP	GO:0043449	cellular alkene metabolic process	15/1206	119/20876	0.00357056	0.0438933	0.0384597	NA/NA/NA/NA/NA/NA/AtCAF1a/ATSZF1/DALL1/NA/ACCS7/NA/NA/NA/CCR4	15
GO:0043450	BP	GO:0043450	alkene biosynthetic process	15/1206	119/20876	0.00357056	0.0438933	0.0384597	NA/NA/NA/NA/NA/NA/AtCAF1a/ATSZF1/DALL1/NA/ACCS7/NA/NA/NA/CCR4	15
GO:1900673	BP	GO:1900673	olefin metabolic process	15/1206	119/20876	0.00357056	0.0438933	0.0384597	NA/NA/NA/NA/NA/NA/AtCAF1a/ATSZF1/DALL1/NA/ACCS7/NA/NA/NA/CCR4	15
GO:1900674	BP	GO:1900674	olefin biosynthetic process	15/1206	119/20876	0.00357056	0.0438933	0.0384597	NA/NA/NA/NA/NA/NA/AtCAF1a/ATSZF1/DALL1/NA/ACCS7/NA/NA/NA/CCR4	15
GO:0019288	BP	GO:0019288	isopentenyl diphosphate biosynthetic process, methylerythritol 4-phosphate pathway	24/1206	230/20876	0.00374843	0.0456502	0.0399991	LSMT-L/FUG1/ACT1/NA/NA/NA/ATF1/NA/PTAC13/MFP1/ATHS1/EMB1865/ACSF/ATPC1/AtCLA1/CHLM/MRL1/LTO1/SQD2/ATLDA/CaS/G6PD1/NA/NDHE	24
GO:0016143	BP	GO:0016143	S-glycoside metabolic process	22/1206	205/20876	0.00384153	0.0456502	0.0399991	AtMYB51/ATLFNR2/WAK2/FMO/FMO/NA/NA/NA/ATKT4/ATF1/MFP1/UMAMIT47/NA/LTO1/SQD2/ATLDA/NA/AtPLR1/APO2/NPL1/AtMYB28/NDHD	22
GO:0019757	BP	GO:0019757	glycosinolate metabolic process	22/1206	205/20876	0.00384153	0.0456502	0.0399991	AtMYB51/ATLFNR2/WAK2/FMO/FMO/NA/NA/NA/ATKT4/ATF1/MFP1/UMAMIT47/NA/LTO1/SQD2/ATLDA/NA/AtPLR1/APO2/NPL1/AtMYB28/NDHD	22
GO:0019760	BP	GO:0019760	glucosinolate metabolic process	22/1206	205/20876	0.00384153	0.0456502	0.0399991	AtMYB51/ATLFNR2/WAK2/FMO/FMO/NA/NA/NA/ATKT4/ATF1/MFP1/UMAMIT47/NA/LTO1/SQD2/ATLDA/NA/AtPLR1/APO2/NPL1/AtMYB28/NDHD	22
GO:0006778	BP	GO:0006778	porphyrin-containing compound metabolic process	23/1206	219/20876	0.00414125	0.0488051	0.0427635	ATPUB44/NA/ACT1/ATCAO/NA/PIF1/NA/ATHS1/ACSF/GUN4/ATPC1/AtCLA1/ATNYE1/CHLM/PORB/SQD2/ATLDA/NA/CaS/AHK2/NA/ETFBETA/GATA21	23
GO:0044436	CC	GO:0044436	thylakoid part	73/1381	381/24998	6.32414e-21	1.20791e-18	9.05351e-19	NA/NDF1/NA/ATLFNR2/AB180/AB140/PSAF/PRK/ATCAO/CRR23/NA/NA/NDH-O/LQY1/PETE1/NA/PSBX/NA/NIP2/NA/NA/LHB1B2/PnsL1/NA/MFP1/AtOCT4/PSBTN/RPL12-C/NA/NA/CAB4/ACSF/NA/LHCA2/ATHM2/ATPC1/LHCB5/PSAL/CHLM/PORB/NA/PSAE-1/CURT1D/NA/CaS/atylmg3/HCF106/LHCB3/MSP-1/PSBA/PSBK/ATPA/ATPF/ATPH/ATPI/PSBC/YCF9/PSAB/PSAA/RBCL/PETA/PSBL/PSBF/PSBE/PETG/PSAJ/PSBT/PSBH/PETB/PETD/PSAC/NDHE/NDHH	73
GO:0042651	CC	GO:0042651	thylakoid membrane	66/1381	339/24998	2.03107e-19	8.93517e-18	6.69707e-18	NDF1/NA/ATLFNR2/AB180/AB140/PSAF/PRK/ATCAO/CRR23/NA/NDH-O/LQY1/NA/PSBX/NA/NIP2/NA/NA/LHB1B2/PnsL1/NA/MFP1/AtOCT4/PSBTN/RPL12-C/NA/CAB4/ACSF/LHCA2/ATHM2/ATPC1/LHCB5/PSAL/CHLM/PORB/NA/PSAE-1/CURT1D/CaS/atylmg3/HCF106/LHCB3/MSP-1/PSBA/PSBK/ATPA/ATPF/ATPH/ATPI/PSBC/YCF9/PSAB/PSAA/RBCL/PETA/PSBL/PSBF/PSBE/PSAJ/PSBT/PSBH/PETB/PETD/PSAC/NDHE/NDHH	66
GO:0009535	CC	GO:0009535	chloroplast thylakoid membrane	64/1381	322/24998	2.37494e-19	8.93517e-18	6.69707e-18	NDF1/NA/ATLFNR2/AB180/AB140/PSAF/PRK/NA/NDH-O/LQY1/NA/PSBX/NA/NIP2/NA/NA/LHB1B2/PnsL1/NA/MFP1/AtOCT4/PSBTN/RPL12-C/NA/CAB4/ACSF/LHCA2/ATHM2/ATPC1/LHCB5/PSAL/CHLM/PORB/NA/PSAE-1/CURT1D/CaS/atylmg3/HCF106/LHCB3/MSP-1/PSBA/PSBK/ATPA/ATPF/ATPH/ATPI/PSBC/YCF9/PSAB/PSAA/RBCL/PETA/PSBL/PSBF/PSBE/PSAJ/PSBT/PSBH/PETB/PETD/PSAC/NDHE/NDHH	64
GO:0009534	CC	GO:0009534	chloroplast thylakoid	75/1381	425/24998	2.72994e-19	8.93517e-18	6.69707e-18	NA/NDF1/NA/ATLFNR2/AB180/AB140/PSAF/PRK/NA/NA/NA/NDH-O/LQY1/PETE1/NA/PSBX/NA/NIP2/NA/NA/LHB1B2/PnsL1/ATF1/NA/MFP1/AtOCT4/PSBTN/RPL12-C/NA/NA/CAB4/ACSF/NA/LHCA2/ATHM2/AtRbcX1/ATPC1/LHCB5/PSAL/CHLM/PORB/NA/PSAE-1/CURT1D/NA/NA/CaS/atylmg3/APE2/HCF106/LHCB3/MSP-1/PSBA/PSBK/ATPA/ATPF/ATPH/ATPI/PSBC/YCF9/PSAB/PSAA/RBCL/PETA/PSBL/PSBF/PSBE/PSAJ/PSBT/PSBH/PETB/PETD/PSAC/NDHE/NDHH	75
GO:0031976	CC	GO:0031976	plastid thylakoid	75/1381	425/24998	2.72994e-19	8.93517e-18	6.69707e-18	NA/NDF1/NA/ATLFNR2/AB180/AB140/PSAF/PRK/NA/NA/NA/NDH-O/LQY1/PETE1/NA/PSBX/NA/NIP2/NA/NA/LHB1B2/PnsL1/ATF1/NA/MFP1/AtOCT4/PSBTN/RPL12-C/NA/NA/CAB4/ACSF/NA/LHCA2/ATHM2/AtRbcX1/ATPC1/LHCB5/PSAL/CHLM/PORB/NA/PSAE-1/CURT1D/NA/NA/CaS/atylmg3/APE2/HCF106/LHCB3/MSP-1/PSBA/PSBK/ATPA/ATPF/ATPH/ATPI/PSBC/YCF9/PSAB/PSAA/RBCL/PETA/PSBL/PSBF/PSBE/PSAJ/PSBT/PSBH/PETB/PETD/PSAC/NDHE/NDHH	75
GO:0034357	CC	GO:0034357	photosynthetic membrane	66/1381	341/24998	2.80686e-19	8.93517e-18	6.69707e-18	NDF1/NA/ATLFNR2/AB180/AB140/PSAF/PRK/ATCAO/CRR23/NA/NDH-O/LQY1/NA/PSBX/NA/NIP2/NA/NA/LHB1B2/PnsL1/NA/MFP1/AtOCT4/PSBTN/RPL12-C/NA/CAB4/ACSF/LHCA2/ATHM2/ATPC1/LHCB5/PSAL/CHLM/PORB/NA/PSAE-1/CURT1D/CaS/atylmg3/HCF106/LHCB3/MSP-1/PSBA/PSBK/ATPA/ATPF/ATPH/ATPI/PSBC/YCF9/PSAB/PSAA/RBCL/PETA/PSBL/PSBF/PSBE/PSAJ/PSBT/PSBH/PETB/PETD/PSAC/NDHE/NDHH	66
GO:0055035	CC	GO:0055035	plastid thylakoid membrane	64/1381	324/24998	3.31478e-19	9.04462e-18	6.7791e-18	NDF1/NA/ATLFNR2/AB180/AB140/PSAF/PRK/NA/NDH-O/LQY1/NA/PSBX/NA/NIP2/NA/NA/LHB1B2/PnsL1/NA/MFP1/AtOCT4/PSBTN/RPL12-C/NA/CAB4/ACSF/LHCA2/ATHM2/ATPC1/LHCB5/PSAL/CHLM/PORB/NA/PSAE-1/CURT1D/CaS/atylmg3/HCF106/LHCB3/MSP-1/PSBA/PSBK/ATPA/ATPF/ATPH/ATPI/PSBC/YCF9/PSAB/PSAA/RBCL/PETA/PSBL/PSBF/PSBE/PSAJ/PSBT/PSBH/PETB/PETD/PSAC/NDHE/NDHH	64
GO:0098796	CC	GO:0098796	membrane protein complex	59/1381	374/24998	3.08496e-13	7.36533e-12	5.52045e-12	NDF1/PSAF/CRR23/NDH-O/CRR3/NA/WDR55/NA/PnsL1/MEE67/AT-SYR1/PSBTN/LHCA2/ATPC1/LHCB5/PSAL/NA/PSAE-1/NA/NA/EFO2/NA/HCF106/NA/NA/MSP-1/SDH1-1/HOS15/PSBA/PSBK/ATPA/ATPF/ATPI/PSBC/YCF9/PSAB/PSAA/PSBE/PSAJ/PSBT/PSBH/PSAC/NAD5/NAD9/COX2/ATP8/NAD7/NAD5/NAD1/ORF25/NAD4L/COX3/ATP9/ATP6-2/ATP1/NAD1/ORF291/NAD2/COX1	59
GO:0009521	CC	GO:0009521	photosystem	19/1381	51/24998	9.99688e-12	2.12156e-10	1.59015e-10	PSAF/PnsL1/PSBTN/LHCA2/LHCB5/PSAL/PSAE-1/MSP-1/PSBA/PSBK/PSBC/YCF9/PSAB/PSAA/PSBE/PSAJ/PSBT/PSBH/PSAC	19
GO:0009523	CC	GO:0009523	photosystem II	11/1381	32/24998	6.17811e-07	1.14991e-05	8.61881e-06	PnsL1/PSBTN/LHCB5/MSP-1/PSBA/PSBK/PSBC/YCF9/PSBE/PSBT/PSBH	11
GO:0010287	CC	GO:0010287	plastoglobule	16/1381	68/24998	6.62254e-07	1.14991e-05	8.61881e-06	AB180/PSAF/NA/LHB1B2/CAB4/LHCB5/PSAL/PSAE-1/ATSCAR4/MSP-1/PSBA/ATPA/PSBC/PSAB/PSAA/RBCL	16
GO:0009522	CC	GO:0009522	photosystem I	8/1381	19/24998	3.71498e-06	5.91301e-05	4.43191e-05	PSAF/LHCA2/PSAL/PSAE-1/PSAB/PSAA/PSAJ/PSAC	8
GO:0070069	CC	GO:0070069	cytochrome complex	9/1381	27/24998	8.83833e-06	0.000129855	9.73289e-05	NA/PETA/PETG/PETB/PETD/COX2/COX3/ORF291/COX1	9
GO:0009538	CC	GO:0009538	photosystem I reaction center	6/1381	11/24998	1.02148e-05	0.000139359	0.000104452	PSAF/PSAL/PSAE-1/PSAB/PSAA/PSAJ	6
GO:0098807	CC	GO:0098807	chloroplast thylakoid membrane protein complex	9/1381	31/24998	3.11087e-05	0.000396117	0.000296897	PnsL1/PSBTN/ATPC1/LHCB5/MSP-1/PSBK/ATPA/ATPI/YCF9	9
GO:0009986	CC	GO:0009986	cell surface	6/1381	14/24998	5.74912e-05	0.000686301	0.000514395	ATPIN3/ABR/AtAUX1/JK224/FLA4/ACR4	6
GO:0098800	CC	GO:0098800	inner mitochondrial membrane protein complex	20/1381	140/24998	8.89e-05	0.000998818	0.000748632	MEE67/NA/NA/SDH1-1/NAD5/NAD9/COX2/ATP8/NAD7/NAD5/NAD1/ORF25/COX3/ATP9/ATP6-2/ATP1/NAD1/ORF291/NAD2/COX1	20
GO:0098798	CC	GO:0098798	mitochondrial protein complex	21/1381	155/24998	0.000129883	0.0013782	0.00103298	RPS2/MEE67/NA/NA/SDH1-1/NAD5/NAD9/COX2/ATP8/NAD7/NAD5/NAD1/ORF25/COX3/ATP9/ATP6-2/ATP1/NAD1/ORF291/NAD2/COX1	21
GO:0030076	CC	GO:0030076	light-harvesting complex	7/1381	25/24998	0.000308271	0.00309893	0.00232271	AB180/AB140/LHB1B2/CAB4/LHCA2/LHCB5/LHCB3	7
GO:0044455	CC	GO:0044455	mitochondrial membrane part	20/1381	162/24998	0.000637681	0.00608986	0.00456445	MEE67/NA/NA/SDH1-1/NAD5/NAD9/COX2/ATP8/NAD7/NAD5/NAD1/ORF25/COX3/ATP9/ATP6-2/ATP1/NAD1/ORF291/NAD2/COX1	20
GO:0098803	CC	GO:0098803	respiratory chain complex	15/1381	107/24998	0.00079322	0.00721453	0.00540742	NA/NA/SDH1-1/NAD5/NAD9/COX2/NAD7/NAD5/NAD1/NAD4L/COX3/NAD1/ORF291/NAD2/COX1	15
GO:0070469	CC	GO:0070469	respiratory chain	15/1381	108/24998	0.000875005	0.00759664	0.00569382	NA/NA/SDH1-1/NAD5/NAD9/COX2/NAD7/NAD5/NAD1/NAD4L/COX3/NAD1/ORF291/NAD2/COX1	15
GO:0019866	CC	GO:0019866	organelle inner membrane	28/1381	273/24998	0.00125385	0.0104124	0.00780431	ATCAO/MEE67/ACSF/ANTR2/ATMTM1/NA/ABAR/NA/NA/NA/NA/SDH1-1/NAD5/NAD9/COX2/ATP8/NAD7/NAD5/NAD1/ORF25/COX3/ATP9/ATP6-2/ATP1/NAD1/ORF291/NAD2/COX1	28
GO:0005746	CC	GO:0005746	mitochondrial respiratory chain	14/1381	102/24998	0.00144017	0.0113711	0.00852281	NA/NA/SDH1-1/NAD5/NAD9/COX2/NAD7/NAD5/NAD1/COX3/NAD1/ORF291/NAD2/COX1	14
GO:0010598	CC	GO:0010598	NAD(P)H dehydrogenase complex (plastoquinone)	4/1381	10/24998	0.00148836	0.0113711	0.00852281	NDF1/CRR23/NDH-O/CRR3	4
GO:0045259	CC	GO:0045259	proton-transporting ATP synthase complex	6/1381	24/24998	0.00160002	0.011754	0.00880981	ATPF/ATP8/ORF25/ATP9/ATP6-2/ATP1	6
GO:0005743	CC	GO:0005743	mitochondrial inner membrane	23/1381	220/24998	0.00255434	0.0180696	0.0135435	MEE67/ATMTM1/NA/NA/NA/NA/SDH1-1/NAD5/NAD9/COX2/ATP8/NAD7/NAD5/NAD1/ORF25/COX3/ATP9/ATP6-2/ATP1/NAD1/ORF291/NAD2/COX1	23
GO:0016469	CC	GO:0016469	proton-transporting two-sector ATPase complex	6/1381	27/24998	0.00305346	0.0204034	0.0152927	ATPF/ATP8/ORF25/ATP9/ATP6-2/ATP1	6
GO:0030095	CC	GO:0030095	chloroplast photosystem II	5/1381	19/24998	0.00309789	0.0204034	0.0152927	PnsL1/PSBTN/MSP-1/PSBK/YCF9	5
GO:0009654	CC	GO:0009654	photosystem II oxygen evolving complex	4/1381	13/24998	0.00443491	0.0282356	0.0211631	PnsL1/MSP-1/PSBE/PSBH	4
GO:0005753	CC	GO:0005753	mitochondrial proton-transporting ATP synthase complex	5/1381	22/24998	0.00611275	0.0376625	0.0282287	ATP8/ORF25/ATP9/ATP6-2/ATP1	5
GO:0098552	CC	GO:0098552	side of membrane	11/1381	84/24998	0.00641685	0.0383005	0.0287069	NA/WDR55/NA/JK224/FLA4/NA/NA/EFO2/NA/NA/HOS15	11
GO:0009898	CC	GO:0009898	cytoplasmic side of plasma membrane	10/1381	74/24998	0.00733966	0.042481	0.0318403	NA/WDR55/NA/JK224/NA/NA/EFO2/NA/NA/HOS15	10
GO:1990204	CC	GO:1990204	oxidoreductase complex	14/1381	123/24998	0.00803238	0.045123	0.0338205	PnsL1/NA/NA/MSP-1/SDH1-1/PSBE/PSBH/NAD5/NAD9/NAD7/NAD5/NAD1/NAD1/NAD2	14
GO:0046906	MF	GO:0046906	tetrapyrrole binding	14/1173	47/20495	2.15739e-07	8.78058e-05	8.12996e-05	AB180/AB140/LHB1B2/CAB4/GUN4/LHCA2/LHCB5/PSBA/PSBC/PSAB/PSAA/PSBE/PSBT/PETB	14
GO:0016168	MF	GO:0016168	chlorophyll binding	11/1173	32/20495	8.7162e-07	0.000177375	0.000164232	AB180/AB140/LHB1B2/CAB4/LHCA2/LHCB5/PSBA/PSBC/PSAB/PSAA/PSBT	11
GO:0048037	MF	GO:0048037	cofactor binding	18/1173	104/20495	2.33024e-05	0.00316136	0.00292711	AB180/AB140/LHB1B2/JK224/CAB4/LHCA2/ATGSTF2/LHCB5/APAO/AtPLR1/NPL1/PSBA/PSBC/PSAB/PSAA/PSBE/PSBT/PETB	18
GO:0004129	MF	GO:0004129	cytochrome-c oxidase activity	6/1173	14/20495	6.99785e-05	0.00406875	0.00376726	NA/NA/COX2/COX3/ORF291/COX1	6
GO:0015002	MF	GO:0015002	heme-copper terminal oxidase activity	6/1173	14/20495	6.99785e-05	0.00406875	0.00376726	NA/NA/COX2/COX3/ORF291/COX1	6
GO:0016675	MF	GO:0016675	oxidoreductase activity, acting on a heme group of donors	6/1173	14/20495	6.99785e-05	0.00406875	0.00376726	NA/NA/COX2/COX3/ORF291/COX1	6
GO:0016676	MF	GO:0016676	oxidoreductase activity, acting on a heme group of donors, oxygen as acceptor	6/1173	14/20495	6.99785e-05	0.00406875	0.00376726	NA/NA/COX2/COX3/ORF291/COX1	6
GO:0016651	MF	GO:0016651	oxidoreductase activity, acting on NAD(P)H	15/1173	86/20495	9.98239e-05	0.00507854	0.00470223	ATLFNR2/NA/LTO1/NA/NDHD/NDHE/NDHG/NDHH/NAD5/NAD9/NAD7/NAD5/NAD1/NAD4L/NAD2	15
GO:0003954	MF	GO:0003954	NADH dehydrogenase activity	9/1173	36/20495	0.000147558	0.00667291	0.00617846	NA/NA/NAD5/NAD9/NAD7/NAD5/NAD1/NAD4L/NAD2	9
GO:0038023	MF	GO:0038023	signaling receptor activity	10/1173	51/20495	0.000540154	0.0219843	0.0203553	ARK2/NA/PSY1R/BRL2/JK224/ACR4/ATCRY1/PHYD/AHK2/NPL1	10

## Sheet: wound_GO_RPFdiff | RNAdiff
	ONTOLOGY	ID	Description	GeneRatio	BgRatio	pvalue	p.adjust	qvalue	geneID	Count
GO:0051604	BP	GO:0051604	protein maturation	18/1072	70/20876	9.80276e-09	1.39297e-05	1.27126e-05	NA/AtELP2/CIA1/NA/NA/ASPGB1/NA/ATSTE24/TOPP7/NA/NA/NA/NA/NA/PES/emb2473/AtNLE/PRH75	18
GO:0048193	BP	GO:0048193	Golgi vesicle transport	33/1072	310/20876	6.27968e-05	0.034871	0.0318242	ABCC5/PLL5/NA/MNS3/ACT8/ATDI19/UBC28/ATVPS45/NA/ATRER1C1/CXIP4/ATFAH1/NA/APM2/NA/ATSTE24/NA/ATCUL1/AR1/NA/NA/NA/ATVAMP711/APP1/ATRER1A/ATPEP12/NA/NA/NA/AtLARP6a/SSP4/NOI/RPT3	33
GO:0001510	BP	GO:0001510	RNA methylation	22/1072	172/20876	7.36193e-05	0.034871	0.0318242	NA/NA/NA/STRS1/ATNUC-L1/NA/NA/NA/NA/NA/NA/NA/NA/NA/NA/NA/NA/NA/NA/TOZ/ATFBR1/PRH75	22
GO:0005802	CC	GO:0005802	trans-Golgi network	30/1242	226/24998	9.5531e-07	0.000145162	0.000139299	NA/MGP2/NA/ATRABA1B/NA/MNS3/NA/ATVPS45/OSU1/GAUT10/NA/VHA-A1/PRA1.B2/NA/ATMAPK6/APY1/GAE6/GAUT8/ATHSGBP/NA/IRX14/NA/NA/NA/NA/APY2/NA/HMA7/AGD5/NA	30
GO:0098791	CC	GO:0098791	Golgi subcompartment	32/1242	254/24998	1.35035e-06	0.000145162	0.000139299	NA/MGP2/NA/ATRABA1B/NA/MNS3/NA/ATVPS45/OSU1/GAUT10/NA/VHA-A1/PRA1.B2/NA/ATMAPK6/APY1/GAE6/GAUT8/ATHSGBP/NA/IRX14/ATNST-KT1/NA/NA/NA/NA/NA/APY2/NA/HMA7/AGD5/NA	32
GO:0005768	CC	GO:0005768	endosome	33/1242	276/24998	2.97471e-06	0.000213187	0.000204576	NA/MGP2/NA/NA/MNS3/NA/OSU1/GAUT10/NA/VHA-A1/ATVAMP722/PRA1.B2/NA/APY1/GAE6/GAUT8/VPS37-1/ATHSGBP/NA/ATBAK1/AtMORC1/IRX14/NA/NA/NA/NA/ATPEP12/APY2/NA/HMA7/AGD5/NA/ATRAB-A2D	33
GO:0044431	CC	GO:0044431	Golgi apparatus part	32/1242	270/24998	5.03259e-06	0.000270502	0.000259576	NA/MGP2/NA/ATRABA1B/NA/MNS3/NA/ATVPS45/OSU1/GAUT10/NA/VHA-A1/PRA1.B2/NA/ATMAPK6/APY1/GAE6/GAUT8/ATHSGBP/NA/IRX14/ATNST-KT1/NA/NA/NA/NA/NA/APY2/NA/HMA7/AGD5/NA	32
GO:0031410	CC	GO:0031410	cytoplasmic vesicle	34/1242	313/24998	1.70786e-05	0.000611984	0.000587265	NA/MGP2/NA/NA/MNS3/NA/OSU1/GAUT10/NA/VHA-A1/ATVAMP722/PRA1.B2/NA/APY1/NA/GAE6/GAUT8/VPS37-1/ATHSGBP/NA/ATBAK1/AtMORC1/IRX14/NA/NA/NA/NA/ATPEP12/APY2/NA/HMA7/AGD5/NA/ATRAB-A2D	34
GO:0097708	CC	GO:0097708	intracellular vesicle	34/1242	313/24998	1.70786e-05	0.000611984	0.000587265	NA/MGP2/NA/NA/MNS3/NA/OSU1/GAUT10/NA/VHA-A1/ATVAMP722/PRA1.B2/NA/APY1/NA/GAE6/GAUT8/VPS37-1/ATHSGBP/NA/ATBAK1/AtMORC1/IRX14/NA/NA/NA/NA/ATPEP12/APY2/NA/HMA7/AGD5/NA/ATRAB-A2D	34
GO:0031982	CC	GO:0031982	vesicle	34/1242	325/24998	3.71406e-05	0.00114075	0.00109467	NA/MGP2/NA/NA/MNS3/NA/OSU1/GAUT10/NA/VHA-A1/ATVAMP722/PRA1.B2/NA/APY1/NA/GAE6/GAUT8/VPS37-1/ATHSGBP/NA/ATBAK1/AtMORC1/IRX14/NA/NA/NA/NA/ATPEP12/APY2/NA/HMA7/AGD5/NA/ATRAB-A2D	34
GO:0031981	CC	GO:0031981	nuclear lumen	40/1242	457/24998	0.000399733	0.0107428	0.0103089	ABO4/STIPL1/NOF1/ATNUC-L1/MED9/At-SCL33/MCM5/U2B''/ETG1/NA/NA/DIM1A/NA/AAC1/ATCDC48/EIF4A1/HAF2/ATMSH1/ATMSH7/PP2A-4/EZA1/ATCUL1/3xHMG-box2/AtLa1/NA/GATA3/AT-HSC70-1/NA/NA/ABAP1/PES/TOZ/RAN2/AtRAD21.1/ATFBR1/NA/NRPB7/PRH75/SDN3/NA	40
GO:0008026	MF	GO:0008026	ATP-dependent helicase activity	16/1043	85/20495	5.16427e-06	0.00103027	0.000986647	emb2411/RCF1/STRS1/NA/NA/EIF4A1/NA/NA/ATRECQ3/NA/ATRH25/NA/ATXPB1/NA/PRH75/NA	16
GO:0070035	MF	GO:0070035	purine NTP-dependent helicase activity	16/1043	85/20495	5.16427e-06	0.00103027	0.000986647	emb2411/RCF1/STRS1/NA/NA/EIF4A1/NA/NA/ATRECQ3/NA/ATRH25/NA/ATXPB1/NA/PRH75/NA	16
GO:0004386	MF	GO:0004386	helicase activity	20/1043	139/20495	2.52279e-05	0.00286793	0.00274649	emb2411/RCF1/STRS1/NA/CHR34/NA/EIF4A1/CHR40/NA/NA/ATRECQ3/NA/ATRH25/NA/ATXPB1/NA/NA/PRH75/NA/NA	20
GO:0016887	MF	GO:0016887	ATPase activity	42/1043	423/20495	2.87512e-05	0.00286793	0.00274649	PEX6/ABCC5/ACA3/emb2411/ABCG35/RCF1/STRS1/NA/NA/MCM5/ACA7/VHA-A1/ABCG33/APY1/NA/ATCDC48/EIF4A1/NA/ATMSH1/ATMSH7/NA/ABCA2/ABCA4/NA/NA/ACA10/NA/ATRECQ3/ABCD1/NA/ATRH25/APY2/NA/ABCG23/AATP1/ATXPB1/HMA7/CHL/NA/RPT3/PRH75/NA	42

## Sheet: wound_GO_RPFdiff | RNAdiff_up
	ONTOLOGY	ID	Description	GeneRatio	BgRatio	pvalue	p.adjust	qvalue	geneID	Count
GO:0051604	BP	GO:0051604	protein maturation	17/538	70/20876	1.69279e-12	2.02119e-09	1.69457e-09	PRH75/ASPGB1/NA/PES/AtNLE/NA/TOPP7/NA/NA/NA/NA/ATSTE24/NA/NA/emb2473/NA/AtELP2	17
GO:0048193	BP	GO:0048193	Golgi vesicle transport	31/538	310/20876	1.31378e-10	7.84327e-08	6.57582e-08	NA/ACT8/SSP4/AR1/NA/ATVAMP711/ATFAH1/ATCUL1/ATVPS45/APM2/ATPEP12/AtLARP6a/ATRER1A/ATSTE24/PLL5/NA/UBC28/APP1/NOI/NA/CXIP4/NA/NA/RPT3/MNS3/ABCC5/ATRER1C1/ATDI19/NA/NA/NA	31
GO:0001510	BP	GO:0001510	RNA methylation	22/538	172/20876	6.64768e-10	2.64578e-07	2.21823e-07	PRH75/STRS1/TOZ/NA/NA/NA/NA/ATNUC-L1/NA/NA/NA/NA/NA/NA/NA/NA/NA/NA/NA/NA/ATFBR1/NA	22
GO:0005996	BP	GO:0005996	monosaccharide metabolic process	27/538	330/20876	1.4329e-07	4.2772e-05	3.58602e-05	AT-HSC70-1/AtSAM1/AtSLD1/ACT8/ADL1C/NA/CYT1/ATPUMP1/TUA1/AAC1/APY1/EIF4A1/NA/NA/NA/NA/AGD7/NA/NA/ATB2/ATCYTC-A/RPT3/ATFX/IAR4/NA/GFAT/SAP5	27
GO:0006006	BP	GO:0006006	glucose metabolic process	22/538	256/20876	9.04188e-07	0.000180407	0.000151254	AT-HSC70-1/AtSAM1/AtSLD1/ACT8/NA/CYT1/ATPUMP1/TUA1/AAC1/EIF4A1/NA/NA/NA/AGD7/NA/NA/ATB2/ATCYTC-A/RPT3/IAR4/GFAT/SAP5	22
GO:0080135	BP	GO:0080135	regulation of cellular response to stress	28/538	385/20876	9.29105e-07	0.000180407	0.000151254	AAP2/NA/NA/ATVAMP711/ATVPS45/ATMAPK6/JAZ2/NA/AIB/PLL5/NA/VPS60.1/AMT1/ATWRKY25/ATPLC/ATPGIP2/FRK1/ATCKA1/ATSERK4/HCT/NA/EARLI1/ANAC083/NA/ATBAK1/AE7/RHF1A/ATCKA2	28
GO:0019318	BP	GO:0019318	hexose metabolic process	23/538	279/20876	1.05766e-06	0.000180407	0.000151254	AT-HSC70-1/AtSAM1/AtSLD1/ACT8/NA/CYT1/ATPUMP1/TUA1/AAC1/EIF4A1/NA/NA/NA/AGD7/NA/NA/ATB2/ATCYTC-A/RPT3/ATFX/IAR4/GFAT/SAP5	23
GO:0006606	BP	GO:0006606	protein import into nucleus	13/538	101/20876	1.97056e-06	0.000294107	0.00024658	TOZ/PES/NA/AtNOB1/RAN2/NA/NA/NA/AtLa1/NA/NA/AtELP2/NOF1	13
GO:0051170	BP	GO:0051170	import into nucleus	13/538	104/20876	2.75327e-06	0.000365266	0.00030624	TOZ/PES/NA/AtNOB1/RAN2/NA/NA/NA/AtLa1/NA/NA/AtELP2/NOF1	13
GO:0034504	BP	GO:0034504	protein localization to nucleus	13/538	106/20876	3.41758e-06	0.000408059	0.000342118	TOZ/PES/NA/AtNOB1/RAN2/NA/NA/NA/AtLa1/NA/NA/AtELP2/NOF1	13
GO:0009451	BP	GO:0009451	RNA modification	24/538	325/20876	4.28141e-06	0.000464728	0.000389629	PRH75/STRS1/TOZ/AtTRM11/NA/NA/NA/NA/ATNUC-L1/NA/NA/NA/DIM1A/NA/NA/NA/NA/NA/NA/NA/NA/NA/ATFBR1/NA	24
GO:0072594	BP	GO:0072594	establishment of protein localization to organelle	30/538	477/20876	7.33582e-06	0.000729914	0.000611962	TOZ/PES/AtTRM11/NA/AtNOB1/RAN2/NA/NA/NA/NA/NA/NA/NA/ATVPS45/APM2/NA/ATPEP12/AtLa1/(AT)VAP/UBC28/APP1/NA/CXIP4/NA/emb2473/NA/NA/ATDI19/AtELP2/NOF1	30
GO:0033365	BP	GO:0033365	protein localization to organelle	30/538	486/20876	1.05437e-05	0.000882092	0.000739548	TOZ/PES/AtTRM11/NA/AtNOB1/RAN2/NA/NA/NA/NA/NA/NA/NA/ATVPS45/APM2/NA/ATPEP12/AtLa1/(AT)VAP/UBC28/APP1/NA/CXIP4/NA/emb2473/NA/NA/ATDI19/AtELP2/NOF1	30
GO:0006913	BP	GO:0006913	nucleocytoplasmic transport	15/538	154/20876	1.10816e-05	0.000882092	0.000739548	TOZ/PES/NA/AtNOB1/NA/RAN2/NA/NA/NA/AtLa1/NA/NA/AtELP2/NOF1/ATESD4	15
GO:0051169	BP	GO:0051169	nuclear transport	15/538	154/20876	1.10816e-05	0.000882092	0.000739548	TOZ/PES/NA/AtNOB1/NA/RAN2/NA/NA/NA/AtLa1/NA/NA/AtELP2/NOF1/ATESD4	15
GO:0071407	BP	GO:0071407	cellular response to organic cyclic compound	26/538	393/20876	1.24209e-05	0.000912984	0.000765448	ATWRKY62/NA/ATGPA1/ARL/AIG1/ATMAPK6/THE1/JAZ2/AIB/PLL5/NA/VPS60.1/AMT1/ATWRKY25/ATPLC/BSK1/ATPGIP2/FRK1/ATSERK4/OBF5/NA/EARLI1/HMA7/BIM1/ATBAK1/RHF1A	26
GO:0010363	BP	GO:0010363	regulation of plant-type hypersensitive response	25/538	371/20876	1.33423e-05	0.000912984	0.000765448	AAP2/NA/NA/ATVAMP711/ATVPS45/ATMAPK6/JAZ2/NA/AIB/PLL5/NA/VPS60.1/AMT1/ATWRKY25/ATPLC/ATPGIP2/FRK1/ATSERK4/HCT/NA/EARLI1/ANAC083/NA/ATBAK1/RHF1A	25
GO:0043067	BP	GO:0043067	regulation of programmed cell death	26/538	396/20876	1.41812e-05	0.000912984	0.000765448	AAP2/NA/NA/ATVAMP711/ATFAH1/ATVPS45/ATMAPK6/JAZ2/NA/AIB/PLL5/NA/VPS60.1/AMT1/ATWRKY25/ATPLC/ATPGIP2/FRK1/ATSERK4/HCT/NA/EARLI1/ANAC083/NA/ATBAK1/RHF1A	26
GO:0017038	BP	GO:0017038	protein import	18/538	218/20876	1.52186e-05	0.000912984	0.000765448	TOZ/PES/NA/AtNOB1/RAN2/NA/NA/APM2/NA/AtLa1/UBC28/APP1/NA/CXIP4/NA/NA/AtELP2/NOF1	18
GO:0006612	BP	GO:0006612	protein targeting to membrane	25/538	374/20876	1.52929e-05	0.000912984	0.000765448	AAP2/NA/NA/ATVAMP711/ATVPS45/ATMAPK6/JAZ2/NA/AIB/PLL5/NA/VPS60.1/AMT1/ATWRKY25/ATPLC/ATPGIP2/FRK1/ATSERK4/HCT/NA/EARLI1/ANAC083/NA/ATBAK1/RHF1A	25
GO:0072657	BP	GO:0072657	protein localization to membrane	25/538	377/20876	1.74985e-05	0.000949694	0.000796226	AAP2/NA/NA/ATVAMP711/ATVPS45/ATMAPK6/JAZ2/NA/AIB/PLL5/NA/VPS60.1/AMT1/ATWRKY25/ATPLC/ATPGIP2/FRK1/ATSERK4/HCT/NA/EARLI1/ANAC083/NA/ATBAK1/RHF1A	25
GO:0090150	BP	GO:0090150	establishment of protein localization to membrane	25/538	377/20876	1.74985e-05	0.000949694	0.000796226	AAP2/NA/NA/ATVAMP711/ATVPS45/ATMAPK6/JAZ2/NA/AIB/PLL5/NA/VPS60.1/AMT1/ATWRKY25/ATPLC/ATPGIP2/FRK1/ATSERK4/HCT/NA/EARLI1/ANAC083/NA/ATBAK1/RHF1A	25
GO:0010941	BP	GO:0010941	regulation of cell death	26/538	404/20876	2.00383e-05	0.00104025	0.000872148	AAP2/NA/NA/ATVAMP711/ATFAH1/ATVPS45/ATMAPK6/JAZ2/NA/AIB/PLL5/NA/VPS60.1/AMT1/ATWRKY25/ATPLC/ATPGIP2/FRK1/ATSERK4/HCT/NA/EARLI1/ANAC083/NA/ATBAK1/RHF1A	26
GO:0045088	BP	GO:0045088	regulation of innate immune response	26/538	419/20876	3.72271e-05	0.00173782	0.00145699	AAP2/NA/NA/CYP79B3/ATVAMP711/ATVPS45/ATMAPK6/JAZ2/NA/AIB/PLL5/NA/VPS60.1/AMT1/ATWRKY25/ATPLC/ATPGIP2/FRK1/ATSERK4/HCT/NA/EARLI1/ANAC083/NA/ATBAK1/RHF1A	26
GO:0008219	BP	GO:0008219	cell death	29/538	496/20876	3.99333e-05	0.00173782	0.00145699	ATGPA1/AAP2/NA/NA/ATVAMP711/ATFAH1/ATVPS45/ATMAPK6/JAZ2/NA/AIB/PLL5/NA/VPS60.1/AMT1/ATWRKY25/ATPLC/ATPGIP2/FRK1/ATSERK4/HCT/OBF5/NA/EARLI1/HMA7/ANAC083/NA/ATBAK1/RHF1A	29
GO:0050776	BP	GO:0050776	regulation of immune response	26/538	421/20876	4.0322e-05	0.00173782	0.00145699	AAP2/NA/NA/CYP79B3/ATVAMP711/ATVPS45/ATMAPK6/JAZ2/NA/AIB/PLL5/NA/VPS60.1/AMT1/ATWRKY25/ATPLC/ATPGIP2/FRK1/ATSERK4/HCT/NA/EARLI1/ANAC083/NA/ATBAK1/RHF1A	26
GO:0009218	BP	GO:0009218	pyrimidine ribonucleotide metabolic process	13/538	133/20876	4.07756e-05	0.00173782	0.00145699	NA/NA/ATNUC-L1/NA/PNM1/NA/NA/AtLa1/NA/NA/NA/NA/RPS10	13
GO:0009220	BP	GO:0009220	pyrimidine ribonucleotide biosynthetic process	13/538	133/20876	4.07756e-05	0.00173782	0.00145699	NA/NA/ATNUC-L1/NA/PNM1/NA/NA/AtLa1/NA/NA/NA/NA/RPS10	13
GO:0006220	BP	GO:0006220	pyrimidine nucleotide metabolic process	13/538	134/20876	4.41143e-05	0.00173782	0.00145699	NA/NA/ATNUC-L1/NA/PNM1/NA/NA/AtLa1/NA/NA/NA/NA/RPS10	13
GO:0006221	BP	GO:0006221	pyrimidine nucleotide biosynthetic process	13/538	134/20876	4.41143e-05	0.00173782	0.00145699	NA/NA/ATNUC-L1/NA/PNM1/NA/NA/AtLa1/NA/NA/NA/NA/RPS10	13
GO:0002682	BP	GO:0002682	regulation of immune system process	26/538	424/20876	4.54005e-05	0.00173782	0.00145699	AAP2/NA/NA/CYP79B3/ATVAMP711/ATVPS45/ATMAPK6/JAZ2/NA/AIB/PLL5/NA/VPS60.1/AMT1/ATWRKY25/ATPLC/ATPGIP2/FRK1/ATSERK4/HCT/NA/EARLI1/ANAC083/NA/ATBAK1/RHF1A	26
GO:0009626	BP	GO:0009626	plant-type hypersensitive response	25/538	400/20876	4.65746e-05	0.00173782	0.00145699	AAP2/NA/NA/ATVAMP711/ATVPS45/ATMAPK6/JAZ2/NA/AIB/PLL5/NA/VPS60.1/AMT1/ATWRKY25/ATPLC/ATPGIP2/FRK1/ATSERK4/HCT/NA/EARLI1/ANAC083/NA/ATBAK1/RHF1A	25
GO:0034050	BP	GO:0034050	host programmed cell death induced by symbiont	25/538	401/20876	4.84995e-05	0.0017548	0.00147123	AAP2/NA/NA/ATVAMP711/ATVPS45/ATMAPK6/JAZ2/NA/AIB/PLL5/NA/VPS60.1/AMT1/ATWRKY25/ATPLC/ATPGIP2/FRK1/ATSERK4/HCT/NA/EARLI1/ANAC083/NA/ATBAK1/RHF1A	25
GO:0072528	BP	GO:0072528	pyrimidine-containing compound biosynthetic process	13/538	142/20876	8.05499e-05	0.00282872	0.00237161	NA/NA/ATNUC-L1/NA/PNM1/NA/NA/AtLa1/NA/NA/NA/NA/RPS10	13
GO:0009165	BP	GO:0009165	nucleotide biosynthetic process	27/538	468/20876	9.15221e-05	0.00308629	0.00258755	AT-HSC70-1/AtSAM1/NA/NA/NA/ATNUC-L1/NA/ATPEPC1/NA/NA/EIF4A1/PNM1/NA/PAB8/NA/NA/NA/AtLa1/NA/NA/VHA-E3/NA/ATB2/NA/RPS10/ATNUDT15/emb2734	27
GO:1901293	BP	GO:1901293	nucleoside phosphate biosynthetic process	27/538	469/20876	9.48198e-05	0.00308629	0.00258755	AT-HSC70-1/AtSAM1/NA/NA/NA/ATNUC-L1/NA/ATPEPC1/NA/NA/EIF4A1/PNM1/NA/PAB8/NA/NA/NA/AtLa1/NA/NA/VHA-E3/NA/ATB2/NA/RPS10/ATNUDT15/emb2734	27
GO:0006888	BP	GO:0006888	ER to Golgi vesicle-mediated transport	10/538	89/20876	9.74916e-05	0.00308629	0.00258755	NA/SSP4/AR1/ATCUL1/ATVPS45/ATSTE24/NA/RPT3/MNS3/ABCC5	10
GO:0046686	BP	GO:0046686	response to cadmium ion	27/538	470/20876	9.82236e-05	0.00308629	0.00258755	AT-HSC70-1/TCTP/AtSAM1/NA/ACT8/eEF-1Bb1/ATNTRA/RAN2/ACA3/ATPEPC1/TIF3I1/EIF4A1/SHM4/ATVAMP711/AAPT2/PAB8/NA/LysoPL2/NA/NAP1;2/EMB2755/ATCDC48/NA/PAB4/ATB2/IAR4/PLDBETA	27
GO:0012501	BP	GO:0012501	programmed cell death	26/538	448/20876	0.000111787	0.00336043	0.00281739	AAP2/NA/NA/ATVAMP711/ATFAH1/ATVPS45/ATMAPK6/JAZ2/NA/AIB/PLL5/NA/VPS60.1/AMT1/ATWRKY25/ATPLC/ATPGIP2/FRK1/ATSERK4/HCT/NA/EARLI1/ANAC083/NA/ATBAK1/RHF1A	26
GO:0019319	BP	GO:0019319	hexose biosynthetic process	14/538	167/20876	0.000112577	0.00336043	0.00281739	AT-HSC70-1/AtSAM1/ACT8/NA/CYT1/TUA1/AAC1/EIF4A1/NA/NA/ATB2/RPT3/ATFX/GFAT	14
GO:0006865	BP	GO:0006865	amino acid transport	18/538	255/20876	0.000118598	0.00345381	0.00289568	NA/NA/AAP2/TBL17/RHA3B/SSP4/ATCUL1/ATVPS45/AIP2/NA/ATMAP2K_ALPHA/FRK1/RPT3/MNS3/ABCC5/EARLI1/NA/NA	18
GO:0006007	BP	GO:0006007	glucose catabolic process	10/538	93/20876	0.000141328	0.00401775	0.00336849	AtSLD1/CYT1/ATPUMP1/NA/NA/AGD7/NA/ATCYTC-A/IAR4/SAP5	10
GO:0072527	BP	GO:0072527	pyrimidine-containing compound metabolic process	13/538	155/20876	0.00019512	0.00532606	0.00446538	NA/NA/ATNUC-L1/NA/PNM1/NA/NA/AtLa1/NA/NA/NA/NA/RPS10	13
GO:0019320	BP	GO:0019320	hexose catabolic process	10/538	97/20876	0.000200731	0.00532606	0.00446538	AtSLD1/CYT1/ATPUMP1/NA/NA/AGD7/NA/ATCYTC-A/IAR4/SAP5	10
GO:0046365	BP	GO:0046365	monosaccharide catabolic process	10/538	97/20876	0.000200731	0.00532606	0.00446538	AtSLD1/CYT1/ATPUMP1/NA/NA/AGD7/NA/ATCYTC-A/IAR4/SAP5	10
GO:0009260	BP	GO:0009260	ribonucleotide biosynthetic process	22/538	369/20876	0.00025498	0.00647758	0.00543082	AT-HSC70-1/AtSAM1/NA/NA/ATNUC-L1/NA/ATPEPC1/NA/EIF4A1/PNM1/NA/NA/NA/AtLa1/NA/NA/VHA-E3/NA/ATB2/NA/RPS10/ATNUDT15	22
GO:0046390	BP	GO:0046390	ribose phosphate biosynthetic process	22/538	369/20876	0.00025498	0.00647758	0.00543082	AT-HSC70-1/AtSAM1/NA/NA/ATNUC-L1/NA/ATPEPC1/NA/EIF4A1/PNM1/NA/NA/NA/AtLa1/NA/NA/VHA-E3/NA/ATB2/NA/RPS10/ATNUDT15	22
GO:0046364	BP	GO:0046364	monosaccharide biosynthetic process	14/538	183/20876	0.000293212	0.00729365	0.00611501	AT-HSC70-1/AtSAM1/ACT8/NA/CYT1/TUA1/AAC1/EIF4A1/NA/NA/ATB2/RPT3/ATFX/GFAT	14
GO:0009963	BP	GO:0009963	positive regulation of flavonoid biosynthetic process	10/538	103/20876	0.000328237	0.00797496	0.00668622	AAP2/NA/CYP98A3/ATVAMP711/NA/ATB2/HCT/NA/ANAC083/NA	10
GO:0006094	BP	GO:0006094	gluconeogenesis	13/538	164/20876	0.000339394	0.00797496	0.00668622	AT-HSC70-1/AtSAM1/ACT8/NA/CYT1/TUA1/AAC1/EIF4A1/NA/NA/ATB2/RPT3/GFAT	13
GO:0015711	BP	GO:0015711	organic anion transport	19/538	302/20876	0.000340639	0.00797496	0.00668622	NA/NA/AAP2/TBL17/RHA3B/SSP4/ATCUL1/ATVPS45/AIP2/NA/ATMAP2K_ALPHA/FRK1/ABCD1/RPT3/MNS3/ABCC5/EARLI1/NA/NA	19
GO:0010498	BP	GO:0010498	proteasomal protein catabolic process	15/538	209/20876	0.000359351	0.00810871	0.00679836	ACT8/FBL17/NA/CYT1/TUA1/AAC1/IDH-V/NA/UBC28/NA/ABCD1/ATUBC11/RPT3/GFAT/RHF1A	15
GO:0009863	BP	GO:0009863	salicylic acid mediated signaling pathway	21/538	353/20876	0.000359934	0.00810871	0.00679836	ATWRKY62/NA/ATGPA1/AIG1/ATMAPK6/JAZ2/AIB/PLL5/NA/VPS60.1/AMT1/ATWRKY25/ATPLC/ATPGIP2/FRK1/OBF5/NA/EARLI1/HMA7/ATBAK1/RHF1A	21
GO:0015849	BP	GO:0015849	organic acid transport	18/538	280/20876	0.000374252	0.00812468	0.00681175	NA/NA/AAP2/TBL17/RHA3B/SSP4/ATCUL1/ATVPS45/AIP2/NA/ATMAP2K_ALPHA/FRK1/RPT3/MNS3/ABCC5/EARLI1/NA/NA	18
GO:0046942	BP	GO:0046942	carboxylic acid transport	18/538	280/20876	0.000374252	0.00812468	0.00681175	NA/NA/AAP2/TBL17/RHA3B/SSP4/ATCUL1/ATVPS45/AIP2/NA/ATMAP2K_ALPHA/FRK1/RPT3/MNS3/ABCC5/EARLI1/NA/NA	18
GO:0071446	BP	GO:0071446	cellular response to salicylic acid stimulus	21/538	355/20876	0.000387855	0.00826962	0.00693327	ATWRKY62/NA/ATGPA1/AIG1/ATMAPK6/JAZ2/AIB/PLL5/NA/VPS60.1/AMT1/ATWRKY25/ATPLC/ATPGIP2/FRK1/OBF5/NA/EARLI1/HMA7/ATBAK1/RHF1A	21
GO:0071396	BP	GO:0071396	cellular response to lipid	22/538	381/20876	0.000395738	0.00828967	0.00695008	AIRP1/ATGPA1/ARL/TBL17/AIP2/ATMAPK6/THE1/AZF2/JAZ2/AIB/PLL5/NA/VPS60.1/AMT1/NA/ATPLC/BSK1/ATSERK4/NA/BIM1/ATSOT16/ATBAK1	22
GO:0009742	BP	GO:0009742	brassinosteroid mediated signaling pathway	6/538	39/20876	0.00045103	0.00882835	0.00740172	ARL/THE1/BSK1/ATSERK4/BIM1/ATBAK1	6
GO:0043401	BP	GO:0043401	steroid hormone mediated signaling pathway	6/538	39/20876	0.00045103	0.00882835	0.00740172	ARL/THE1/BSK1/ATSERK4/BIM1/ATBAK1	6
GO:0048545	BP	GO:0048545	response to steroid hormone	6/538	39/20876	0.00045103	0.00882835	0.00740172	ARL/THE1/BSK1/ATSERK4/BIM1/ATBAK1	6
GO:0071383	BP	GO:0071383	cellular response to steroid hormone stimulus	6/538	39/20876	0.00045103	0.00882835	0.00740172	ARL/THE1/BSK1/ATSERK4/BIM1/ATBAK1	6
GO:0016052	BP	GO:0016052	carbohydrate catabolic process	20/538	336/20876	0.0004895	0.00918619	0.00770173	AT-HSC70-1/AtSAM1/AtSLD1/CYT1/ATPUMP1/AT-BETA-AMY/ATPEPC1/NA/EIF4A1/ATBXL4/NA/NA/NA/AGD7/NA/ATB2/ATCYTC-A/IAR4/SAP5/BAM4	20
GO:0006498	BP	GO:0006498	N-terminal protein lipidation	12/538	149/20876	0.000492392	0.00918619	0.00770173	ARFA1E/ATGPA1/TBL17/NA/NA/AGD5/ATCUL1/(AT)VAP/PLL5/NA/BSK1/PP2A-2	12
GO:0006499	BP	GO:0006499	N-terminal protein myristoylation	12/538	149/20876	0.000492392	0.00918619	0.00770173	ARFA1E/ATGPA1/TBL17/NA/NA/AGD5/ATCUL1/(AT)VAP/PLL5/NA/BSK1/PP2A-2	12
GO:0071367	BP	GO:0071367	cellular response to brassinosteroid stimulus	6/538	40/20876	0.000519204	0.00953739	0.00799617	ARL/THE1/BSK1/ATSERK4/BIM1/ATBAK1	6
GO:0071236	BP	GO:0071236	cellular response to antibiotic	21/538	364/20876	0.000538224	0.00973696	0.00816349	ATWRKY62/NA/ATGPA1/AIG1/ATMAPK6/JAZ2/AIB/PLL5/NA/VPS60.1/AMT1/ATWRKY25/ATPLC/ATPGIP2/FRK1/OBF5/NA/EARLI1/HMA7/ATBAK1/RHF1A	21
GO:0018377	BP	GO:0018377	protein myristoylation	12/538	151/20876	0.000555154	0.00989334	0.0082946	ARFA1E/ATGPA1/TBL17/NA/NA/AGD5/ATCUL1/(AT)VAP/PLL5/NA/BSK1/PP2A-2	12
GO:0031365	BP	GO:0031365	N-terminal protein amino acid modification	12/538	153/20876	0.000624506	0.010829	0.00907903	ARFA1E/ATGPA1/TBL17/NA/NA/AGD5/ATCUL1/(AT)VAP/PLL5/NA/BSK1/PP2A-2	12
GO:0043090	BP	GO:0043090	amino acid import	8/538	74/20876	0.000625794	0.010829	0.00907903	NA/SSP4/ATCUL1/ATVPS45/NA/RPT3/MNS3/ABCC5	8
GO:0022613	BP	GO:0022613	ribonucleoprotein complex biogenesis	20/538	345/20876	0.000681641	0.0116269	0.00974798	PES/NA/AtNOB1/NA/ATNUC-L1/NA/DIM1A/NA/AtNug2/NA/NA/AtLa1/NA/NA/PFL/NA/NA/ATFBR1/NA/U2B''	20
GO:0006413	BP	GO:0006413	translational initiation	7/538	58/20876	0.000700012	0.011772	0.0098697	EIF4A1/eIFiso4G1/NA/NA/NA/NA/PFL	7
GO:0000303	BP	GO:0000303	response to superoxide	6/538	43/20876	0.000772596	0.0126367	0.0105947	ATGPA1/NA/ATMAPK6/OBF5/HMA7/NA	6
GO:0000305	BP	GO:0000305	response to oxygen radical	6/538	43/20876	0.000772596	0.0126367	0.0105947	ATGPA1/NA/ATMAPK6/OBF5/HMA7/NA	6
GO:0043543	BP	GO:0043543	protein acylation	13/538	181/20876	0.000864116	0.0136084	0.0114093	ARFA1E/ATGPA1/TBL17/NA/NA/AGD5/ATCUL1/(AT)VAP/PLL5/NA/BSK1/PP2A-2/AtELP2	13
GO:0006497	BP	GO:0006497	protein lipidation	12/538	159/20876	0.000877594	0.0136084	0.0114093	ARFA1E/ATGPA1/TBL17/NA/NA/AGD5/ATCUL1/(AT)VAP/PLL5/NA/BSK1/PP2A-2	12
GO:0042157	BP	GO:0042157	lipoprotein metabolic process	12/538	159/20876	0.000877594	0.0136084	0.0114093	ARFA1E/ATGPA1/TBL17/NA/NA/AGD5/ATCUL1/(AT)VAP/PLL5/NA/BSK1/PP2A-2	12
GO:0042158	BP	GO:0042158	lipoprotein biosynthetic process	12/538	159/20876	0.000877594	0.0136084	0.0114093	ARFA1E/ATGPA1/TBL17/NA/NA/AGD5/ATCUL1/(AT)VAP/PLL5/NA/BSK1/PP2A-2	12
GO:0000469	BP	GO:0000469	cleavage involved in rRNA processing	4/538	18/20876	0.00100114	0.0151312	0.012686	AtNOB1/ATNUC-L1/AtLa1/ATFBR1	4
GO:0009068	BP	GO:0009068	aspartate family amino acid catabolic process	4/538	18/20876	0.00100114	0.0151312	0.012686	ASPGB1/AT-P5C1/AMT1/LKR	4
GO:0000398	BP	GO:0000398	mRNA splicing via spliceosome	9/538	99/20876	0.00103962	0.0155163	0.0130089	At-SCL33/NA/NA/STIPL1/NA/NA/AtELP2/GRP23/U2B''	9
GO:0009962	BP	GO:0009962	regulation of flavonoid biosynthetic process	10/538	122/20876	0.00124315	0.018325	0.0153637	AAP2/NA/CYP98A3/ATVAMP711/NA/ATB2/HCT/NA/ANAC083/NA	10
GO:0035690	BP	GO:0035690	cellular response to drug	21/538	390/20876	0.0012889	0.0187676	0.0157348	ATWRKY62/NA/ATGPA1/AIG1/ATMAPK6/JAZ2/AIB/PLL5/NA/VPS60.1/AMT1/ATWRKY25/ATPLC/ATPGIP2/FRK1/OBF5/NA/EARLI1/HMA7/ATBAK1/RHF1A	21
GO:0042254	BP	GO:0042254	ribosome biogenesis	19/538	339/20876	0.00136345	0.0196139	0.0164443	PES/NA/AtNOB1/NA/ATNUC-L1/NA/DIM1A/NA/AtNug2/NA/NA/AtLa1/NA/NA/PFL/NA/NA/ATFBR1/NA	19
GO:0043069	BP	GO:0043069	negative regulation of programmed cell death	12/538	168/20876	0.00141345	0.0200912	0.0168445	NA/ATFAH1/ATVPS45/ATMAPK6/JAZ2/PLL5/NA/ATWRKY25/ATPLC/ATSERK4/EARLI1/ATBAK1	12
GO:0015931	BP	GO:0015931	nucleobase-containing compound transport	10/538	125/20876	0.00149431	0.0209907	0.0175987	TOZ/AAC1/ATVPS45/AtLa1/NA/ATNST-KT1/NA/ABCD1/AtELP2/ATESD4	10
GO:0009846	BP	GO:0009846	pollen germination	6/538	49/20876	0.00155598	0.0216027	0.0181118	ATNTRA/APY2/APY1/FIM2/ATSUC1/ATCDC48	6
GO:0006414	BP	GO:0006414	translational elongation	5/538	34/20876	0.00167353	0.0229677	0.0192562	eEF-1Bb1/NA/NA/NA/NA	5
GO:0060548	BP	GO:0060548	negative regulation of cell death	12/538	172/20876	0.00172614	0.0234206	0.0196359	NA/ATFAH1/ATVPS45/ATMAPK6/JAZ2/PLL5/NA/ATWRKY25/ATPLC/ATSERK4/EARLI1/ATBAK1	12
GO:0042732	BP	GO:0042732	D-xylose metabolic process	5/538	35/20876	0.00191165	0.0256461	0.0215018	ADL1C/APY1/NA/NA/NA	5
GO:0006397	BP	GO:0006397	mRNA processing	10/538	130/20876	0.00200336	0.0265779	0.022283	At-SCL33/NA/NA/NA/STIPL1/NA/NA/AtELP2/GRP23/U2B''	10
GO:0009738	BP	GO:0009738	abscisic acid-activated signaling pathway	15/538	248/20876	0.00204388	0.0268176	0.0224839	AIRP1/ATGPA1/TBL17/AIP2/ATMAPK6/AZF2/JAZ2/AIB/PLL5/NA/VPS60.1/AMT1/ATPLC/NA/ATSOT16	15
GO:0000375	BP	GO:0000375	RNA splicing via transesterification reactions	9/538	110/20876	0.00217605	0.0279377	0.023423	At-SCL33/NA/NA/STIPL1/NA/NA/AtELP2/GRP23/U2B''	9
GO:0000377	BP	GO:0000377	RNA splicing via transesterification reactions with bulged adenosine as nucleophile	9/538	110/20876	0.00217605	0.0279377	0.023423	At-SCL33/NA/NA/STIPL1/NA/NA/AtELP2/GRP23/U2B''	9
GO:0009259	BP	GO:0009259	ribonucleotide metabolic process	23/538	467/20876	0.00246598	0.0313232	0.0262614	AT-HSC70-1/AtSAM1/NA/NA/ATNUC-L1/NA/ATPEPC1/NA/EIF4A1/PNM1/NA/NA/AtHMGR1/NA/AtLa1/NA/NA/VHA-E3/NA/ATB2/NA/RPS10/ATNUDT15	23
GO:0009805	BP	GO:0009805	coumarin biosynthetic process	6/538	54/20876	0.00257935	0.0324183	0.0271796	AtSAM1/CYP98A3/AtHMGR1/NA/ATB2/HCT	6
GO:0090501	BP	GO:0090501	RNA phosphodiester bond hydrolysis	4/538	23/20876	0.00261627	0.0325398	0.0272815	AtNOB1/ATNUC-L1/AtLa1/ATFBR1	4
GO:0019321	BP	GO:0019321	pentose metabolic process	5/538	38/20876	0.00277454	0.0341526	0.0286336	ADL1C/APY1/NA/NA/NA	5
GO:0009804	BP	GO:0009804	coumarin metabolic process	6/538	55/20876	0.00283336	0.034285	0.0287446	AtSAM1/CYP98A3/AtHMGR1/NA/ATB2/HCT	6
GO:0009611	BP	GO:0009611	response to wounding	18/538	335/20876	0.00284273	0.034285	0.0287446	ATBSMT1/AtSAM1/NA/TBL17/CYP79B3/CYP98A3/AtNPF6.2/AtHMGR1/AZF2/JAZ2/AIB/AMT1/DHS1/NA/ATB2/HCT/ATSOT16/CORI3	18
GO:0030968	BP	GO:0030968	endoplasmic reticulum unfolded protein response	12/538	185/20876	0.00315711	0.0376959	0.0316043	HYH/AGK2/NA/ATMAPK6/NA/PLL5/NA/VPS60.1/OBF5/PVA12/NA/ATBAK1	12
GO:0070838	BP	GO:0070838	divalent metal ion transport	13/538	210/20876	0.00324644	0.0383787	0.0321768	AAP2/ACA3/ACA10/ATVAMP711/AtNPF6.2/ATVPS45/NA/AtHMGR1/NA/BGLU16/CXIP4/ATNRAMP1/ATCDF1	13
GO:0006986	BP	GO:0006986	response to unfolded protein	12/538	187/20876	0.00344451	0.0390322	0.0327247	HYH/AGK2/NA/ATMAPK6/NA/PLL5/NA/VPS60.1/OBF5/PVA12/NA/ATBAK1	12
GO:0034620	BP	GO:0034620	cellular response to unfolded protein	12/538	187/20876	0.00344451	0.0390322	0.0327247	HYH/AGK2/NA/ATMAPK6/NA/PLL5/NA/VPS60.1/OBF5/PVA12/NA/ATBAK1	12
GO:0035967	BP	GO:0035967	cellular response to topologically incorrect protein	12/538	187/20876	0.00344451	0.0390322	0.0327247	HYH/AGK2/NA/ATMAPK6/NA/PLL5/NA/VPS60.1/OBF5/PVA12/NA/ATBAK1	12
GO:0006816	BP	GO:0006816	calcium ion transport	9/538	118/20876	0.00350025	0.0390322	0.0327247	ACA3/ACA10/ATVAMP711/ATVPS45/NA/AtHMGR1/NA/BGLU16/CXIP4	9
GO:0035966	BP	GO:0035966	response to topologically incorrect protein	19/538	369/20876	0.00351775	0.0390322	0.0327247	HYH/AGK2/NA/AAC1/ATMAPK6/IDH-V/NA/PLL5/NA/VPS60.1/NA/UBC28/ABCD1/ATUBC11/OBF5/RPT3/PVA12/NA/ATBAK1	19
GO:0072511	BP	GO:0072511	divalent inorganic cation transport	13/538	212/20876	0.0035195	0.0390322	0.0327247	AAP2/ACA3/ACA10/ATVAMP711/AtNPF6.2/ATVPS45/NA/AtHMGR1/NA/BGLU16/CXIP4/ATNRAMP1/ATCDF1	13
GO:0071215	BP	GO:0071215	cellular response to abscisic acid stimulus	15/538	263/20876	0.00356767	0.0390322	0.0327247	AIRP1/ATGPA1/TBL17/AIP2/ATMAPK6/AZF2/JAZ2/AIB/PLL5/NA/VPS60.1/AMT1/ATPLC/NA/ATSOT16	15
GO:0097306	BP	GO:0097306	cellular response to alcohol	15/538	263/20876	0.00356767	0.0390322	0.0327247	AIRP1/ATGPA1/TBL17/AIP2/ATMAPK6/AZF2/JAZ2/AIB/PLL5/NA/VPS60.1/AMT1/ATPLC/NA/ATSOT16	15
GO:0048767	BP	GO:0048767	root hair elongation	12/538	188/20876	0.00359593	0.0390322	0.0327247	TCTP/NA/ACT8/ATVLN4/ATNR2/GDPDL3/IDH-V/NA/RPT3/ATUBP14/CESA6/NA	12
GO:0052546	BP	GO:0052546	cell wall pectin metabolic process	5/538	41/20876	0.00388892	0.0418322	0.0350722	OSU1/GDPDL3/AtNPF6.3/GAUT8/emb2734	5
GO:0009813	BP	GO:0009813	flavonoid biosynthetic process	13/538	217/20876	0.00428441	0.0456749	0.0382939	AAP2/ABCI21/NA/CYP98A3/ATVAMP711/NA/NA/ATB2/HCT/NA/NA/ANAC083/NA	13
GO:0009812	BP	GO:0009812	flavonoid metabolic process	14/538	244/20876	0.00454105	0.0479824	0.0402286	AAP2/ABCI21/NA/UGT76C2/CYP98A3/ATVAMP711/NA/NA/ATB2/HCT/NA/NA/ANAC083/NA	14
GO:0006406	BP	GO:0006406	mRNA export from nucleus	6/538	61/20876	0.00476889	0.0490867	0.0411544	TOZ/AtLa1/NA/NA/AtELP2/ATESD4	6
GO:0051028	BP	GO:0051028	mRNA transport	6/538	61/20876	0.00476889	0.0490867	0.0411544	TOZ/AtLa1/NA/NA/AtELP2/ATESD4	6
GO:0071427	BP	GO:0071427	mRNA-containing ribonucleoprotein complex export from nucleus	6/538	61/20876	0.00476889	0.0490867	0.0411544	TOZ/AtLa1/NA/NA/AtELP2/ATESD4	6
GO:0009553	BP	GO:0009553	embryo sac development	14/538	246/20876	0.00487616	0.0497618	0.0417204	HAT3.1/NA/APC8/AtNOB1/AtNLE/EDA14/AtLa1/WIH2/NA/emb2473/NA/AtELP2/NOF1/RHF1A	14
GO:0098791	CC	GO:0098791	Golgi subcompartment	26/596	254/24998	5.24117e-10	8.17623e-08	6.89628e-08	ATRABA1B/GAUT10/NA/OSU1/APY2/AGD5/APY1/NA/VHA-A1/ATVPS45/GAUT8/ATMAPK6/ATHSGBP/GAE6/NA/ATNST-KT1/NA/MNS3/NA/NA/HMA7/NA/NA/PRA1.B2/NA/NA	26
GO:0005802	CC	GO:0005802	trans-Golgi network	24/596	226/24998	1.1569e-09	9.02383e-08	7.61119e-08	ATRABA1B/GAUT10/NA/OSU1/APY2/AGD5/APY1/NA/VHA-A1/ATVPS45/GAUT8/ATMAPK6/ATHSGBP/GAE6/NA/MNS3/NA/NA/HMA7/NA/NA/PRA1.B2/NA/NA	24
GO:0044431	CC	GO:0044431	Golgi apparatus part	26/596	270/24998	1.94979e-09	1.01389e-07	8.55172e-08	ATRABA1B/GAUT10/NA/OSU1/APY2/AGD5/APY1/NA/VHA-A1/ATVPS45/GAUT8/ATMAPK6/ATHSGBP/GAE6/NA/ATNST-KT1/NA/MNS3/NA/NA/HMA7/NA/NA/PRA1.B2/NA/NA	26
GO:0005768	CC	GO:0005768	endosome	26/596	276/24998	3.10725e-09	1.21183e-07	1.02212e-07	GAUT10/NA/OSU1/APY2/AGD5/APY1/NA/VHA-A1/GAUT8/ATPEP12/ATHSGBP/GAE6/NA/ATVAMP722/VPS37-1/MNS3/NA/NA/HMA7/NA/NA/PRA1.B2/ATBAK1/ATRAB-A2D/NA/NA	26
GO:0031410	CC	GO:0031410	cytoplasmic vesicle	26/596	313/24998	4.16889e-08	1.08391e-06	9.14231e-07	GAUT10/NA/OSU1/APY2/AGD5/APY1/NA/VHA-A1/GAUT8/ATPEP12/ATHSGBP/GAE6/NA/ATVAMP722/VPS37-1/MNS3/NA/NA/HMA7/NA/NA/PRA1.B2/ATBAK1/ATRAB-A2D/NA/NA	26
GO:0097708	CC	GO:0097708	intracellular vesicle	26/596	313/24998	4.16889e-08	1.08391e-06	9.14231e-07	GAUT10/NA/OSU1/APY2/AGD5/APY1/NA/VHA-A1/GAUT8/ATPEP12/ATHSGBP/GAE6/NA/ATVAMP722/VPS37-1/MNS3/NA/NA/HMA7/NA/NA/PRA1.B2/ATBAK1/ATRAB-A2D/NA/NA	26
GO:0031982	CC	GO:0031982	vesicle	26/596	325/24998	8.84417e-08	1.97099e-06	1.66244e-06	GAUT10/NA/OSU1/APY2/AGD5/APY1/NA/VHA-A1/GAUT8/ATPEP12/ATHSGBP/GAE6/NA/ATVAMP722/VPS37-1/MNS3/NA/NA/HMA7/NA/NA/PRA1.B2/ATBAK1/ATRAB-A2D/NA/NA	26
GO:0005774	CC	GO:0005774	vacuolar membrane	32/596	482/24998	2.26139e-07	4.40971e-06	3.71939e-06	AT-HSC70-1/TCTP/NA/ATRABA1B/ATSYP23/ATPUMP1/AAC1/ACA3/ARLA1C/AtCHC1/ATVAMP711/NA/ATVPS45/GLL23/NA/NA/ATRPS5B/NA/NA/NA/AtERDL6/VHA-E3/ATB5-A/ATVAMP722/PFL/ATCYTC-A/ATTOM1/ABCC5/NA/NA/ATCDF1/NA	32
GO:0044437	CC	GO:0044437	vacuolar part	32/596	486/24998	2.71914e-07	4.71317e-06	3.97534e-06	AT-HSC70-1/TCTP/NA/ATRABA1B/ATSYP23/ATPUMP1/AAC1/ACA3/ARLA1C/AtCHC1/ATVAMP711/NA/ATVPS45/GLL23/NA/NA/ATRPS5B/NA/NA/NA/AtERDL6/VHA-E3/ATB5-A/ATVAMP722/PFL/ATCYTC-A/ATTOM1/ABCC5/NA/NA/ATCDF1/NA	32
GO:0031981	CC	GO:0031981	nuclear lumen	29/596	457/24998	2.06161e-06	2.96024e-05	2.49683e-05	AT-HSC70-1/PRH75/TOZ/At-SCL33/MED9/PES/NA/NA/AAC1/NA/RAN2/ATNUC-L1/NA/EIF4A1/SDN3/NA/ATCUL1/DIM1A/NA/PP2A-4/NRPB7/AtLa1/STIPL1/ATCDC48/NA/NA/ATFBR1/U2B''/NOF1	29
GO:0005730	CC	GO:0005730	nucleolus	22/596	290/24998	2.08735e-06	2.96024e-05	2.49683e-05	AT-HSC70-1/PRH75/TOZ/At-SCL33/PES/NA/NA/AAC1/NA/RAN2/ATNUC-L1/NA/EIF4A1/NA/DIM1A/NA/PP2A-4/ATCDC48/NA/NA/ATFBR1/NOF1	22
GO:0022626	CC	GO:0022626	cytosolic ribosome	21/596	304/24998	1.49391e-05	0.000194208	0.000163806	AT-HSC70-1/NA/NA/NA/NA/NA/NA/NA/ATRPS5B/NA/NA/NA/ATCDC48/NA/NA/PFL/NA/NA/NA/NA/NA	21
GO:0044445	CC	GO:0044445	cytosolic part	21/596	315/24998	2.5357e-05	0.000304284	0.00025665	AT-HSC70-1/NA/NA/NA/NA/NA/NA/NA/ATRPS5B/NA/NA/NA/ATCDC48/NA/NA/PFL/NA/NA/NA/NA/NA	21
GO:0044391	CC	GO:0044391	ribosomal subunit	19/596	292/24998	8.40196e-05	0.000936218	0.000789658	NA/NA/NA/NA/NA/NA/ATRPS5B/NA/NA/NA/NA/NA/PFL/NA/RPS10/NA/NA/NA/NA	19
GO:0005840	CC	GO:0005840	ribosome	24/596	431/24998	0.000121833	0.00126706	0.00106871	AT-HSC70-1/NA/NA/NA/NA/NA/RPL3P/NA/NA/ATRPS5B/NA/NA/NA/ATCDC48/NA/NA/NA/PFL/NA/RPS10/NA/NA/NA/NA	24
GO:1990904	CC	GO:1990904	ribonucleoprotein complex	26/596	497/24998	0.000175313	0.0017093	0.00144172	AT-HSC70-1/NA/NA/NA/NA/NA/RPL3P/NA/NA/PNM1/ATRPS5B/NA/NA/NA/ATCDC48/NA/NA/NA/PFL/NA/RPS10/NA/NA/NA/NA/U2B''	26
GO:0022625	CC	GO:0022625	cytosolic large ribosomal subunit	10/596	121/24998	0.000652041	0.00598344	0.00504676	NA/NA/NA/NA/NA/NA/NA/NA/NA/NA	10
GO:0016021	CC	GO:0016021	integral component of membrane	12/596	198/24998	0.00295782	0.0234974	0.019819	RCI2B/NA/NA/AAP2/ACA3/APY1/NA/(AT)VAP/BTI3/ATRER1C1/NA/NA	12
GO:0005789	CC	GO:0005789	endoplasmic reticulum membrane	6/596	60/24998	0.00301248	0.0234974	0.019819	ATGPA1/ACA3/AtHMGR1/(AT)VAP/ATB5-A/BTI3	6
GO:0098827	CC	GO:0098827	endoplasmic reticulum subcompartment	6/596	60/24998	0.00301248	0.0234974	0.019819	ATGPA1/ACA3/AtHMGR1/(AT)VAP/ATB5-A/BTI3	6
GO:0022627	CC	GO:0022627	cytosolic small ribosomal subunit	8/596	104/24998	0.00346377	0.0257309	0.0217028	NA/NA/NA/NA/ATRPS5B/NA/NA/PFL	8
GO:0042175	CC	GO:0042175	nuclear outer membrane-endoplasmic reticulum membrane network	6/596	63/24998	0.0038511	0.0273078	0.0230329	ATGPA1/ACA3/AtHMGR1/(AT)VAP/ATB5-A/BTI3	6
GO:0015935	CC	GO:0015935	small ribosomal subunit	9/596	132/24998	0.00445021	0.0301841	0.0254589	NA/NA/NA/NA/ATRPS5B/NA/NA/PFL/RPS10	9
GO:0015934	CC	GO:0015934	large ribosomal subunit	10/596	160/24998	0.00516403	0.0335662	0.0283116	NA/NA/NA/NA/NA/NA/NA/NA/NA/NA	10
GO:0031224	CC	GO:0031224	intrinsic component of membrane	20/596	450/24998	0.00609591	0.0380385	0.0320837	RCI2B/E13L3/AGP7/NA/NA/NA/AAP2/NA/ACA3/APY1/AGP20/NA/GDPDL3/NA/(AT)VAP/BTI3/ATRER1C1/NA/NA/NA	20
GO:0044432	CC	GO:0044432	endoplasmic reticulum part	6/596	71/24998	0.00692396	0.0415438	0.0350403	ATGPA1/ACA3/AtHMGR1/(AT)VAP/ATB5-A/BTI3	6
GO:0008135	MF	GO:0008135	translation factor activity RNA binding	14/508	123/20495	2.25489e-06	0.000524694	0.000479436	eEF-1Bb1/NA/EIF4A1/eIFiso4G1/PAB8/NA/NA/ERF1-2/EIF4B1/NA/NA/PAB4/NA/NA	14
GO:0005198	MF	GO:0005198	structural molecule activity	29/508	454/20495	3.64371e-06	0.000524694	0.000479436	ACT8/NA/NA/TUA1/NA/LRX3/NA/NA/AtCHC1/NA/RPL3P/NA/ATMAMI/ATRPS5B/NA/NA/NA/NA/NA/NA/NA/PFL/NA/PVA12/RPS10/NA/NA/NA/NA	29
GO:0003743	MF	GO:0003743	translation initiation factor activity	9/508	79/20495	0.000145244	0.00435666	0.00398087	EIF4A1/eIFiso4G1/PAB8/NA/NA/EIF4B1/NA/PAB4/NA	9
GO:0001882	MF	GO:0001882	nucleoside binding	13/508	157/20495	0.000151273	0.00435666	0.00398087	ARFA1E/ATRABA1B/ATGPA1/ADL1C/RAN2/ARLA1C/AtNug2/ATHSGBP/AtRABA1c/NA/ATRAB-C1/AtRABA1f/ATRAB-A2D	13
GO:0001883	MF	GO:0001883	purine nucleoside binding	13/508	157/20495	0.000151273	0.00435666	0.00398087	ARFA1E/ATRABA1B/ATGPA1/ADL1C/RAN2/ARLA1C/AtNug2/ATHSGBP/AtRABA1c/NA/ATRAB-C1/AtRABA1f/ATRAB-A2D	13
GO:0005525	MF	GO:0005525	GTP binding	13/508	157/20495	0.000151273	0.00435666	0.00398087	ARFA1E/ATRABA1B/ATGPA1/ADL1C/RAN2/ARLA1C/AtNug2/ATHSGBP/AtRABA1c/NA/ATRAB-C1/AtRABA1f/ATRAB-A2D	13
GO:0019001	MF	GO:0019001	guanyl nucleotide binding	13/508	157/20495	0.000151273	0.00435666	0.00398087	ARFA1E/ATRABA1B/ATGPA1/ADL1C/RAN2/ARLA1C/AtNug2/ATHSGBP/AtRABA1c/NA/ATRAB-C1/AtRABA1f/ATRAB-A2D	13
GO:0032549	MF	GO:0032549	ribonucleoside binding	13/508	157/20495	0.000151273	0.00435666	0.00398087	ARFA1E/ATRABA1B/ATGPA1/ADL1C/RAN2/ARLA1C/AtNug2/ATHSGBP/AtRABA1c/NA/ATRAB-C1/AtRABA1f/ATRAB-A2D	13
GO:0032550	MF	GO:0032550	purine ribonucleoside binding	13/508	157/20495	0.000151273	0.00435666	0.00398087	ARFA1E/ATRABA1B/ATGPA1/ADL1C/RAN2/ARLA1C/AtNug2/ATHSGBP/AtRABA1c/NA/ATRAB-C1/AtRABA1f/ATRAB-A2D	13
GO:0032561	MF	GO:0032561	guanyl ribonucleotide binding	13/508	157/20495	0.000151273	0.00435666	0.00398087	ARFA1E/ATRABA1B/ATGPA1/ADL1C/RAN2/ARLA1C/AtNug2/ATHSGBP/AtRABA1c/NA/ATRAB-C1/AtRABA1f/ATRAB-A2D	13
GO:0003735	MF	GO:0003735	structural constituent of ribosome	21/508	359/20495	0.000268041	0.00701781	0.00641247	NA/NA/NA/NA/NA/RPL3P/NA/ATRPS5B/NA/NA/NA/NA/NA/NA/PFL/NA/RPS10/NA/NA/NA/NA	21
GO:0008026	MF	GO:0008026	ATP-dependent helicase activity	8/508	85/20495	0.00122053	0.0270394	0.0247071	ATRH25/PRH75/STRS1/NA/EIF4A1/NA/NA/RCF1	8
GO:0070035	MF	GO:0070035	purine NTP-dependent helicase activity	8/508	85/20495	0.00122053	0.0270394	0.0247071	ATRH25/PRH75/STRS1/NA/EIF4A1/NA/NA/RCF1	8
GO:0042578	MF	GO:0042578	phosphoric ester hydrolase activity	18/508	326/20495	0.00138472	0.0284857	0.0260286	NA/AtTLP6/GDPDL3/SSP4/TOPP7/ATTPPA/AHL/PP2A-4/PLL5/ATPLC/LPPepsilon2/PP2A-2/NA/NA/ATNUDT15/NA/PAPP2C/PLDBETA	18

## Sheet: wound_GO_RPFdiff | RNAdiff_down
	ONTOLOGY	ID	Description	GeneRatio	BgRatio	pvalue	p.adjust	qvalue	geneID	Count
GO:0006305	BP	GO:0006305	DNA alkylation	19/534	185/20876	3.02359e-07	0.000114886	0.000104372	NA/ABO4/FDM5/ATMSH1/EZA1/MCM5/DRM1/ETG1/ATMSH7/NA/CCS52B/WYR/EMB2813/CYC1/AtRAD21.1/ATX1/NA/ACBP5/AtHaspin	19
GO:0006306	BP	GO:0006306	DNA methylation	19/534	185/20876	3.02359e-07	0.000114886	0.000104372	NA/ABO4/FDM5/ATMSH1/EZA1/MCM5/DRM1/ETG1/ATMSH7/NA/CCS52B/WYR/EMB2813/CYC1/AtRAD21.1/ATX1/NA/ACBP5/AtHaspin	19
GO:0044728	BP	GO:0044728	DNA methylation or demethylation	19/534	187/20876	3.57545e-07	0.000114886	0.000104372	NA/ABO4/FDM5/ATMSH1/EZA1/MCM5/DRM1/ETG1/ATMSH7/NA/CCS52B/WYR/EMB2813/CYC1/AtRAD21.1/ATX1/NA/ACBP5/AtHaspin	19
GO:0006304	BP	GO:0006304	DNA modification	19/534	188/20876	3.88457e-07	0.000114886	0.000104372	NA/ABO4/FDM5/ATMSH1/EZA1/MCM5/DRM1/ETG1/ATMSH7/NA/CCS52B/WYR/EMB2813/CYC1/AtRAD21.1/ATX1/NA/ACBP5/AtHaspin	19
GO:0051567	BP	GO:0051567	histone H3-K9 methylation	18/534	183/20876	1.16657e-06	0.000230008	0.000208958	NA/ABO4/ATMSH1/NA/MCM5/DRM1/ETG1/ATMAP65-3/ATMSH7/NA/CCS52B/NA/WYR/EMB2813/CYC1/ATX1/ACBP5/AtHaspin	18
GO:0061647	BP	GO:0061647	histone H3-K9 modification	18/534	183/20876	1.16657e-06	0.000230008	0.000208958	NA/ABO4/ATMSH1/NA/MCM5/DRM1/ETG1/ATMAP65-3/ATMSH7/NA/CCS52B/NA/WYR/EMB2813/CYC1/ATX1/ACBP5/AtHaspin	18
GO:0006275	BP	GO:0006275	regulation of DNA replication	15/534	134/20876	1.80236e-06	0.000255138	0.000231788	NA/ABAP1/ATMSH1/MAP65-4/MCM5/ETG1/ATMAP65-3/ATMSH7/NA/CCS52B/NA/WYR/EMB2813/AtRAD21.1/AtHaspin	15
GO:0016570	BP	GO:0016570	histone modification	26/534	358/20876	2.03467e-06	0.000255138	0.000231788	CHR40/NA/ABO4/ATMSH1/3xHMG-box2/NA/EZA1/NA/MCM5/DRM1/ETG1/ATMAP65-3/ATMSH7/NA/CCS52B/NA/NA/HAF2/WYR/EMB2813/CYC1/NA/ATX1/ACBP5/PME5/AtHaspin	26
GO:0006479	BP	GO:0006479	protein methylation	23/534	293/20876	2.1567e-06	0.000255138	0.000231788	CHR40/NA/ABO4/ATMSH1/NA/EZA1/MCM5/DRM1/ETG1/ATMAP65-3/ATMSH7/NA/CCS52B/NA/NA/WYR/EMB2813/CYC1/NA/ATX1/ATICMTA/ACBP5/AtHaspin	23
GO:0008213	BP	GO:0008213	protein alkylation	23/534	293/20876	2.1567e-06	0.000255138	0.000231788	CHR40/NA/ABO4/ATMSH1/NA/EZA1/MCM5/DRM1/ETG1/ATMAP65-3/ATMSH7/NA/CCS52B/NA/NA/WYR/EMB2813/CYC1/NA/ATX1/ATICMTA/ACBP5/AtHaspin	23
GO:0034968	BP	GO:0034968	histone lysine methylation	20/534	236/20876	3.1213e-06	0.000328223	0.000298185	CHR40/NA/ABO4/ATMSH1/NA/MCM5/DRM1/ETG1/ATMAP65-3/ATMSH7/NA/CCS52B/NA/NA/WYR/EMB2813/CYC1/ATX1/ACBP5/AtHaspin	20
GO:0018022	BP	GO:0018022	peptidyl-lysine methylation	20/534	237/20876	3.32939e-06	0.000328223	0.000298185	CHR40/NA/ABO4/ATMSH1/NA/MCM5/DRM1/ETG1/ATMAP65-3/ATMSH7/NA/CCS52B/NA/NA/WYR/EMB2813/CYC1/ATX1/ACBP5/AtHaspin	20
GO:0016571	BP	GO:0016571	histone methylation	22/534	290/20876	6.20615e-06	0.00056476	0.000513075	CHR40/NA/ABO4/ATMSH1/NA/EZA1/MCM5/DRM1/ETG1/ATMAP65-3/ATMSH7/NA/CCS52B/NA/NA/WYR/EMB2813/CYC1/NA/ATX1/ACBP5/AtHaspin	22
GO:0016569	BP	GO:0016569	covalent chromatin modification	27/534	408/20876	7.3671e-06	0.00062252	0.00056555	CHR40/NA/ABO4/ATMSH1/3xHMG-box2/NA/NA/EZA1/NA/MCM5/DRM1/ETG1/ATMAP65-3/ATMSH7/NA/CCS52B/NA/NA/HAF2/WYR/EMB2813/CYC1/NA/ATX1/ACBP5/PME5/AtHaspin	27
GO:0006260	BP	GO:0006260	DNA replication	22/534	304/20876	1.30674e-05	0.00103058	0.000936269	NA/ABO4/ABAP1/ATMSH1/NA/ICK2/MAP65-4/MCM5/emb2411/ETG1/ATMAP65-3/ATMSH7/NA/CCS52B/NA/WYR/EMB2813/NA/CYC1/AtRAD21.1/ATX1/AtHaspin	22
GO:0016458	BP	GO:0016458	gene silencing	25/534	389/20876	2.60916e-05	0.00192915	0.0017526	ATDCP2/CHR40/NFD2/NA/FDM5/ATMSH1/NA/NA/AtMORC1/EZA1/DRM1/ETG1/ATMAP65-3/RDR6/ATMSH7/NA/NA/CCS52B/NA/NA/WYR/AtRAD21.1/ATX1/ACBP5/AtHaspin	25
GO:0051052	BP	GO:0051052	regulation of DNA metabolic process	16/534	203/20876	7.16286e-05	0.00498451	0.00452835	NA/ABAP1/ATMSH1/MAP65-4/MCM5/ETG1/ATMAP65-3/ATMSH7/NA/CCS52B/NA/WYR/EMB2813/NA/AtRAD21.1/AtHaspin	16
GO:0006261	BP	GO:0006261	DNA-dependent DNA replication	18/534	252/20876	9.2989e-05	0.00611144	0.00555215	NA/ABAP1/ATMSH1/NA/ICK2/MAP65-4/MCM5/ETG1/ATMAP65-3/ATMSH7/NA/CCS52B/WYR/EMB2813/NA/AtRAD21.1/ATX1/AtHaspin	18
GO:0018205	BP	GO:0018205	peptidyl-lysine modification	22/534	348/20876	9.99681e-05	0.00622433	0.0056547	CHR40/NA/ABO4/ATMSH1/NA/MCM5/DRM1/ETG1/ATMAP65-3/ATMSH7/NA/CCS52B/NA/NA/HAF2/WYR/EMB2813/NA/CYC1/ATX1/ACBP5/AtHaspin	22
GO:0016572	BP	GO:0016572	histone phosphorylation	8/534	62/20876	0.00017468	0.0103323	0.00938677	ATMSH1/3xHMG-box2/NA/ATMAP65-3/NA/ATX1/PME5/AtHaspin	8
GO:0010389	BP	GO:0010389	regulation of G2/M transition of mitotic cell cycle	8/534	64/20876	0.000218691	0.0112507	0.0102211	NA/MAP65-4/MCM5/ATMAP65-3/ATMSH7/NA/WYR/AtHaspin	8
GO:1902749	BP	GO:1902749	regulation of cell cycle G2/M phase transition	8/534	64/20876	0.000218691	0.0112507	0.0102211	NA/MAP65-4/MCM5/ATMAP65-3/ATMSH7/NA/WYR/AtHaspin	8
GO:0000086	BP	GO:0000086	G2/M transition of mitotic cell cycle	8/534	65/20876	0.000243883	0.0112507	0.0102211	NA/MAP65-4/MCM5/ATMAP65-3/ATMSH7/NA/WYR/AtHaspin	8
GO:0006270	BP	GO:0006270	DNA replication initiation	8/534	65/20876	0.000243883	0.0112507	0.0102211	NA/MCM5/ETG1/ATMSH7/NA/WYR/EMB2813/AtHaspin	8
GO:0044839	BP	GO:0044839	cell cycle G2/M phase transition	8/534	65/20876	0.000243883	0.0112507	0.0102211	NA/MAP65-4/MCM5/ATMAP65-3/ATMSH7/NA/WYR/AtHaspin	8
GO:1903047	BP	GO:1903047	mitotic cell cycle process	17/534	249/20876	0.000247269	0.0112507	0.0102211	NA/3xHMG-box2/NA/NA/RIP2/MAP65-4/MCM5/ATMAP65-3/NA/ATMSH7/CCS52B/NA/NA/WYR/CYC1/AtRAD21.1/AtHaspin	17
GO:0055082	BP	GO:0055082	cellular chemical homeostasis	19/534	300/20876	0.000285766	0.0125208	0.0113749	NA/OEC33/ATKCO1/ATMT3/ATGLR1.4/PIP2;4/PSAO/ATFLS3/NA/ATGLR3.6/AKT1/ABF2/WDL3/NA/NA/LecRK-I.3/ACA7/RIC3/SLAH1	19
GO:1901987	BP	GO:1901987	regulation of cell cycle phase transition	8/534	68/20876	0.000334068	0.0136277	0.0123805	NA/MAP65-4/MCM5/ATMAP65-3/ATMSH7/NA/WYR/AtHaspin	8
GO:1901990	BP	GO:1901990	regulation of mitotic cell cycle phase transition	8/534	68/20876	0.000334068	0.0136277	0.0123805	NA/MAP65-4/MCM5/ATMAP65-3/ATMSH7/NA/WYR/AtHaspin	8
GO:0048878	BP	GO:0048878	chemical homeostasis	22/534	387/20876	0.000442198	0.0170194	0.0154618	NA/OEC33/ATKCO1/ATMT3/ATGLR1.4/PIP2;4/PSAO/AHK4/ATFLS3/ATHMA4/NA/ATGLR3.6/AKT1/ABF2/WDL3/ATPIN8/NA/NA/LecRK-I.3/ACA7/RIC3/SLAH1	22
GO:0007017	BP	GO:0007017	microtubule-based process	17/534	262/20876	0.000445985	0.0170194	0.0154618	APG10/EMB1270/MGP2/NA/3xHMG-box2/NA/NA/GIL1/MAP65-4/NA/ATMAP65-3/NA/CCS52B/NA/WYR/CYC1/AtHaspin	17
GO:0008283	BP	GO:0008283	cell proliferation	17/534	264/20876	0.000486377	0.017217	0.0156414	NA/ABO4/ABAP1/3xHMG-box2/NA/MCM5/ETG1/ATMAP65-3/NA/NA/ATMSH7/NA/CCS52B/EMB2813/AtSDD1/CYC1/AtHaspin	17
GO:0044770	BP	GO:0044770	cell cycle phase transition	8/534	72/20876	0.000494824	0.017217	0.0156414	NA/MAP65-4/MCM5/ATMAP65-3/ATMSH7/NA/WYR/AtHaspin	8
GO:0044772	BP	GO:0044772	mitotic cell cycle phase transition	8/534	72/20876	0.000494824	0.017217	0.0156414	NA/MAP65-4/MCM5/ATMAP65-3/ATMSH7/NA/WYR/AtHaspin	8
GO:0006875	BP	GO:0006875	cellular metal ion homeostasis	14/534	195/20876	0.000517508	0.0174918	0.015891	ATKCO1/ATMT3/ATGLR1.4/PIP2;4/ATFLS3/NA/ATGLR3.6/AKT1/WDL3/NA/NA/LecRK-I.3/ACA7/RIC3	14
GO:0006873	BP	GO:0006873	cellular ion homeostasis	18/534	291/20876	0.000541317	0.0175691	0.0159613	NA/OEC33/ATKCO1/ATMT3/ATGLR1.4/PIP2;4/PSAO/ATFLS3/NA/ATGLR3.6/AKT1/WDL3/NA/NA/LecRK-I.3/ACA7/RIC3/SLAH1	18
GO:0000226	BP	GO:0000226	microtubule cytoskeleton organization	16/534	243/20876	0.000554673	0.0175691	0.0159613	APG10/EMB1270/MGP2/3xHMG-box2/NA/NA/GIL1/MAP65-4/NA/ATMAP65-3/NA/CCS52B/NA/WYR/CYC1/AtHaspin	16
GO:0019725	BP	GO:0019725	cellular homeostasis	19/534	317/20876	0.00056435	0.0175691	0.0159613	NA/OEC33/ATKCO1/ATMT3/ATGLR1.4/PIP2;4/PSAO/ATFLS3/NA/ATGLR3.6/AKT1/ABF2/WDL3/NA/NA/LecRK-I.3/ACA7/RIC3/SLAH1	19
GO:0055065	BP	GO:0055065	metal ion homeostasis	15/534	227/20876	0.000787649	0.0227514	0.0206693	ATKCO1/ATMT3/ATGLR1.4/PIP2;4/ATFLS3/ATHMA4/NA/ATGLR3.6/AKT1/WDL3/NA/NA/LecRK-I.3/ACA7/RIC3	15
GO:0000911	BP	GO:0000911	cytokinesis by cell plate formation	14/534	204/20876	0.000807742	0.0227514	0.0206693	3xHMG-box2/NA/NA/RIP2/MAP65-4/MCM5/ATMAP65-3/NA/ATMSH7/CCS52B/NA/WYR/CYC1/AtRAD21.1	14
GO:0032506	BP	GO:0032506	cytokinetic process	14/534	204/20876	0.000807742	0.0227514	0.0206693	3xHMG-box2/NA/NA/RIP2/MAP65-4/MCM5/ATMAP65-3/NA/ATMSH7/CCS52B/NA/WYR/CYC1/AtRAD21.1	14
GO:1902410	BP	GO:1902410	mitotic cytokinetic process	14/534	204/20876	0.000807742	0.0227514	0.0206693	3xHMG-box2/NA/NA/RIP2/MAP65-4/MCM5/ATMAP65-3/NA/ATMSH7/CCS52B/NA/WYR/CYC1/AtRAD21.1	14
GO:0010564	BP	GO:0010564	regulation of cell cycle process	11/534	139/20876	0.000908956	0.0247171	0.0224551	NA/MAP65-4/MCM5/ATMAP65-3/ATMSH7/CCS52B/NA/WYR/CYC1/AtRAD21.1/AtHaspin	11
GO:0018193	BP	GO:0018193	peptidyl-amino acid modification	22/534	409/20876	0.000919319	0.0247171	0.0224551	CHR40/NA/ABO4/ATMSH1/NA/MCM5/DRM1/ETG1/ATMAP65-3/ATMSH7/NA/CCS52B/NA/NA/HAF2/WYR/EMB2813/NA/CYC1/ATX1/ACBP5/AtHaspin	22
GO:0030003	BP	GO:0030003	cellular cation homeostasis	17/534	282/20876	0.00101517	0.0266877	0.0242453	NA/OEC33/ATKCO1/ATMT3/ATGLR1.4/PIP2;4/PSAO/ATFLS3/NA/ATGLR3.6/AKT1/WDL3/NA/NA/LecRK-I.3/ACA7/RIC3	17
GO:0042592	BP	GO:0042592	homeostatic process	24/534	468/20876	0.00106158	0.0269171	0.0244538	NA/OEC33/ATKCO1/ATMT3/ATGLR1.4/PIP2;4/PSAO/AHK4/ATFLS3/ATHMA4/NA/ATGLR3.6/AKT1/ABF2/WDL3/ATPIN8/NA/ATTERT/NA/NA/LecRK-I.3/ACA7/RIC3/SLAH1	24
GO:0000281	BP	GO:0000281	mitotic cytokinesis	14/534	210/20876	0.0010694	0.0269171	0.0244538	3xHMG-box2/NA/NA/RIP2/MAP65-4/MCM5/ATMAP65-3/NA/ATMSH7/CCS52B/NA/WYR/CYC1/AtRAD21.1	14
GO:0000910	BP	GO:0000910	cytokinesis	14/534	212/20876	0.00117108	0.0282731	0.0256857	3xHMG-box2/NA/NA/RIP2/MAP65-4/MCM5/ATMAP65-3/NA/ATMSH7/CCS52B/NA/WYR/CYC1/AtRAD21.1	14
GO:0061640	BP	GO:0061640	cytoskeleton-dependent cytokinesis	14/534	212/20876	0.00117108	0.0282731	0.0256857	3xHMG-box2/NA/NA/RIP2/MAP65-4/MCM5/ATMAP65-3/NA/ATMSH7/CCS52B/NA/WYR/CYC1/AtRAD21.1	14
GO:0050801	BP	GO:0050801	ion homeostasis	19/534	343/20876	0.00143278	0.0328088	0.0298063	NA/OEC33/ATKCO1/ATMT3/ATGLR1.4/PIP2;4/PSAO/ATFLS3/ATHMA4/NA/ATGLR3.6/AKT1/WDL3/NA/NA/LecRK-I.3/ACA7/RIC3/SLAH1	19
GO:0000724	BP	GO:0000724	double-strand break repair via homologous recombination	7/534	66/20876	0.00145627	0.0328088	0.0298063	ATMSH1/ETG1/CYCA3;1/ATRMI1/NA/ATXRCC3/AtRAD21.1	7
GO:0000725	BP	GO:0000725	recombinational repair	7/534	66/20876	0.00145627	0.0328088	0.0298063	ATMSH1/ETG1/CYCA3;1/ATRMI1/NA/ATXRCC3/AtRAD21.1	7
GO:0051726	BP	GO:0051726	regulation of cell cycle	17/534	292/20876	0.00147963	0.0328088	0.0298063	NA/ATMSH1/ICK2/MAP65-4/MCM5/ETG1/ATMAP65-3/CYCA3;1/ATMSH7/NA/CCS52B/NA/WYR/EMB2813/CYC1/AtRAD21.1/AtHaspin	17
GO:0006302	BP	GO:0006302	double-strand break repair	9/534	105/20876	0.00149761	0.0328088	0.0298063	ATMSH1/ETG1/CYCA3;1/NA/ATRMI1/NA/CYC1/ATXRCC3/AtRAD21.1	9
GO:0055080	BP	GO:0055080	cation homeostasis	18/534	319/20876	0.00154328	0.0331945	0.0301567	NA/OEC33/ATKCO1/ATMT3/ATGLR1.4/PIP2;4/PSAO/ATFLS3/ATHMA4/NA/ATGLR3.6/AKT1/WDL3/NA/NA/LecRK-I.3/ACA7/RIC3	18
GO:0098771	BP	GO:0098771	inorganic ion homeostasis	15/534	248/20876	0.00190255	0.0401914	0.0365132	ATKCO1/ATMT3/ATGLR1.4/PIP2;4/ATFLS3/ATHMA4/NA/ATGLR3.6/AKT1/WDL3/NA/NA/LecRK-I.3/ACA7/RIC3	15

## Sheet: wound_GO_RNAup ∩ RPFup
	ONTOLOGY	ID	Description	GeneRatio	BgRatio	pvalue	p.adjust	qvalue	geneID	Count
GO:0010200	BP	GO:0010200	response to chitin	178/1390	421/20876	3.27133e-98	4.69435e-95	3.81884e-95	AT-HSFB2A/ACA2/NA/ANAC002/NA/NA/NA/NA/ATWRKY33/NA/DREB2/NA/NA/CAD1/AtNUDT7/NA/NA/ATCMPG2/ATPUMP5/ATPI4K/NA/NA/ATRAB1A/ATERF-5/ATERF-4/AtFBS1/NA/NA/NA/NA/CYP94B3/NA/NA/ATMYB15/AR781/NA/AGP1/NA/NA/NA/NA/NA/ATCMPG1/NA/NA/ATMLO12/ATWRKY18/BIK1/NA/NA/NA/ATWRKY40/BZIP28/NA/NA/NA/ATCHITIV/BAP1/ATCCR2/LecRK-VI.2/MAPKKK14/ATRAB-F2A/NA/NA/NA/NA/NA/NA/NA/ANAC062/ATWRKY48/LYK5/NA/NA/ZAT7/NA/SRO5/NA/ATWRKY46/…	178
GO:0010243	BP	GO:0010243	response to organonitrogen compound	181/1390	443/20876	7.91944e-97	5.6822e-94	4.62245e-94	AT-HSFB2A/ACA2/NA/ANAC002/ATDI8/NA/NA/NA/NA/ATWRKY33/NA/DREB2/NA/NA/CAD1/AtNUDT7/NA/NA/ATCMPG2/ATPUMP5/ATPI4K/NA/NA/ATRAB1A/ATERF-5/ATERF-4/AtFBS1/NA/NA/NA/NA/CYP94B3/NA/NA/ATMYB15/AR781/NA/AGP1/NA/NA/NA/NA/NA/ATCMPG1/NA/NA/ATMLO12/ATWRKY18/BIK1/ATRBOHC/NA/NA/NA/ATWRKY40/BZIP28/NA/NA/NA/ATCHITIV/BAP1/ATCCR2/LecRK-VI.2/MAPKKK14/ATRAB-F2A/NA/NA/NA/NA/NA/NA/NA/ANAC062/ATWRKY48/LYK5/NA/NA/ZAT7/NA/SRO…	181
GO:0009611	BP	GO:0009611	response to wounding	150/1390	335/20876	7.26659e-87	3.47585e-84	2.8276e-84	ANAC002/NA/NA/ANAC072/NA/RAP2.6/EMB1144/FAR5/NA/ATRBOH/ATCHS/NA/ATDGK2/JAL35/AtNUDT7/NA/5PTASE2/F-ATMBP/ABI1/AtOPR3/ATPI4K/ABCC4/AtFBS1/HAI1/NA/ANAC019/ATRNS1/NA/NA/RSW10/ATCBL1/ACX1/NA/CYP94B3/NA/ATMYB15/NA/AR781/ATMDAR2/NA/5[beta]-StR/NA/ATFC-I/NA/NA/CYP94C1/ATSERAT1;1/ILL6/ATWRKY40/ATPAL1/FAR1/NA/JAZ8/BAP1/NA/CYP94B1/EMB2797/ATC4H/KCS2/AtMYB74/NA/ATBCB/ATSUC3/HEMA2/AtWIND1/STZ/ATMPK11/NA/(AT)S…	150
GO:0009415	BP	GO:0009415	response to water	158/1390	426/20876	6.15111e-77	2.20671e-74	1.79515e-74	ATWRKY75/NA/ANAC002/ATDI8/ATWRKY33/ANAC072/RAP2.6/AtLEA4-5/ATSTP13/ATMBF1C/ATRH9/ATRBOH/DREB2/DALL3/ARCK1/ANAC013/NA/COR15/PIP2;2/PIP2;3/5PTASE2/AT-POX/ERD10/RD2/ATMYB96/AtCOR47/ABI1/AtOPR3/ATPI4K/ABCC4/CYP710A1/ATOCT6/UGT74E2/HAI1/NA/NA/ANAC019/ABI2/NA/ANAC092/ATCBL1/ANAC091/NA/NA/ATMYB15/RAP2.4/NA/ERD7/ATGST1/NA/CYP94C1/NA/AtOCT5/DREB19/ATPAL1/GPDHC1/ALDH7B4/NA/COR78/ATNCED3/NA/VIK/NA/AtMYB74/L…	158
GO:0009414	BP	GO:0009414	response to water deprivation	156/1390	418/20876	2.0996e-76	6.02584e-74	4.90201e-74	ATWRKY75/NA/ANAC002/ATDI8/ATWRKY33/ANAC072/RAP2.6/AtLEA4-5/ATSTP13/ATMBF1C/ATRH9/ATRBOH/DREB2/DALL3/ARCK1/ANAC013/NA/COR15/PIP2;2/PIP2;3/5PTASE2/AT-POX/ERD10/RD2/ATMYB96/AtCOR47/ABI1/AtOPR3/ATPI4K/ABCC4/CYP710A1/ATOCT6/UGT74E2/HAI1/NA/NA/ANAC019/ABI2/NA/ANAC092/ATCBL1/ANAC091/NA/NA/ATMYB15/RAP2.4/NA/ERD7/ATGST1/NA/CYP94C1/AtOCT5/DREB19/ATPAL1/ALDH7B4/NA/COR78/ATNCED3/NA/VIK/NA/AtMYB74/LTP4/BEH3/N…	156
GO:0006865	BP	GO:0006865	amino acid transport	123/1390	255/20876	6.52651e-76	1.56092e-73	1.26981e-73	AAP3/ACA2/NA/NA/AtPHF1/NA/EMB1144/ATSTP13/AtmtOM64/NA/NA/ATPAP18/NA/ABCG1/NA/NA/NA/YSL7/NA/NA/SIAR1/NA/ATRNS1/NA/NA/NA/GOM8/AAC2/AHA2/AER/AtCXE16/NA/ALIS5/ATPROT3/NA/ATCMPG1/NA/ATHLECRK/ATMLO12/NA/AtOCT5/BIK1/ATPGIP1/NA/LHT1/NA/ATPROT2/ATCHITIV/GLP5/EMB3004/NA/NA/ATWRKY48/NA/AAP4/NA/AAT1/NA/(AT)SRC2/IOS1/ATFH8/NA/NA/ATCAD8/NA/P4H5/NA/NA/AtNPF8.1/NA/NA/ATNRT3.1/AMT2/NA/ATOPT1/SS3/NA/NA/NA/NA/NA/NA…	123
GO:0015711	BP	GO:0015711	organic anion transport	133/1390	302/20876	8.47351e-76	1.73707e-73	1.4131e-73	ATGPT2/AAP3/ACA2/NA/NA/AtPHF1/NA/EMB1144/ATSTP13/AtmtOM64/NA/NA/ATPAP18/NA/ABCG1/NA/NA/NA/YSL7/NA/NA/SIAR1/NA/ATRNS1/NA/NA/NA/GOM8/AAC2/AHA2/AER/AtCXE16/NA/ALIS5/ATPROT3/NA/ATCMPG1/NA/ATHLECRK/ATMLO12/NA/AtOCT5/BIK1/ATPGIP1/NA/LHT1/NA/ATPROT2/APC3/ATCHITIV/GLP5/EMB3004/NA/NA/ATWRKY48/NA/AAP4/NA/AAT1/NA/(AT)SRC2/IOS1/ATFH8/NA/NA/ATCAD8/NA/P4H5/NA/NA/AtNPF8.1/NA/NA/ATNRT3.1/AMT2/NA/ATOPT1/SS3/ALMT9…	133
GO:0015849	BP	GO:0015849	organic acid transport	127/1390	280/20876	2.78467e-74	4.44e-72	3.61193e-72	ATGPT2/AAP3/ACA2/NA/NA/AtPHF1/NA/EMB1144/ATSTP13/AtmtOM64/NA/NA/ATPAP18/NA/ABCG1/NA/NA/NA/YSL7/NA/NA/SIAR1/NA/ATRNS1/NA/NA/NA/GOM8/AAC2/AHA2/AER/AtCXE16/NA/ALIS5/ATPROT3/NA/ATCMPG1/NA/ATHLECRK/ATMLO12/NA/AtOCT5/BIK1/ATPGIP1/NA/LHT1/NA/ATPROT2/ATCHITIV/GLP5/EMB3004/NA/NA/ATWRKY48/NA/AAP4/NA/AAT1/NA/(AT)SRC2/IOS1/ATFH8/NA/NA/ATCAD8/NA/P4H5/NA/NA/AtNPF8.1/NA/NA/ATNRT3.1/AMT2/NA/ATOPT1/SS3/ALMT9/NA/N…	127
GO:0046942	BP	GO:0046942	carboxylic acid transport	127/1390	280/20876	2.78467e-74	4.44e-72	3.61193e-72	ATGPT2/AAP3/ACA2/NA/NA/AtPHF1/NA/EMB1144/ATSTP13/AtmtOM64/NA/NA/ATPAP18/NA/ABCG1/NA/NA/NA/YSL7/NA/NA/SIAR1/NA/ATRNS1/NA/NA/NA/GOM8/AAC2/AHA2/AER/AtCXE16/NA/ALIS5/ATPROT3/NA/ATCMPG1/NA/ATHLECRK/ATMLO12/NA/AtOCT5/BIK1/ATPGIP1/NA/LHT1/NA/ATPROT2/ATCHITIV/GLP5/EMB3004/NA/NA/ATWRKY48/NA/AAP4/NA/AAT1/NA/(AT)SRC2/IOS1/ATFH8/NA/NA/ATCAD8/NA/P4H5/NA/NA/AtNPF8.1/NA/NA/ATNRT3.1/AMT2/NA/ATOPT1/SS3/ALMT9/NA/N…	127
GO:0009753	BP	GO:0009753	response to jasmonic acid	154/1390	474/20876	1.12545e-65	1.61502e-63	1.31382e-63	ANAC002/NA/ATWRKY33/ANAC072/NA/RAP2.6/5PTASE11/NA/ATRBOH/DALL3/ATCHS/NA/COR15/CAD1/JAL35/AtNUDT7/5PTASE2/AtRLP30/ABI1/AtOPR3/ATPI4K/NA/ATERF-4/AtFBS1/HAI1/AtMYB32/NA/ANAC019/IAA18/ChiC/NA/NA/RSW10/ANAC092/ATCBL1/ACX1/ATMYB7/CYP94B3/NA/ATMYB15/NA/AR781/NA/NA/AtGILP/NA/CYP94C1/NA/ATSERAT1;1/ILL6/ATPGIP1/ATWRKY40/BZIP28/AT103-1A/NA/JAZ8/BAP1/NA/CYP94B1/NA/AtMYB109/LecRK-VI.2/EMB2797/MAPKKK14/VIK/AtM…	154
GO:0009636	BP	GO:0009636	response to toxic substance	136/1390	430/20876	2.50679e-56	3.27022e-54	2.66031e-54	ATHSP23.6-MITO/CLPB-M/NA/ATMBF1C/Fes1A/DREB2/NA/AtLFG4/ATACP5/ATHS83/AtRLP30/NA/AtNSP5/NA/NA/ATWRKY8/NA/CYP710A1/UGT87A2/UGT74E2/ATFKBP65/ATGR1/ATNFXL1/AT-HSFC1/MGE1/NA/AER/NA/NA/ATHSP70/NA/ATGST1/ATHSFA1D/NA/ATMLO12/ATOFP2/AtOCT5/AtHsp70-2/GAPC/ATGSTU7/ATGSTU4/ATERDJ3A/AT103-1A/ATGSTU6/ATGSTU24/NA/ATGSTU3/ATGST11/ATGSTU1/HMA5/NA/UGT1/ATGSTF5/ATBCAT-1/ATH5/ATJ2/AAT1/NA/cpHsc70-2/AtTic20-IV/ATFH8/…	136
GO:0034976	BP	GO:0034976	response to endoplasmic reticulum stress	114/1390	357/20876	1.06726e-47	1.27627e-45	1.03824e-45	ACA2/ATHSP23.6-MITO/NA/NA/NA/NA/NA/ATMBF1C/ATRBOH/AtRABH1c/NA/NA/AtNUDT7/NA/AtRLP30/ANAC102/ABI1/ATPI4K/NA/ABCC4/UGT87A2/ATFKBP65/NA/NA/CML37/NA/ATCBL1/NA/ATHSP70/NA/ATFC-I/NA/AtGILP/ATHLECRK/TGA1/AtHsp70-2/NA/ATPGIP1/ATWRKY40/GAPC/BZIP28/NA/ATPHB3/LHT1/NA/CBP60a/GLP5/LecRK-VI.2/VIK/ANAC062/CLC3/BIP/ATMPK11/cpHsc70-2/RIPK/NA/NA/P4H5/NA/NA/NA/NA/ATNRT3.1/NA/AMT2/NA/NA/TOPP9/NA/APD5/OLI2/ATUGT85A1/…	114
GO:0042538	BP	GO:0042538	hyperosmotic salinity response	77/1390	161/20876	2.37568e-47	2.62239e-45	2.13331e-45	ANAC002/ANAC072/ATRBOH/NA/COR15/5PTASE2/ATCP1/NA/ABI1/AtOPR3/ATPI4K/RCI2A/UGT74E2/HAI1/ANAC019/ABI2/NA/ANAC092/ATCBL1/ANAC091/NA/NA/ATMYB15/CYP94C1/ATTIL/COR78/ATNCED3/NA/VIK/AtMYB74/LTP4/BEH3/STZ/ATMPK11/ATERF-1/NA/PBP1/RIPK/AtMYB50/AT-HSFA4C/ATMYB2/NA/ATMDAR3/JMT/AT-RSH2/PMZ/NA/AtMYB108/GES/ADC2/NA/NA/ATM4/ATHVA22D/MAPKKK19/NA/JAS1/AtZAT12/JAV1/ABCB4/AtJAZ1/ATERF#011/JAZ5/ATERF13/GRX480/AERD2/J…	77
GO:0009408	BP	GO:0009408	response to heat	102/1390	298/20876	7.39548e-46	7.58037e-44	6.16661e-44	ATHSP23.6-MITO/NA/ATWRKY33/RAP2.6/CLPB-M/NA/ATMBF1C/Fes1A/DREB2/AtLFG4/NA/ATHS83/AtHsp70-14/AtCOR47/ABI1/ATFKBP65/ANAC019/ABI2/NA/CML37/NA/ATHSP70/NA/ERD7/NA/ATHSFA1D/NA/AtHsp70-2/DREB19/GAPC/BZIP28/ATERDJ3A/VPS20.1/NA/ATTIL/BAP1/ELIP/HIT4/NA/NA/AtCRL1/BIP/ATJ2/cpHsc70-2/HSP18.2/LTI30/NA/NA/NA/TCH4/NA/DDF1/BTI2/AT-HSFA4C/NA/NA/ATGA2OX4/NA/AtGolS1/HSP21/NA/NA/PMZ/NA/OLI2/NA/ATFKBP62/ATEGY3/HSC70-5…	102
GO:0009694	BP	GO:0009694	jasmonic acid metabolic process	75/1390	160/20876	2.37054e-45	2.26781e-43	1.84486e-43	ANAC002/NA/RAP2.6/NA/NA/AtOPR3/NA/IAA18/NA/NA/RSW10/ACX1/CYP94B3/ATMYB15/NA/NA/NA/CYP94C1/ATSERAT1;1/ILL6/ATWRKY40/AT103-1A/ATMES9/NA/JAZ8/BAP1/NA/CYP94B1/EMB2797/AtMYB74/NA/ATBCB/ATSUC3/STZ/AOS/ATGA2OX2/ATST2A/ATMDAR3/JMT/NA/AT-RSH2/NA/CML38/CIPK11/NA/NA/AtMYB108/GES/ADC2/PTF1/ATLOX3/NA/JAS1/AtZAT12/NA/AtGH3.11/NA/AtJAZ1/AtHNL/JAZ5/GRX480/DAD1/JAZ7/NA/NA/GATL2/TAT/AtPNC2/NA/ATCK1/AOC2/AOC1/ANAC0…	75
GO:0071215	BP	GO:0071215	cellular response to abscisic acid stimulus	93/1390	263/20876	3.07283e-43	2.59383e-41	2.11008e-41	ANAC002/ANAC072/ATRBOH/AtRABH1c/AIP1/AtNUDT7/5PTASE2/AtRLP30/ATPIRIN1/ABI1/AtOPR3/ATPI4K/UGT74E2/HAI1/ANAC019/ABI2/NA/NA/ANAC092/ATCBL1/NA/NA/ATMYB15/NA/CYP94C1/ATPGIP1/ATWRKY40/BZIP28/ABR1/LecRK-VI.2/MAPKKK14/VIK/AtMYB74/NA/NA/STZ/ATMPK11/ATERF-1/NA/PBP1/NA/RACK1B/RIPK/AtMYB50/NA/AT-HSFA4C/ATMYB2/NA/NA/AMT2/NA/ATMDAR3/TOPP9/JMT/AT-RSH2/PMZ/AFP3/CML38/NA/CIPK11/AtMYB108/GES/ADC2/ATHPP2C5/AFP4/ATM…	93
GO:0097306	BP	GO:0097306	cellular response to alcohol	93/1390	263/20876	3.07283e-43	2.59383e-41	2.11008e-41	ANAC002/ANAC072/ATRBOH/AtRABH1c/AIP1/AtNUDT7/5PTASE2/AtRLP30/ATPIRIN1/ABI1/AtOPR3/ATPI4K/UGT74E2/HAI1/ANAC019/ABI2/NA/NA/ANAC092/ATCBL1/NA/NA/ATMYB15/NA/CYP94C1/ATPGIP1/ATWRKY40/BZIP28/ABR1/LecRK-VI.2/MAPKKK14/VIK/AtMYB74/NA/NA/STZ/ATMPK11/ATERF-1/NA/PBP1/NA/RACK1B/RIPK/AtMYB50/NA/AT-HSFA4C/ATMYB2/NA/NA/AMT2/NA/ATMDAR3/TOPP9/JMT/AT-RSH2/PMZ/AFP3/CML38/NA/CIPK11/AtMYB108/GES/ADC2/ATHPP2C5/AFP4/ATM…	93
GO:0009738	BP	GO:0009738	abscisic acid-activated signaling pathway	90/1390	248/20876	6.1347e-43	4.89072e-41	3.97858e-41	ANAC002/ANAC072/ATRBOH/AtRABH1c/AIP1/AtNUDT7/5PTASE2/AtRLP30/ATPIRIN1/ABI1/AtOPR3/ATPI4K/HAI1/ANAC019/ABI2/NA/NA/ANAC092/ATCBL1/NA/NA/ATMYB15/NA/CYP94C1/ATPGIP1/ATWRKY40/BZIP28/ABR1/LecRK-VI.2/MAPKKK14/VIK/AtMYB74/NA/NA/STZ/ATMPK11/ATERF-1/NA/PBP1/NA/RIPK/AtMYB50/NA/AT-HSFA4C/ATMYB2/NA/NA/AMT2/NA/ATMDAR3/TOPP9/JMT/AT-RSH2/PMZ/AFP3/CML38/NA/CIPK11/AtMYB108/GES/ADC2/ATHPP2C5/AFP4/ATM4/MAPKKK19/AtLE…	90
GO:0015824	BP	GO:0015824	proline transport	51/1390	74/20876	7.59661e-43	5.73744e-41	4.66739e-41	NA/NA/ATPAP18/NA/NA/NA/NA/ATRNS1/NA/NA/AER/AtCXE16/ATPROT3/ATCMPG1/NA/ATMLO12/AtOCT5/NA/ATPROT2/ATCHITIV/NA/ATWRKY48/NA/NA/AAT1/IOS1/ATFH8/NA/NA/NA/NA/AtNPF8.1/NA/NA/NA/NA/ATM4/AtPME41/GLIP5/NA/ATGSTU17/ATCOAE/ATSGP2/AtPUB22/ATPSK5/NA/NA/NA/NA/ATCAD5/DVL18	51
GO:0009626	BP	GO:0009626	plant-type hypersensitive response	114/1390	400/20876	3.41397e-42	2.44953e-40	1.99268e-40	AAP3/ACA2/NA/NA/NA/ATWRKY33/AtPHF1/NA/ATRBOH/NET1D/DALL3/AtmtOM64/NA/COR15/CAD1/AtNUDT7/NA/AtRLP30/ABI1/ATPI4K/NA/ATNADP-ME2/ANAC019/GOM8/AAC2/NA/ATCBL1/ACX1/NA/NA/AR781/ATFC-I/NA/AtGILP/NA/BIK1/NA/ATSERAT1;1/ATPGIP1/LRR/ATWRKY40/BZIP28/LHT1/ATCHITIV/NA/LecRK-VI.2/VIK/NA/NA/NA/ATMPK11/AAT1/CYP71B15/(AT)SRC2/RIPK/AtSOT1/ATCAD7/NA/ATCAD8/AOS/ATNRT3.1/NA/AMT2/NA/JMT/CYP71A13/NA/PMZ/APD5/ADT4/ATOPT1/…	114
GO:0034050	BP	GO:0034050	host programmed cell death induced by symbiont	114/1390	401/20876	4.47592e-42	3.05854e-40	2.48812e-40	AAP3/ACA2/NA/NA/NA/ATWRKY33/AtPHF1/NA/ATRBOH/NET1D/DALL3/AtmtOM64/NA/COR15/CAD1/AtNUDT7/NA/AtRLP30/ABI1/ATPI4K/NA/ATNADP-ME2/ANAC019/GOM8/AAC2/NA/ATCBL1/ACX1/NA/NA/AR781/ATFC-I/NA/AtGILP/NA/BIK1/NA/ATSERAT1;1/ATPGIP1/LRR/ATWRKY40/BZIP28/LHT1/ATCHITIV/NA/LecRK-VI.2/VIK/NA/NA/NA/ATMPK11/AAT1/CYP71B15/(AT)SRC2/RIPK/AtSOT1/ATCAD7/NA/ATCAD8/AOS/ATNRT3.1/NA/AMT2/NA/JMT/CYP71A13/NA/PMZ/APD5/ADT4/ATOPT1/…	114
GO:0002679	BP	GO:0002679	respiratory burst involved in defense response	63/1390	121/20876	7.92275e-42	4.94311e-40	4.0212e-40	AT-HSFB2A/NA/ATWRKY33/ATRBOH/NA/CAD1/AtNUDT7/NA/NA/ATCMPG2/ATPI4K/ATERF-5/ATERF-4/NA/ATMYB15/NA/NA/ATCMPG1/NA/ATMLO12/BIK1/NA/ATWRKY40/ATCHITIV/NA/ANAC062/ATWRKY48/NA/NA/RRTF1/NA/STZ/ATERF-1/NodGS/NA/IOS1/ATFH8/P4H5/NA/NA/NA/ATSZF2/NA/NA/NA/CRK13/ZAT11/NA/AtPRX71/AtRDUF1/ATERF#011/ATERF13/JAZ7/AtPUB23/NA/AtPUB22/ATMEK4/NA/AtRDUF2/ATWRKY6/B120/ATBFRUCT1/AtCAF1b	63
GO:0045730	BP	GO:0045730	respiratory burst	63/1390	121/20876	7.92275e-42	4.94311e-40	4.0212e-40	AT-HSFB2A/NA/ATWRKY33/ATRBOH/NA/CAD1/AtNUDT7/NA/NA/ATCMPG2/ATPI4K/ATERF-5/ATERF-4/NA/ATMYB15/NA/NA/ATCMPG1/NA/ATMLO12/BIK1/NA/ATWRKY40/ATCHITIV/NA/ANAC062/ATWRKY48/NA/NA/RRTF1/NA/STZ/ATERF-1/NodGS/NA/IOS1/ATFH8/P4H5/NA/NA/NA/ATSZF2/NA/NA/NA/CRK13/ZAT11/NA/AtPRX71/AtRDUF1/ATERF#011/ATERF13/JAZ7/AtPUB23/NA/AtPUB22/ATMEK4/NA/AtRDUF2/ATWRKY6/B120/ATBFRUCT1/AtCAF1b	63
GO:0002682	BP	GO:0002682	regulation of immune system process	117/1390	424/20876	9.62873e-42	5.53721e-40	4.5045e-40	AAP3/ACA2/NA/NA/NA/ATWRKY33/AtPHF1/NA/ATRBOH/NET1D/DALL3/AtmtOM64/ARCK1/NA/COR15/CAD1/AtNUDT7/NA/AtRLP30/ABI1/ATPI4K/NA/ATERF-4/ATNADP-ME2/ANAC019/GOM8/AAC2/NA/ATCBL1/ACX1/NA/NA/AR781/ATFC-I/NA/AtGILP/NA/ATWRKY18/BIK1/NA/ATSERAT1;1/ILL6/ATPGIP1/LRR/ATWRKY40/BZIP28/LHT1/CBP60a/NA/LecRK-VI.2/VIK/NA/NA/NA/ATMPK11/AAT1/CYP71B15/(AT)SRC2/RIPK/AtSOT1/NA/AOS/ATNRT3.1/NA/AMT2/NA/JMT/CYP71A13/NA/PMZ/APD5/…	117
GO:0010363	BP	GO:0010363	regulation of plant-type hypersensitive response	109/1390	371/20876	9.6467e-42	5.53721e-40	4.5045e-40	AAP3/ACA2/NA/NA/NA/ATWRKY33/AtPHF1/NA/ATRBOH/NET1D/DALL3/AtmtOM64/NA/COR15/CAD1/AtNUDT7/NA/AtRLP30/ABI1/ATPI4K/NA/ATNADP-ME2/ANAC019/GOM8/AAC2/NA/ATCBL1/ACX1/NA/NA/AR781/ATFC-I/NA/AtGILP/NA/BIK1/NA/ATSERAT1;1/ATPGIP1/LRR/ATWRKY40/BZIP28/LHT1/NA/LecRK-VI.2/VIK/NA/NA/NA/ATMPK11/AAT1/CYP71B15/(AT)SRC2/RIPK/AtSOT1/NA/AOS/ATNRT3.1/NA/AMT2/NA/JMT/CYP71A13/NA/PMZ/APD5/ADT4/ATOPT1/NA/ATUGT85A1/ATSZF2/NA/…	109
GO:0045088	BP	GO:0045088	regulation of innate immune response	116/1390	419/20876	1.52115e-41	8.39557e-40	6.82977e-40	AAP3/ACA2/NA/NA/NA/ATWRKY33/AtPHF1/NA/ATRBOH/NET1D/DALL3/AtmtOM64/ARCK1/NA/COR15/CAD1/AtNUDT7/NA/AtRLP30/ABI1/ATPI4K/NA/ATERF-4/ATNADP-ME2/ANAC019/GOM8/AAC2/NA/ATCBL1/ACX1/NA/NA/AR781/ATFC-I/NA/AtGILP/NA/BIK1/NA/ATSERAT1;1/ILL6/ATPGIP1/LRR/ATWRKY40/BZIP28/LHT1/CBP60a/NA/LecRK-VI.2/VIK/NA/NA/NA/ATMPK11/AAT1/CYP71B15/(AT)SRC2/RIPK/AtSOT1/NA/AOS/ATNRT3.1/NA/AMT2/NA/JMT/CYP71A13/NA/PMZ/APD5/ADT4/ATOP…	116
GO:0015804	BP	GO:0015804	neutral amino acid transport	51/1390	77/20876	1.75772e-41	9.34195e-40	7.59965e-40	NA/NA/ATPAP18/NA/NA/NA/NA/ATRNS1/NA/NA/AER/AtCXE16/ATPROT3/ATCMPG1/NA/ATMLO12/AtOCT5/NA/ATPROT2/ATCHITIV/NA/ATWRKY48/NA/NA/AAT1/IOS1/ATFH8/NA/NA/NA/NA/AtNPF8.1/NA/NA/NA/NA/ATM4/AtPME41/GLIP5/NA/ATGSTU17/ATCOAE/ATSGP2/AtPUB22/ATPSK5/NA/NA/NA/NA/ATCAD5/DVL18	51
GO:0006612	BP	GO:0006612	protein targeting to membrane	109/1390	374/20876	2.24694e-41	1.15156e-39	9.36788e-40	AAP3/ACA2/NA/NA/NA/ATWRKY33/AtPHF1/NA/ATRBOH/NET1D/DALL3/AtmtOM64/NA/COR15/CAD1/AtNUDT7/NA/AtRLP30/ABI1/ATPI4K/NA/ATNADP-ME2/ANAC019/GOM8/AAC2/NA/ATCBL1/ACX1/NA/NA/AR781/ATFC-I/NA/AtGILP/NA/BIK1/NA/ATSERAT1;1/ATPGIP1/LRR/ATWRKY40/BZIP28/LHT1/NA/LecRK-VI.2/VIK/NA/NA/NA/ATMPK11/AAT1/CYP71B15/(AT)SRC2/RIPK/AtSOT1/NA/AOS/ATNRT3.1/NA/AMT2/NA/JMT/CYP71A13/NA/PMZ/APD5/ADT4/ATOPT1/NA/ATUGT85A1/ATSZF2/NA/…	109
GO:0050776	BP	GO:0050776	regulation of immune response	116/1390	421/20876	2.55434e-41	1.26396e-39	1.02823e-39	AAP3/ACA2/NA/NA/NA/ATWRKY33/AtPHF1/NA/ATRBOH/NET1D/DALL3/AtmtOM64/ARCK1/NA/COR15/CAD1/AtNUDT7/NA/AtRLP30/ABI1/ATPI4K/NA/ATERF-4/ATNADP-ME2/ANAC019/GOM8/AAC2/NA/ATCBL1/ACX1/NA/NA/AR781/ATFC-I/NA/AtGILP/NA/BIK1/NA/ATSERAT1;1/ILL6/ATPGIP1/LRR/ATWRKY40/BZIP28/LHT1/CBP60a/NA/LecRK-VI.2/VIK/NA/NA/NA/ATMPK11/AAT1/CYP71B15/(AT)SRC2/RIPK/AtSOT1/NA/AOS/ATNRT3.1/NA/AMT2/NA/JMT/CYP71A13/NA/PMZ/APD5/ADT4/ATOP…	116
GO:0072657	BP	GO:0072657	protein localization to membrane	109/1390	377/20876	5.18213e-41	2.39883e-39	1.95144e-39	AAP3/ACA2/NA/NA/NA/ATWRKY33/AtPHF1/NA/ATRBOH/NET1D/DALL3/AtmtOM64/NA/COR15/CAD1/AtNUDT7/NA/AtRLP30/ABI1/ATPI4K/NA/ATNADP-ME2/ANAC019/GOM8/AAC2/NA/ATCBL1/ACX1/NA/NA/AR781/ATFC-I/NA/AtGILP/NA/BIK1/NA/ATSERAT1;1/ATPGIP1/LRR/ATWRKY40/BZIP28/LHT1/NA/LecRK-VI.2/VIK/NA/NA/NA/ATMPK11/AAT1/CYP71B15/(AT)SRC2/RIPK/AtSOT1/NA/AOS/ATNRT3.1/NA/AMT2/NA/JMT/CYP71A13/NA/PMZ/APD5/ADT4/ATOPT1/NA/ATUGT85A1/ATSZF2/NA/…	109
GO:0090150	BP	GO:0090150	establishment of protein localization to membrane	109/1390	377/20876	5.18213e-41	2.39883e-39	1.95144e-39	AAP3/ACA2/NA/NA/NA/ATWRKY33/AtPHF1/NA/ATRBOH/NET1D/DALL3/AtmtOM64/NA/COR15/CAD1/AtNUDT7/NA/AtRLP30/ABI1/ATPI4K/NA/ATNADP-ME2/ANAC019/GOM8/AAC2/NA/ATCBL1/ACX1/NA/NA/AR781/ATFC-I/NA/AtGILP/NA/BIK1/NA/ATSERAT1;1/ATPGIP1/LRR/ATWRKY40/BZIP28/LHT1/NA/LecRK-VI.2/VIK/NA/NA/NA/ATMPK11/AAT1/CYP71B15/(AT)SRC2/RIPK/AtSOT1/NA/AOS/ATNRT3.1/NA/AMT2/NA/JMT/CYP71A13/NA/PMZ/APD5/ADT4/ATOPT1/NA/ATUGT85A1/ATSZF2/NA/…	109
GO:0080135	BP	GO:0080135	regulation of cellular response to stress	110/1390	385/20876	7.66046e-41	3.43524e-39	2.79455e-39	AAP3/ACA2/NA/NA/NA/ATWRKY33/AtPHF1/NA/ATRBOH/NET1D/DALL3/AtmtOM64/NA/COR15/CAD1/AtNUDT7/NA/AtRLP30/ABI1/ATPI4K/NA/ATNADP-ME2/ANAC019/GOM8/AAC2/NA/ATCBL1/ACX1/NA/NA/AR781/ATFC-I/NA/AtGILP/NA/BIK1/NA/ATSERAT1;1/ATPGIP1/LRR/ATWRKY40/BZIP28/LHT1/NA/LecRK-VI.2/VIK/NA/NA/NA/ATMPK11/AAT1/CYP71B15/(AT)SRC2/RIPK/AtSOT1/NA/AOS/ATNRT3.1/NA/AMT2/NA/JMT/CYP71A13/NA/PMZ/APD5/ADT4/ATOPT1/NA/ATUGT85A1/ATSZF2/NA/…	110
GO:0043067	BP	GO:0043067	regulation of programmed cell death	111/1390	396/20876	2.46367e-40	1.07132e-38	8.71517e-39	AAP3/ACA2/NA/NA/NA/ATWRKY33/AtPHF1/NA/ATRBOH/NET1D/DALL3/AtmtOM64/NA/COR15/CAD1/AtNUDT7/NA/AtRLP30/ABI1/ATPI4K/NA/ATNADP-ME2/ANAC019/GOM8/AAC2/NA/ATCBL1/ACX1/NA/NA/AR781/ATFC-I/NA/AtGILP/NA/BIK1/NA/ATSERAT1;1/ATPGIP1/LRR/ATWRKY40/BZIP28/LHT1/NA/LecRK-VI.2/VIK/NA/NA/NA/AtILP/ATMPK11/AAT1/CYP71B15/(AT)SRC2/RIPK/AtSOT1/NA/AOS/ATNRT3.1/NA/AMT2/NA/JMT/CYP71A13/NA/PMZ/APD5/ADT4/ATOPT1/NA/ATUGT85A1/ATSZ…	111
GO:0010941	BP	GO:0010941	regulation of cell death	112/1390	404/20876	3.45036e-40	1.45625e-38	1.18466e-38	AAP3/ACA2/NA/NA/NA/ATWRKY33/AtPHF1/NA/ATRBOH/NET1D/DALL3/AtmtOM64/NA/COR15/CAD1/AtNUDT7/NA/AtRLP30/ABI1/ATPI4K/NA/ATNADP-ME2/ANAC019/GOM8/AAC2/NA/ATCBL1/ACX1/NA/NA/AR781/ATFC-I/NA/AtGILP/NA/BIK1/NA/ATSERAT1;1/ATPGIP1/LRR/ATWRKY40/BZIP28/LHT1/NA/LecRK-VI.2/VIK/NA/NA/NA/AtILP/ATMPK11/AAT1/CYP71B15/(AT)SRC2/RIPK/AtSOT1/NA/AOS/ATNRT3.1/NA/AMT2/NA/JMT/CYP71A13/NA/PMZ/APD5/ADT4/ATOPT1/NA/ATUGT85A1/ATSZ…	112
GO:0012501	BP	GO:0012501	programmed cell death	117/1390	448/20876	3.74998e-39	1.53749e-37	1.25074e-37	AAP3/ACA2/NA/NA/NA/ATWRKY33/AtPHF1/NA/ATRBOH/NET1D/DALL3/AtmtOM64/NA/COR15/CAD1/AtNUDT7/NA/AtRLP30/ABI1/ATPI4K/NA/ATNADP-ME2/ANAC019/GOM8/AAC2/NA/ATCBL1/ACX1/NA/NA/AR781/ATFC-I/NA/AtGILP/NA/BIK1/NA/ATSERAT1;1/ATPGIP1/LRR/ATWRKY40/BZIP28/LHT1/ATCHITIV/NA/LecRK-VI.2/VIK/NA/NA/NA/AtILP/ATMPK11/AAT1/CYP71B15/(AT)SRC2/RIPK/AtSOT1/ATCAD7/NA/ATCAD8/AOS/ATNRT3.1/NA/AMT2/NA/JMT/CYP71A13/NA/PMZ/APD5/ADT4/A…	117
GO:0006972	BP	GO:0006972	hyperosmotic response	86/1390	250/20876	5.68316e-39	2.26537e-37	1.84287e-37	ANAC002/ANAC072/ATRBOH/NA/COR15/5PTASE2/ATCP1/NA/AtCOR47/ABI1/AtOPR3/ATPI4K/RCI2A/UGT74E2/HAI1/ANAC019/ABI2/NA/ANAC092/ATCBL1/ANAC091/NA/NA/ATMYB15/CYP94C1/GAPC/ATSAHH1/ATTIL/COR78/ATNCED3/NA/VIK/AtMYB74/LTP4/BEH3/STZ/ATMPK11/ATERF-1/NA/PBP1/RIPK/AtMYB50/AT-HSFA4C/ATMYB2/NA/ATMDAR3/JMT/AT-RSH2/PMZ/NA/AtMYB108/GES/ADC2/NA/NA/ATM4/ATHVA22D/MAPKKK19/NA/JAS1/AtZAT12/JAV1/ABCB4/AtJAZ1/ATERF#011/JAZ5/A…	86
GO:0009695	BP	GO:0009695	jasmonic acid biosynthetic process	63/1390	136/20876	7.10921e-38	2.75722e-36	2.24299e-36	ANAC002/NA/RAP2.6/NA/NA/AtOPR3/NA/NA/NA/RSW10/ACX1/CYP94B3/ATMYB15/NA/NA/NA/CYP94C1/ATSERAT1;1/ILL6/ATWRKY40/NA/JAZ8/BAP1/NA/EMB2797/AtMYB74/ATBCB/ATSUC3/STZ/AOS/ATST2A/ATMDAR3/JMT/AT-RSH2/NA/CML38/CIPK11/NA/AtMYB108/GES/ADC2/ATLOX3/JAS1/AtZAT12/NA/NA/AtJAZ1/AtHNL/JAZ5/GRX480/DAD1/JAZ7/NA/NA/GATL2/TAT/AtPNC2/ATCK1/AOC2/AOC1/ANAC055/AOC3/ATLOX4	63
GO:0008219	BP	GO:0008219	cell death	121/1390	496/20876	2.9446e-37	1.11198e-35	9.04589e-36	AAP3/ACA2/NA/NA/NA/ATWRKY33/AtPHF1/NA/ATRBOH/NET1D/DALL3/AtmtOM64/NA/COR15/CAD1/AtNUDT7/NA/AtRLP30/ABI1/ATPI4K/NA/ATNADP-ME2/ANAC019/GOM8/AAC2/NA/ATCBL1/ACX1/NA/NA/AR781/ATFC-I/NA/AtGILP/ATMLO12/NA/BIK1/NA/ATSERAT1;1/ATPGIP1/LRR/ATWRKY40/BZIP28/ATMLO8/LHT1/ATCHITIV/NA/LecRK-VI.2/VIK/NA/NA/NA/AtILP/ATMPK11/AAT1/CYP71B15/(AT)SRC2/RIPK/AtSOT1/ATCAD7/NA/ATCAD8/AOS/ATNRT3.1/NA/AMT2/NA/JMT/CYP71A13/NA/…	121
GO:0009404	BP	GO:0009404	toxin metabolic process	78/1390	223/20876	5.08769e-36	1.87201e-34	1.52287e-34	ATWRKY33/NA/AtRLP30/NA/AtNSP5/NA/NA/NA/CYP710A1/UGT87A2/UGT74E2/ATGR1/AT-HSFC1/MGE1/NA/AER/NA/NA/NA/ATGST1/ATHSFA1D/ATMLO12/ATOFP2/AtOCT5/ATGSTU7/ATGSTU4/AT103-1A/ATGSTU6/ATGSTU24/ATGSTU3/ATGST11/ATGSTU1/UGT1/ATGSTF5/ATBCAT-1/AAT1/NA/AtTic20-IV/CYP71B15/ATFH8/ABCA7/ATCAD8/NA/AT-HSFA4C/NA/NA/NA/CYP71A13/PMZ/ATGPX6/GH3.5/AtMYB108/NA/NA/NA/Phox4/CYP79B2/ABCB4/ATGSTU19/ATGSTU17/NA/TAP46/UGT73B5/UGT73…	78
GO:0009723	BP	GO:0009723	response to ethylene	96/1390	353/20876	8.59838e-34	3.08467e-32	2.50937e-32	ATWRKY75/ANAC072/ATMBF1C/ATRBOH/5PTASE2/ABI1/AtOPR3/ATERF-5/ATERF-4/HAI1/AtMYB32/ANAC019/NA/ANAC092/ATCBL1/ATMYB7/NA/ATMYB15/ATMDAR2/NA/CYP94C1/NA/ATWRKY40/ATPHB3/ALDH7B4/LecRK-IX.2/AtMYB109/MAPKKK14/VIK/AtMYB74/NA/AtWIND1/NA/ATMYB44/STZ/ATMPK11/ATERF-1/NA/ATERF-9/PBP1/NA/CYP71B15/AtMYB50/NA/AT-HSFA4C/ATMYB2/NA/NA/NA/ATMDAR3/JMT/CYP71A13/AT-RSH2/PMZ/CML38/NA/CIPK11/AtMYB108/GES/ADC2/ATM4/NA/MAPKK…	96
GO:0009407	BP	GO:0009407	toxin catabolic process	73/1390	211/20876	2.03748e-33	7.13118e-32	5.8012e-32	NA/AtRLP30/NA/AtNSP5/NA/NA/NA/CYP710A1/UGT87A2/UGT74E2/ATGR1/AT-HSFC1/MGE1/NA/AER/NA/NA/NA/ATGST1/ATHSFA1D/ATMLO12/ATOFP2/AtOCT5/ATGSTU7/ATGSTU4/AT103-1A/ATGSTU6/ATGSTU24/ATGSTU3/ATGST11/ATGSTU1/UGT1/ATGSTF5/ATBCAT-1/AAT1/NA/AtTic20-IV/ATFH8/ABCA7/ATCAD8/NA/AT-HSFA4C/NA/NA/NA/PMZ/ATGPX6/AtMYB108/NA/NA/NA/Phox4/ABCB4/ATGSTU19/ATGSTU17/NA/TAP46/UGT73B5/UGT73B4/ATWRKY28/ATHSFA2/NA/DHAR2/anac032/NA/N…	73
GO:0043069	BP	GO:0043069	negative regulation of programmed cell death	65/1390	168/20876	3.09747e-33	1.0583e-31	8.60926e-32	AAP3/ACA2/NA/ATWRKY33/AtPHF1/NA/ATRBOH/AtmtOM64/CAD1/AtNUDT7/NA/AtRLP30/ABI1/ATPI4K/GOM8/AAC2/ATCBL1/ACX1/NA/ATFC-I/AtGILP/BIK1/NA/ATPGIP1/LRR/ATWRKY40/BZIP28/LHT1/LecRK-VI.2/VIK/NA/AtILP/ATMPK11/AAT1/(AT)SRC2/RIPK/ATNRT3.1/NA/AMT2/NA/APD5/ATOPT1/ATSZF2/AtLEA5/JAV1/PPI1/NA/AtPRX71/AtJAZ1/ATERF13/GRX480/AtPUB23/NA/NA/ATMEK4/ATBT1/NA/NA/AtPNC2/B120/ABCG40/atcax2/ANAC055/AOC3/AZI1	65
GO:0060548	BP	GO:0060548	negative regulation of cell death	65/1390	172/20876	1.62966e-32	5.43851e-31	4.42421e-31	AAP3/ACA2/NA/ATWRKY33/AtPHF1/NA/ATRBOH/AtmtOM64/CAD1/AtNUDT7/NA/AtRLP30/ABI1/ATPI4K/GOM8/AAC2/ATCBL1/ACX1/NA/ATFC-I/AtGILP/BIK1/NA/ATPGIP1/LRR/ATWRKY40/BZIP28/LHT1/LecRK-VI.2/VIK/NA/AtILP/ATMPK11/AAT1/(AT)SRC2/RIPK/ATNRT3.1/NA/AMT2/NA/APD5/ATOPT1/ATSZF2/AtLEA5/JAV1/PPI1/NA/AtPRX71/AtJAZ1/ATERF13/GRX480/AtPUB23/NA/NA/ATMEK4/ATBT1/NA/NA/AtPNC2/B120/ABCG40/atcax2/ANAC055/AOC3/AZI1	65
GO:0006979	BP	GO:0006979	response to oxidative stress	112/1390	486/20876	4.12486e-32	1.34527e-30	1.09437e-30	ATHSP23.6-MITO/NA/CLPB-M/NA/ATMBF1C/Fes1A/DREB2/AtLFG4/ATCHS/ATACP5/AtNUDT7/NA/ATHS83/AT-POX/NA/ABI1/AtOPR3/ATWRKY8/UGT74E2/ATFKBP65/NA/CML37/NA/NA/NA/ANAC092/AER/ATLACS7/ATHSP70/ATFC-I/ATGST1/NA/AtSIP2/AtHsp70-2/NA/LRR/GAPC/ATERDJ3A/ATPHB3/ATPAL1/AT103-1A/ALDH7B4/NA/AtMYB109/NA/ATBCB/HEMA2/STZ/ATH5/ATJ2/cpHsc70-2/HSP18.2/NA/NA/NA/NA/NA/NA/ATPAL2/NA/AtGolS1/HSP21/NA/OLI2/NA/GES/ATFKBP62/ADC2/ATEG…	112
GO:0098754	BP	GO:0098754	detoxification	74/1390	226/20876	4.75457e-32	1.51618e-30	1.23341e-30	NA/AtRLP30/NA/AtNSP5/NA/NA/NA/CYP710A1/UGT87A2/UGT74E2/ATGR1/AT-HSFC1/MGE1/NA/AER/NA/NA/NA/ATGST1/ATHSFA1D/ATMLO12/ATOFP2/AtOCT5/ATGSTU7/ATGSTU4/AT103-1A/ATGSTU6/ATGSTU24/ATGSTU3/ATGST11/ATGSTU1/HMA5/UGT1/ATGSTF5/ATBCAT-1/AAT1/NA/AtTic20-IV/ATFH8/ABCA7/ATCAD8/NA/AT-HSFA4C/NA/NA/NA/PMZ/ATGPX6/AtMYB108/NA/NA/NA/Phox4/ABCB4/ATGSTU19/ATGSTU17/NA/TAP46/UGT73B5/UGT73B4/ATWRKY28/ATHSFA2/NA/DHAR2/anac032…	74
GO:0071396	BP	GO:0071396	cellular response to lipid	97/1390	381/20876	1.35398e-31	4.22383e-30	3.43608e-30	ANAC002/ANAC072/ATRBOH/AtRABH1c/AIP1/AtNUDT7/5PTASE2/AtRLP30/ATPIRIN1/ABI1/AtOPR3/ATPI4K/UGT74E2/HAI1/ANAC019/ABI2/NA/NA/ANAC092/ATCBL1/NA/NA/ATMYB15/NA/CYP94C1/ATPGIP1/ATWRKY40/BZIP28/ABR1/LecRK-VI.2/MAPKKK14/VIK/AtMYB74/NA/NA/STZ/ATMPK11/ATERF-1/NA/PBP1/NA/RACK1B/RIPK/AtMYB50/NA/AT-HSFA4C/ATMYB2/NA/ATSERK1/NA/AMT2/NA/ATMDAR3/TOPP9/JMT/AT-RSH2/PMZ/AFP3/CML38/NA/CIPK11/AtMYB108/GES/ADC2/ATHPP2C5/…	97
GO:0010583	BP	GO:0010583	response to cyclopentenone	59/1390	148/20876	4.04511e-31	1.23505e-29	1.00471e-29	NA/AtRLP30/NA/NA/NA/NA/CYP710A1/UGT87A2/UGT74E2/MGE1/NA/AER/NA/NA/NA/DFL1/ATMLO12/ATOFP2/AtOCT5/ATGSTU7/ATGSTU4/ATGSTU24/ATGSTU1/UGT1/AAT1/NA/PBP1/AtTic20-IV/ATFH8/ABCA7/TCH4/ATCAD8/NA/NA/NA/NA/PMZ/GH3.5/AtMYB108/NA/NA/NA/Phox4/ABCB4/ATGSTU19/NA/UGT73B5/UGT73B4/ATWRKY28/NA/ATCSLD3/DHAR2/anac032/NA/NA/ATWRKY6/ABCC2/NA/Rap2.6L	59
GO:0010286	BP	GO:0010286	heat acclimation	45/1390	84/20876	6.12419e-31	1.81937e-29	1.48005e-29	NA/ATWRKY33/NA/DREB2/NA/AtCOR47/ATFKBP65/ANAC019/CML37/NA/NA/ERD7/ATERDJ3A/VPS20.1/BAP1/HIT4/NA/HSP18.2/LTI30/NA/BTI2/ATGA2OX4/HSP21/NA/NA/PMZ/ATFKBP62/HSP70T-2/LEA14/AtZAT12/NA/NA/DREB2/ERD14/Hop3/CYP81D8/ATHSFA2/Hsp70b/ATHSP101/AtHsp90.2/NA/NA/AT-HSP17.6A/AtPNC2/ATBAG6	45
GO:0006986	BP	GO:0006986	response to unfolded protein	66/1390	187/20876	6.46605e-31	1.81937e-29	1.48005e-29	ACA2/NA/NA/NA/NA/ATRBOH/AtRABH1c/NA/AtNUDT7/NA/AtRLP30/ANAC102/ABI1/ATPI4K/NA/NA/CML37/NA/ATCBL1/NA/NA/ATFC-I/NA/AtGILP/ATHLECRK/TGA1/AtHsp70-2/NA/ATPGIP1/ATWRKY40/BZIP28/LHT1/CBP60a/LecRK-VI.2/VIK/ANAC062/CLC3/ATMPK11/RIPK/NA/NA/AMT2/NA/NA/TOPP9/APD5/ATUGT85A1/ATSZF2/TGA7/AtLEA5/AtZAT12/NA/AT-RLK3/AtJAZ1/LHT7/ATPK19/ATHSFA2/GATL10/GRX480/NA/NA/ATMEK4/AtRDUF2/NA/NA/ANAC055	66
GO:0034620	BP	GO:0034620	cellular response to unfolded protein	66/1390	187/20876	6.46605e-31	1.81937e-29	1.48005e-29	ACA2/NA/NA/NA/NA/ATRBOH/AtRABH1c/NA/AtNUDT7/NA/AtRLP30/ANAC102/ABI1/ATPI4K/NA/NA/CML37/NA/ATCBL1/NA/NA/ATFC-I/NA/AtGILP/ATHLECRK/TGA1/AtHsp70-2/NA/ATPGIP1/ATWRKY40/BZIP28/LHT1/CBP60a/LecRK-VI.2/VIK/ANAC062/CLC3/ATMPK11/RIPK/NA/NA/AMT2/NA/NA/TOPP9/APD5/ATUGT85A1/ATSZF2/TGA7/AtLEA5/AtZAT12/NA/AT-RLK3/AtJAZ1/LHT7/ATPK19/ATHSFA2/GATL10/GRX480/NA/NA/ATMEK4/AtRDUF2/NA/NA/ANAC055	66
GO:0035967	BP	GO:0035967	cellular response to topologically incorrect protein	66/1390	187/20876	6.46605e-31	1.81937e-29	1.48005e-29	ACA2/NA/NA/NA/NA/ATRBOH/AtRABH1c/NA/AtNUDT7/NA/AtRLP30/ANAC102/ABI1/ATPI4K/NA/NA/CML37/NA/ATCBL1/NA/NA/ATFC-I/NA/AtGILP/ATHLECRK/TGA1/AtHsp70-2/NA/ATPGIP1/ATWRKY40/BZIP28/LHT1/CBP60a/LecRK-VI.2/VIK/ANAC062/CLC3/ATMPK11/RIPK/NA/NA/AMT2/NA/NA/TOPP9/APD5/ATUGT85A1/ATSZF2/TGA7/AtLEA5/AtZAT12/NA/AT-RLK3/AtJAZ1/LHT7/ATPK19/ATHSFA2/GATL10/GRX480/NA/NA/ATMEK4/AtRDUF2/NA/NA/ANAC055	66
GO:0030968	BP	GO:0030968	endoplasmic reticulum unfolded protein response	65/1390	185/20876	2.47943e-30	6.84227e-29	5.56616e-29	ACA2/NA/NA/NA/NA/ATRBOH/AtRABH1c/NA/AtNUDT7/NA/AtRLP30/ANAC102/ABI1/ATPI4K/NA/NA/CML37/NA/ATCBL1/NA/NA/ATFC-I/NA/AtGILP/ATHLECRK/TGA1/AtHsp70-2/NA/ATPGIP1/ATWRKY40/BZIP28/LHT1/CBP60a/LecRK-VI.2/VIK/ANAC062/CLC3/ATMPK11/RIPK/NA/NA/AMT2/NA/NA/TOPP9/APD5/ATUGT85A1/ATSZF2/TGA7/AtLEA5/AtZAT12/NA/AT-RLK3/AtJAZ1/LHT7/ATPK19/GATL10/GRX480/NA/NA/ATMEK4/AtRDUF2/NA/NA/ANAC055	65
GO:0009867	BP	GO:0009867	jasmonic acid mediated signaling pathway	81/1390	286/20876	5.40316e-30	1.43584e-28	1.16805e-28	NA/ATWRKY33/ATRBOH/DALL3/NA/COR15/CAD1/AtNUDT7/AtRLP30/ABI1/AtOPR3/ATPI4K/NA/ATERF-4/ANAC019/NA/ATCBL1/NA/ATMYB15/NA/AR781/NA/AtGILP/CYP94C1/NA/ATSERAT1;1/ATPGIP1/ATWRKY40/BZIP28/JAZ8/NA/NA/LecRK-VI.2/VIK/AtMYB74/NA/ATMYB44/ATMPK11/CYP71B15/RIPK/AtSOT1/NA/AOS/ATST2A/AMT2/NA/ATMDAR3/JMT/CYP71A13/PMZ/NA/ATUGT85A1/AtMYB108/GES/ADC2/AtRLP33/CST/AtLEA5/JAS1/NA/NA/AtGH3.11/NA/AtJAZ1/ATPK19/JAZ5/ATERF13…	81
GO:0071395	BP	GO:0071395	cellular response to jasmonic acid stimulus	81/1390	286/20876	5.40316e-30	1.43584e-28	1.16805e-28	NA/ATWRKY33/ATRBOH/DALL3/NA/COR15/CAD1/AtNUDT7/AtRLP30/ABI1/AtOPR3/ATPI4K/NA/ATERF-4/ANAC019/NA/ATCBL1/NA/ATMYB15/NA/AR781/NA/AtGILP/CYP94C1/NA/ATSERAT1;1/ATPGIP1/ATWRKY40/BZIP28/JAZ8/NA/NA/LecRK-VI.2/VIK/AtMYB74/NA/ATMYB44/ATMPK11/CYP71B15/RIPK/AtSOT1/NA/AOS/ATST2A/AMT2/NA/ATMDAR3/JMT/CYP71A13/PMZ/NA/ATUGT85A1/AtMYB108/GES/ADC2/AtRLP33/CST/AtLEA5/JAS1/NA/NA/AtGH3.11/NA/AtJAZ1/ATPK19/JAZ5/ATERF13…	81
GO:0050832	BP	GO:0050832	defense response to fungus	90/1390	351/20876	1.25274e-29	3.26852e-28	2.65893e-28	ACA2/NA/NA/NA/ATWRKY33/NA/NA/ATRBOH/ARCK1/CAD1/AtNUDT7/AtRLP30/NA/NA/ATCMPG2/AtCOR47/ABI1/ATPI4K/ATWRKY8/NA/ATCBL1/ACX1/NA/AAE3/NA/ATMLO12/ATWRKY18/BIK1/NA/ATPGIP1/ATWRKY40/BZIP28/CYP707A1/ATMES9/ABR1/ATGST11/ATCCR2/LecRK-VI.2/VIK/NA/NA/EXL4/ATBCB/AtILP/RRTF1/ATMYB44/ATMPK11/ATH5/UGT76B1/CYP71B15/IOS1/NA/RIPK/AtSOT1/LTI30/NA/AOS/NA/AMT2/NA/CYP71A13/NA/ATSZF2/AtLEA5/LEA14/NA/NA/AtPRX71/AT-RLK3/AtJ…	90
GO:0052542	BP	GO:0052542	defense response by callose deposition	37/1390	63/20876	1.21347e-27	3.10951e-26	2.52958e-26	NA/ATRBOH/NA/CAD1/5PTASE2/FLS2/NA/CML37/ATCBL1/NA/ATMYB15/NA/ATFC-I/ATRBOHC/NA/ATWRKY67/CBP60a/ATWRKY48/NA/HEMA2/4CL5/NA/NA/NA/APD5/AtMYB108/NA/AtPP2-B6/CYP79B2/NA/ATPEPR1/NA/TRP3/NA/NA/AOC3/ATLOX4	37
GO:0035556	BP	GO:0035556	intracellular signal transduction	105/1390	495/20876	5.60621e-27	1.41139e-25	1.14816e-25	AT-HSFB2A/NA/ATWRKY33/ATMBF1C/ATRBOH/AtRABH1c/ARCK1/COR15/CAD1/AtNUDT7/AtRLP30/ATCMPG2/ABI1/ATPI4K/ATERF-5/ATERF-4/AtMYB32/NA/ANAC092/ATCBL1/ATMYB7/NA/ATMYB15/NA/NA/ATCMPG1/NA/ATPGIP1/ATWRKY40/BZIP28/ALDH7B4/AtMYB109/LecRK-VI.2/MAPKKK14/VIK/NA/ANAC062/AtMYB74/ATWRKY48/NA/NA/NA/AtWIND1/RRTF1/STZ/ATMPK11/ATERF-1/ATERF-9/NA/CYP71B15/RIPK/AtSOT1/AOS/NA/NA/NA/AMT2/NA/TOPP9/CYP71A13/CML38/NA/CIPK11/NA/…	105
GO:0009751	BP	GO:0009751	response to salicylic acid	102/1390	473/20876	7.85965e-27	1.94459e-25	1.58192e-25	NA/NA/ATWRKY33/NA/RAP2.6/ATRBOH/AtRABH1c/DALL3/ARCK1/NA/COR15/CAD1/AtNUDT7/AtRLP30/ATMYB96/SAUR59/ABI1/ATPI4K/NA/NA/AtFBS1/AtMYB32/ANAC019/NA/ATCBL1/ACX1/ATMYB7/NA/NA/AR781/NA/AtGILP/TGA1/NA/ATWRKY18/BIK1/ATSERAT1;1/ATPGIP1/ATWRKY40/BZIP28/ATGSTU7/BAP1/NA/AtMYB109/LecRK-VI.2/VIK/UGT1/NA/NA/ATMYB44/ATMPK11/CYP71B15/RIPK/AtSOT1/NA/AOS/AtMYB50/ASUS1/ATMYB2/ADH/AMT2/NA/JMT/CYP71A13/NA/anac081/PMZ/NA/…	102
GO:0009642	BP	GO:0009642	response to light intensity	76/1390	283/20876	1.42815e-26	3.47354e-25	2.82572e-25	ATGPT2/ATHSP23.6-MITO/NA/CLPB-M/NA/ATMBF1C/Fes1A/DREB2/AtLFG4/ATHS83/ATPIRIN1/ATFKBP65/ABI2/ATNFXL1/ATHSP70/AR781/ERD7/AtGILP/NA/AtHsp70-2/CLPD/ATWRKY40/ATERDJ3A/NA/SR45a/ELIP/NA/ATBCB/STZ/ATJ2/cpHsc70-2/(AT)SRC2/HSP18.2/NA/NA/NA/NA/NA/NA/NA/AtGolS1/HSP21/NA/OLI2/NA/ATFKBP62/ATEGY3/HSC70-5/EDA35/AtRLP33/ATLOX3/HSP70T-2/NA/LEA14/AtZAT12/NA/TPR10/ATHSP22.0/HSP60/Hop3/AtSAP10/ATHSPRO2/ATHSFA2/Hsp70b…	76
GO:0043090	BP	GO:0043090	amino acid import	38/1390	74/20876	1.95175e-25	4.66794e-24	3.79736e-24	AAP3/ACA2/AtPHF1/ATSTP13/AtmtOM64/NA/NA/SIAR1/NA/GOM8/AAC2/AHA2/NA/NA/LHT1/ATPROT2/GLP5/AAT1/NA/(AT)SRC2/P4H5/ATNRT3.1/AMT2/ATOPT1/NA/ANAC001/NA/PPI1/ABCB4/ATJRG21/CML41/ATBT1/NA/ATWRKY6/NA/TZF9/NA/atcax2	38
GO:0071236	BP	GO:0071236	cellular response to antibiotic	85/1390	364/20876	5.37437e-25	1.2643e-23	1.0285e-23	NA/NA/ATWRKY33/NA/ATRBOH/AtRABH1c/DALL3/ARCK1/NA/COR15/CAD1/AtNUDT7/AtRLP30/SAUR59/ABI1/ATPI4K/NA/ATWRKY8/NA/UGT74E2/ANAC019/NA/ATCBL1/ACX1/NA/NA/AR781/NA/AtGILP/TGA1/NA/BIK1/ATSERAT1;1/ATPGIP1/ATWRKY40/BZIP28/NA/LecRK-VI.2/VIK/NA/NA/ATMYB44/ATMPK11/CYP71B15/RIPK/AtSOT1/NA/AOS/ASUS1/ADH/AMT2/NA/JMT/CYP71A13/NA/PMZ/NA/ATUGT85A1/ATSZF2/ADC2/AtRLP33/CST/AtLEA5/NA/JAV1/NA/AtPRX71/AtJAZ1/ATPK19/ATERF1…	85
GO:0042542	BP	GO:0042542	response to hydrogen peroxide	60/1390	194/20876	9.93899e-25	2.3004e-23	1.87137e-23	ATHSP23.6-MITO/CLPB-M/NA/ATMBF1C/Fes1A/DREB2/AtLFG4/ATACP5/ATHS83/ATWRKY8/UGT74E2/ATFKBP65/ATHSP70/NA/AtHsp70-2/GAPC/ATERDJ3A/NA/NA/ATJ2/cpHsc70-2/HSP18.2/NA/NA/NA/NA/NA/NA/NA/AtGolS1/HSP21/NA/OLI2/NA/ATFKBP62/ATEGY3/HSC70-5/EDA35/AtRLP33/HSP70T-2/NA/NA/TPR10/ATBT4/ATHSP22.0/HSP60/Hop3/AtSAP10/ATHSFA2/Hsp70b/TIN1/ATHSP101/ATMPK7/NA/NA/NA/AT-HSP17.6A/Hop2/HSP17.6II/ATBAG6	60
GO:0009863	BP	GO:0009863	salicylic acid mediated signaling pathway	83/1390	353/20876	1.20255e-24	2.73915e-23	2.22829e-23	NA/NA/ATWRKY33/NA/ATRBOH/AtRABH1c/DALL3/ARCK1/NA/COR15/CAD1/AtNUDT7/AtRLP30/SAUR59/ABI1/ATPI4K/NA/NA/ANAC019/NA/ATCBL1/ACX1/NA/NA/AR781/NA/AtGILP/TGA1/NA/BIK1/ATSERAT1;1/ATPGIP1/ATWRKY40/BZIP28/NA/LecRK-VI.2/VIK/NA/NA/ATMYB44/ATMPK11/CYP71B15/RIPK/AtSOT1/NA/AOS/ASUS1/ADH/AMT2/NA/JMT/CYP71A13/NA/PMZ/NA/ATUGT85A1/ATSZF2/ADC2/AtRLP33/CST/AtLEA5/NA/JAV1/NA/AtPRX71/AtJAZ1/ATPK19/ATERF13/GRX480/AtPUB23…	83
GO:0000302	BP	GO:0000302	response to reactive oxygen species	78/1390	318/20876	1.77878e-24	3.97634e-23	3.23474e-23	ATHSP23.6-MITO/CLPB-M/NA/ATMBF1C/Fes1A/DREB2/AtLFG4/ATACP5/AtNUDT7/ATHS83/ABI1/AtOPR3/ATWRKY8/UGT74E2/ATFKBP65/CML37/NA/ANAC092/ATLACS7/ATHSP70/NA/AtHsp70-2/NA/GAPC/ATERDJ3A/ATPHB3/ALDH7B4/NA/AtMYB109/NA/ATJ2/cpHsc70-2/HSP18.2/NA/NA/NA/NA/NA/NA/NA/AtGolS1/HSP21/NA/OLI2/NA/GES/ATFKBP62/ATEGY3/HSC70-5/EDA35/AtRLP33/HSP70T-2/AtLEA5/NA/NA/TPR10/AtGH3.11/ATBT4/ABCB4/ATHSP22.0/HSP60/Hop3/AtSAP10/ATHSFA…	78
GO:0071446	BP	GO:0071446	cellular response to salicylic acid stimulus	83/1390	355/20876	1.80113e-24	3.97634e-23	3.23474e-23	NA/NA/ATWRKY33/NA/ATRBOH/AtRABH1c/DALL3/ARCK1/NA/COR15/CAD1/AtNUDT7/AtRLP30/SAUR59/ABI1/ATPI4K/NA/NA/ANAC019/NA/ATCBL1/ACX1/NA/NA/AR781/NA/AtGILP/TGA1/NA/BIK1/ATSERAT1;1/ATPGIP1/ATWRKY40/BZIP28/NA/LecRK-VI.2/VIK/NA/NA/ATMYB44/ATMPK11/CYP71B15/RIPK/AtSOT1/NA/AOS/ASUS1/ADH/AMT2/NA/JMT/CYP71A13/NA/PMZ/NA/ATUGT85A1/ATSZF2/ADC2/AtRLP33/CST/AtLEA5/NA/JAV1/NA/AtPRX71/AtJAZ1/ATPK19/ATERF13/GRX480/AtPUB23…	83
GO:0035690	BP	GO:0035690	cellular response to drug	87/1390	390/20876	4.31895e-24	9.39045e-23	7.63911e-23	NA/NA/ATWRKY33/NA/ATRBOH/AtRABH1c/DALL3/ARCK1/NA/COR15/CAD1/AtNUDT7/AtRLP30/SAUR59/ABI1/ATPI4K/NA/ATWRKY8/NA/UGT74E2/ANAC019/NA/ATCBL1/ACX1/NA/NA/AR781/NA/AtGILP/TGA1/NA/BIK1/ATSERAT1;1/ATPGIP1/ATWRKY40/BZIP28/NA/LecRK-VI.2/VIK/LYK5/NA/NA/ATMYB44/ATMPK11/CYP71B15/RIPK/AtSOT1/NA/AOS/ASUS1/ADH/AMT2/NA/JMT/CYP71A13/NA/PMZ/NA/ATUGT85A1/ATSZF2/ADC2/AtRLP33/CST/AtLEA5/NA/JAV1/NA/AtPRX71/AtJAZ1/ATPK19/A…	87
GO:0009644	BP	GO:0009644	response to high light intensity	63/1390	224/20876	2.09279e-23	4.48231e-22	3.64635e-22	ATHSP23.6-MITO/CLPB-M/NA/ATMBF1C/Fes1A/DREB2/AtLFG4/ATHS83/ATFKBP65/ABI2/ATHSP70/ERD7/NA/AtHsp70-2/ATERDJ3A/NA/SR45a/ELIP/NA/STZ/ATJ2/cpHsc70-2/HSP18.2/NA/NA/NA/NA/NA/NA/NA/AtGolS1/HSP21/NA/OLI2/NA/ATFKBP62/ATEGY3/HSC70-5/EDA35/AtRLP33/ATLOX3/HSP70T-2/NA/LEA14/NA/TPR10/ATHSP22.0/HSP60/Hop3/AtSAP10/ATHSFA2/Hsp70b/TIN1/ATHSP101/FIB/NA/NA/NA/anac078/AT-HSP17.6A/Hop2/HSP17.6II/ATBAG6	63
GO:0071407	BP	GO:0071407	cellular response to organic cyclic compound	84/1390	393/20876	5.29505e-22	1.11741e-20	9.09011e-21	NA/NA/ATWRKY33/NA/ATRBOH/AtRABH1c/DALL3/ARCK1/NA/COR15/CAD1/AtNUDT7/AtRLP30/SAUR59/ABI1/ATPI4K/NA/NA/ANAC019/NA/ATCBL1/ACX1/NA/NA/AR781/NA/AtGILP/TGA1/NA/BIK1/ATSERAT1;1/ATPGIP1/ATWRKY40/BZIP28/NA/LecRK-VI.2/VIK/NA/NA/ATMYB44/ATMPK11/CYP71B15/RIPK/AtSOT1/NA/AOS/ASUS1/ADH/ATSERK1/AMT2/NA/JMT/CYP71A13/NA/PMZ/NA/ATUGT85A1/ATSZF2/ADC2/AtRLP33/CST/AtLEA5/NA/JAV1/NA/AtPRX71/AtJAZ1/ATPK19/ATERF13/GRX480…	84
GO:0042537	BP	GO:0042537	benzene-containing compound metabolic process	66/1390	261/20876	1.144e-21	2.37918e-20	1.93546e-20	ACA2/NA/NA/ATWRKY33/ATSAGT1/CAX7/NA/ATRBOH/CPK29/AtRABH1c/DALL3/ARCK1/NA/CAD1/AtNUDT7/NA/NA/NA/NA/NTMC2T5.1/NA/ATNFXL1/AtMTM2/AAE3/NA/AtHsp70-2/ATWRKY40/ATPAL1/ATMES9/ATGSTU1/UGT1/NA/NA/ATWRKY46/ATMPK11/ILR1/CYP71B15/RIPK/AtSOT1/NA/AOS/ATG8H/AMT2/NA/CYP71A13/NA/GDH2/NA/ATCAMBP25/CST/ATCAD1/AtDJ1A/NA/NA/TRP3/BAL/NA/ATMEK4/TAT/EFR/GLYI7/Rap2.6L/ABCG40/AKR4C8/NA/AZI1	66
GO:0002252	BP	GO:0002252	immune effector process	67/1390	280/20876	1.45996e-20	2.99293e-19	2.43474e-19	AT-HSFB2A/NA/ATWRKY33/ATRBOH/NA/CAD1/AtNUDT7/NA/NA/ATCMPG2/ATPI4K/ATERF-5/ATERF-4/NA/AtDIP2/ANAC091/ATMYB15/NA/NA/ATCMPG1/NA/ATMLO12/ATWRKY18/BIK1/NA/ATWRKY40/ATCHITIV/NA/ANAC062/ATWRKY48/NA/NA/RRTF1/NA/STZ/ATERF-1/NodGS/NA/IOS1/ATFH8/P4H5/NA/NA/NA/ATSZF2/NA/NA/NA/AtGH3.11/CRK13/ZAT11/NA/AtPRX71/AtRDUF1/ATERF#011/ATERF13/JAZ7/AtPUB23/NA/AtPUB22/ATMEK4/NA/AtRDUF2/ATWRKY6/B120/ATBFRUCT1/AtCAF1b	67
GO:0006457	BP	GO:0006457	protein folding	67/1390	290/20876	1.10474e-19	2.23281e-18	1.81638e-18	ATHSP23.6-MITO/CLPB-M/NA/ATMBF1C/Fes1A/DREB2/AtLFG4/ATHS83/AtHsp70-14/ATFKBP65/MGE1/ATJ/ATHSP70/NA/NA/AtHsp70-2/ATERDJ3A/NA/NA/NA/NA/mtHsc70-1/BIP/ATJ2/cpHsc70-2/HSP18.2/NA/NA/NA/NA/NA/NA/NA/HSP21/NA/OLI2/NA/ATFKBP62/ATEGY3/HSC70-5/EDA35/AtRLP33/HSP70T-2/NA/NA/TPR10/ATHSP22.0/HSP60/Hop3/AtSAP10/ATHSFA2/Hsp70b/TIN1/NA/ROC2/AtHsp90-3/ATHSP101/NA/AtHsp90.2/NA/NA/NA/AT-HSP17.6A/HSP17.6II/DJC66/AtHsp9…	67
GO:0052545	BP	GO:0052545	callose localization	37/1390	97/20876	3.09926e-19	6.17701e-18	5.02498e-18	NA/ATRBOH/NA/CAD1/5PTASE2/FLS2/NA/CML37/ATCBL1/NA/ATMYB15/NA/ATFC-I/ATRBOHC/NA/ATWRKY67/CBP60a/ATWRKY48/NA/HEMA2/4CL5/NA/NA/NA/APD5/AtMYB108/NA/AtPP2-B6/CYP79B2/NA/ATPEPR1/NA/TRP3/NA/NA/AOC3/ATLOX4	37
GO:0033037	BP	GO:0033037	polysaccharide localization	37/1390	100/20876	1.03754e-18	2.03954e-17	1.65916e-17	NA/ATRBOH/NA/CAD1/5PTASE2/FLS2/NA/CML37/ATCBL1/NA/ATMYB15/NA/ATFC-I/ATRBOHC/NA/ATWRKY67/CBP60a/ATWRKY48/NA/HEMA2/4CL5/NA/NA/NA/APD5/AtMYB108/NA/AtPP2-B6/CYP79B2/NA/ATPEPR1/NA/TRP3/NA/NA/AOC3/ATLOX4	37
GO:0035966	BP	GO:0035966	response to topologically incorrect protein	74/1390	369/20876	7.13985e-18	1.38455e-16	1.12633e-16	ACA2/NA/NA/NA/NA/ATRBOH/AtRABH1c/NA/AtNUDT7/NA/AtRLP30/ANAC102/AtNSP5/ABI1/ATPI4K/NA/NA/CML37/NA/ATCBL1/NA/NA/ATFC-I/NA/AtGILP/ATHLECRK/TGA1/AtHsp70-2/NA/ATPGIP1/ATWRKY40/BZIP28/ATSAHH1/LHT1/ATGSTU24/ATGSTU3/CBP60a/LecRK-VI.2/VIK/ANAC062/CLC3/ATMPK11/RIPK/NA/NA/AMT2/NA/NA/TOPP9/APD5/ATUGT85A1/ATSZF2/TGA7/AtLEA5/AtZAT12/ABCB4/ATGSTU19/NA/AT-RLK3/AtJAZ1/LHT7/ATPK19/ATHSFA2/GATL10/GRX480/NA/NA/ATMEK…	74
GO:0009698	BP	GO:0009698	phenylpropanoid metabolic process	48/1390	183/20876	8.3475e-17	1.59715e-15	1.29928e-15	MAT4/BGLU46/BGAL3/EMB1144/FAR5/ATCHS/NA/NA/ASFT/TRA2/ATMDAR2/BRT1/ATPAL1/FAR1/NA/RALFL22/ATCCR2/ATC4H/KCS2/NA/AtCRL1/AGP12/KCS1/NA/ATCAD7/ATCAD8/NA/4CL5/ATPAL2/NA/GDH2/NA/GT72B1/NA/4CL2/NA/ATCAD1/KFB01/ATOMT1/AtPRX71/SLAH3/ABCG29/ACO2/AR2/GAMMA-TIP/MAT3/NA/ATCAD5	48
GO:0046482	BP	GO:0046482	para-aminobenzoic acid metabolic process	22/1390	38/20876	8.77975e-17	1.65776e-15	1.34858e-15	NA/ATSAGT1/CAX7/NA/NA/NA/NTMC2T5.1/NA/AAE3/ATGSTU1/UGT1/ILR1/ATG8H/NA/GDH2/ATCAD1/AtDJ1A/NA/GLYI7/Rap2.6L/AKR4C8/NA	22
GO:0009627	BP	GO:0009627	systemic acquired resistance	81/1390	446/20876	8.96848e-17	1.6714e-15	1.35968e-15	ACA2/NA/NA/ATWRKY33/NA/ATRBOH/CPK29/AtRABH1c/ARCK1/NA/COR15/CAD1/AtNUDT7/AtRLP30/NA/SAUR59/ABI1/ATPI4K/ABCC4/UGT87A2/NA/AtMTM2/ATCBL1/NA/TGA1/AtHsp70-2/ILL6/ATPGIP1/LRR/ATWRKY40/BZIP28/NA/ATMES9/GLP5/LecRK-VI.2/VIK/NA/NA/NA/ATWRKY46/ATMPK11/CYP71B15/RIPK/AtSOT1/AOS/P4H5/NA/ASUS1/ADH/ATNRT3.1/AMT2/CYP71A13/NA/NA/ILL5/NA/AtRLP33/CST/AtLEA5/PSAT1/JAS1/NA/ATCAD1/AtGH3.11/NA/AtJAZ1/GRX480/AtPUB23/NA/T…	81
GO:0009692	BP	GO:0009692	ethylene metabolic process	37/1390	119/20876	7.47865e-16	1.293e-14	1.05185e-14	NA/NA/NA/AtFBS1/CML37/PIRL1/NA/NA/JAZ8/NA/DIC3/RRTF1/PBP1/DIC2/NA/NA/NA/A/N-InvC/NA/ATLOX3/ZAT11/ACS2/ACS6/JAV1/ACS8/AtRDUF1/NA/JAZ5/GRX480/JAZ7/ACO2/BAL/NA/AtRDUF2/ASP3/NA/AtCAF1b	37
GO:0009693	BP	GO:0009693	ethylene biosynthetic process	37/1390	119/20876	7.47865e-16	1.293e-14	1.05185e-14	NA/NA/NA/AtFBS1/CML37/PIRL1/NA/NA/JAZ8/NA/DIC3/RRTF1/PBP1/DIC2/NA/NA/NA/A/N-InvC/NA/ATLOX3/ZAT11/ACS2/ACS6/JAV1/ACS8/AtRDUF1/NA/JAZ5/GRX480/JAZ7/ACO2/BAL/NA/AtRDUF2/ASP3/NA/AtCAF1b	37
GO:0043449	BP	GO:0043449	cellular alkene metabolic process	37/1390	119/20876	7.47865e-16	1.293e-14	1.05185e-14	NA/NA/NA/AtFBS1/CML37/PIRL1/NA/NA/JAZ8/NA/DIC3/RRTF1/PBP1/DIC2/NA/NA/NA/A/N-InvC/NA/ATLOX3/ZAT11/ACS2/ACS6/JAV1/ACS8/AtRDUF1/NA/JAZ5/GRX480/JAZ7/ACO2/BAL/NA/AtRDUF2/ASP3/NA/AtCAF1b	37
GO:0043450	BP	GO:0043450	alkene biosynthetic process	37/1390	119/20876	7.47865e-16	1.293e-14	1.05185e-14	NA/NA/NA/AtFBS1/CML37/PIRL1/NA/NA/JAZ8/NA/DIC3/RRTF1/PBP1/DIC2/NA/NA/NA/A/N-InvC/NA/ATLOX3/ZAT11/ACS2/ACS6/JAV1/ACS8/AtRDUF1/NA/JAZ5/GRX480/JAZ7/ACO2/BAL/NA/AtRDUF2/ASP3/NA/AtCAF1b	37
GO:1900673	BP	GO:1900673	olefin metabolic process	37/1390	119/20876	7.47865e-16	1.293e-14	1.05185e-14	NA/NA/NA/AtFBS1/CML37/PIRL1/NA/NA/JAZ8/NA/DIC3/RRTF1/PBP1/DIC2/NA/NA/NA/A/N-InvC/NA/ATLOX3/ZAT11/ACS2/ACS6/JAV1/ACS8/AtRDUF1/NA/JAZ5/GRX480/JAZ7/ACO2/BAL/NA/AtRDUF2/ASP3/NA/AtCAF1b	37
GO:1900674	BP	GO:1900674	olefin biosynthetic process	37/1390	119/20876	7.47865e-16	1.293e-14	1.05185e-14	NA/NA/NA/AtFBS1/CML37/PIRL1/NA/NA/JAZ8/NA/DIC3/RRTF1/PBP1/DIC2/NA/NA/NA/A/N-InvC/NA/ATLOX3/ZAT11/ACS2/ACS6/JAV1/ACS8/AtRDUF1/NA/JAZ5/GRX480/JAZ7/ACO2/BAL/NA/AtRDUF2/ASP3/NA/AtCAF1b	37
GO:0048585	BP	GO:0048585	negative regulation of response to stimulus	68/1390	367/20876	1.00633e-14	1.71915e-13	1.39853e-13	ANAC002/NA/NA/ATWRKY33/NA/ATRBOH/AtRABH1c/DALL3/ARCK1/AIP1/COR15/CAD1/AtNUDT7/AtRLP30/ABI1/ATPI4K/NA/NA/ATERF-4/HAI1/ABI2/ATCBL1/NA/AtGILP/ATHLECRK/NA/ATPGIP1/ATWRKY40/BZIP28/ATS4/CBP60a/ABR1/BAP1/LecRK-VI.2/VIK/NA/NA/ATMPK11/CYP71B15/RIPK/AtSOT1/NA/AOS/AMT2/NA/CYP71A13/AFP4/AtRLP33/AtLEA5/RGLG1/NA/AtGH3.11/KFB01/NA/ATGSTU17/AtJAZ1/LHT7/GRX480/AtPUB23/NA/TRP3/NA/ATMEK4/NA/EFR/EBF2/ABCG40/ANAC055	68
GO:0006888	BP	GO:0006888	ER to Golgi vesicle-mediated transport	30/1390	89/20876	3.59436e-14	6.06813e-13	4.9364e-13	AAP3/ACA2/AtPHF1/AtmtOM64/NA/NA/NA/GOM8/AAC2/AHA2/NA/LHT1/GLP5/AAT1/NA/(AT)SRC2/P4H5/ATNRT3.1/AMT2/ATOPT1/ORP3A/ANAC001/PPI1/ABCB4/ATBT1/NA/NA/TZF9/NA/atcax2	30
GO:0031348	BP	GO:0031348	negative regulation of defense response	56/1390	277/20876	5.36789e-14	8.95688e-13	7.2864e-13	NA/NA/ATWRKY33/NA/ATRBOH/AtRABH1c/DALL3/ARCK1/COR15/CAD1/AtNUDT7/AtRLP30/ABI1/ATPI4K/NA/NA/ATCBL1/NA/AtGILP/ATHLECRK/NA/ATPGIP1/ATWRKY40/BZIP28/CBP60a/BAP1/LecRK-VI.2/VIK/NA/NA/ATMPK11/CYP71B15/RIPK/AtSOT1/NA/AOS/AMT2/NA/CYP71A13/AtRLP33/AtLEA5/NA/AtGH3.11/NA/AtJAZ1/LHT7/GRX480/AtPUB23/NA/TRP3/NA/ATMEK4/NA/EFR/ABCG40/ANAC055	56
GO:0006862	BP	GO:0006862	nucleotide transport	19/1390	39/20876	7.46211e-13	1.23082e-11	1.00127e-11	AAP3/ACA2/AtPHF1/AtmtOM64/GOM8/AAC2/LHT1/APC3/AAT1/(AT)SRC2/ATNRT3.1/AMT2/ATOPT1/PPI1/ATNDT1/ATBT1/AtPNC2/APC1/atcax2	19
GO:0009699	BP	GO:0009699	phenylpropanoid biosynthetic process	36/1390	139/20876	8.97114e-13	1.46291e-11	1.19007e-11	MAT4/BGLU46/EMB1144/FAR5/ATCHS/NA/NA/ASFT/TRA2/ATMDAR2/ATPAL1/FAR1/NA/ATCCR2/ATC4H/KCS2/NA/AtCRL1/KCS1/NA/ATCAD7/ATCAD8/NA/4CL5/ATPAL2/NA/NA/GT72B1/4CL2/NA/ATCAD1/ATOMT1/ABCG29/ACO2/NA/ATCAD5	36
GO:0015748	BP	GO:0015748	organophosphate ester transport	21/1390	51/20876	2.79236e-12	4.5023e-11	3.6626e-11	ATGPT2/AAP3/ACA2/AtPHF1/AtmtOM64/GOM8/AAC2/LHT1/APC3/AAT1/(AT)SRC2/ATNRT3.1/AMT2/ATOPT1/PPI1/cdf3/ATNDT1/ATBT1/AtPNC2/APC1/atcax2	21
GO:0009696	BP	GO:0009696	salicylic acid metabolic process	45/1390	222/20876	1.46991e-11	2.34368e-10	1.90658e-10	ACA2/NA/ATWRKY33/ATSAGT1/ATRBOH/CPK29/AtRABH1c/DALL3/ARCK1/CAD1/AtNUDT7/NA/NA/NA/ATNFXL1/AtMTM2/NA/AtHsp70-2/ATWRKY40/ATPAL1/ATMES9/NA/NA/ATWRKY46/ATMPK11/CYP71B15/RIPK/AtSOT1/NA/AOS/AMT2/NA/CYP71A13/NA/ATCAMBP25/CST/NA/TRP3/BAL/NA/ATMEK4/TAT/EFR/ABCG40/AZI1	45
GO:0015802	BP	GO:0015802	basic amino acid transport	15/1390	27/20876	1.69014e-11	2.66521e-10	2.16814e-10	AAP3/ACA2/AtPHF1/AtmtOM64/GOM8/AAC2/LHT1/AAT1/(AT)SRC2/ATNRT3.1/AMT2/ATOPT1/PPI1/ATBT1/atcax2	15
GO:0001510	BP	GO:0001510	RNA methylation	38/1390	172/20876	3.91979e-11	6.11402e-10	4.97374e-10	NA/ATPWP2/ATFIB2/NA/HD2D/NA/NA/ATPHB3/NA/NA/ATPRMT3/NA/AtCBF5/RACK1B/NA/NA/ATHD2A/NA/RPS6/IMP4/TIM13/NA/YAO/NA/NOP56/RACK1C/NA/ATFKBP53/NA/NSN1/AtKTI12/NA/ROC2/AtTRM82/NA/NA/APUM24/NA	38
GO:0009612	BP	GO:0009612	response to mechanical stimulus	22/1390	63/20876	4.13689e-11	6.38327e-10	5.19277e-10	NA/AR781/NA/NA/ATWRKY40/BAP1/ATEB1/STZ/(AT)SRC2/TCH4/DIC2/NA/NA/NA/CST/ACS6/AtRDUF1/NA/NA/AtHsp90.2/EXL1/ATXT1	22
GO:0080167	BP	GO:0080167	response to karrikin	32/1390	128/20876	4.50755e-11	6.8812e-10	5.59784e-10	ATGPT2/NA/ATGPAT1/NA/ATNRT2.6/UGT74E2/RSW10/NA/AtSIP2/BRT1/ATPAL1/LHT1/ELIP/ATC4H/COR27/NA/ATGSTF5/NA/ATPAL2/ADT4/NA/ADC2/NA/NA/NA/ATGSTU17/ABCI20/CYP81D8/AtFBA8/ZIFL1/NA/ATBFRUCT1	32
GO:0046686	BP	GO:0046686	response to cadmium ion	71/1390	470/20876	6.81485e-11	1.0294e-09	8.37414e-10	ATHSP23.6-MITO/NA/EIF4A-2/TUB7/AlaAT1/AtHsp70-14/AtCOR47/ATGSKB6/RCI2A/ATNADP-ME2/AtNPF7.2/AtMYB32/ARF1/ATRGP2/ACX1/AER/ATHSP70/TKL2/AAE3/ATMYB15/TRA2/ATMDAR2/ATGST1/NA/AtHsp70-2/GAPC/ATSAHH1/AtTudor1/ATGST11/FQR1/ATSERAT2;2/NA/AtCRL1/NA/mtHsc70-1/BIP/ATMYB44/ATH5/cpHsc70-2/TPPJ/NA/NA/AtCDC48B/ASUS1/ATMYB2/AtNIT3/ADH/AtSAM2/AtPPa4/GDH2/ATGPX6/NA/ATOPR1/ATFKBP62/NA/HSC70-5/AtTudor2/AtDJ1A/ATGSTU19…	71
GO:0009072	BP	GO:0009072	aromatic amino acid family metabolic process	46/1390	242/20876	8.71682e-11	1.30298e-09	1.05997e-09	NA/ATSAGT1/EMB1144/CAX7/NA/NA/AtOPR3/NA/NTMC2T5.1/NA/AAE3/ADT6/PAI2/PIA1/GGP1/NA/ATGSTU1/ATSERAT2;2/UGT1/ILR1/NodGS/IOS1/AOS/NA/ATG8H/NA/NA/ADT4/GDH2/ATMYB34/NA/GASA1/TSBtype2/ATCAD1/AtDJ1A/CYP79B2/NA/TRP3/PGDH/NA/NA/GLYI7/Rap2.6L/AKR4C8/NA/NA	46
GO:0009862	BP	GO:0009862	systemic acquired resistance salicylic acid mediated signaling pathway	47/1390	251/20876	9.30822e-11	1.37704e-09	1.12022e-09	NA/NA/ATWRKY33/NA/ATRBOH/AtRABH1c/ARCK1/COR15/CAD1/AtNUDT7/AtRLP30/SAUR59/ABI1/ATPI4K/ATCBL1/NA/TGA1/ATPGIP1/ATWRKY40/BZIP28/LecRK-VI.2/VIK/NA/NA/ATMPK11/CYP71B15/RIPK/AtSOT1/AOS/ASUS1/ADH/AMT2/CYP71A13/AtRLP33/AtLEA5/NA/NA/AtJAZ1/GRX480/AtPUB23/NA/TRP3/ATMEK4/NA/EFR/ABCG40/ANAC055	47
GO:0018958	BP	GO:0018958	phenol-containing compound metabolic process	45/1390	238/20876	1.67332e-10	2.45022e-09	1.99325e-09	ACA2/NA/ATWRKY33/ATSAGT1/ATRBOH/CPK29/AtRABH1c/DALL3/ARCK1/CAD1/AtNUDT7/NA/NA/NA/ATNFXL1/AtMTM2/NA/AtHsp70-2/ATWRKY40/ATPAL1/ATMES9/NA/NA/ATWRKY46/ATMPK11/CYP71B15/RIPK/AtSOT1/NA/AOS/AMT2/NA/CYP71A13/NA/ATCAMBP25/CST/NA/TRP3/BAL/NA/ATMEK4/TAT/EFR/ABCG40/AZI1	45
GO:0015696	BP	GO:0015696	ammonium transport	15/1390	31/20876	2.26579e-10	3.28426e-09	2.67173e-09	AAP3/ACA2/AtPHF1/AtmtOM64/GOM8/AAC2/LHT1/AAT1/(AT)SRC2/ATNRT3.1/AMT2/ATOPT1/PPI1/ATBT1/atcax2	15
GO:0009873	BP	GO:0009873	ethylene-activated signaling pathway	30/1390	125/20876	5.29624e-10	7.52486e-09	6.12145e-09	ATMBF1C/ATRBOH/ABI1/ATERF-5/ATERF-4/AtMYB32/ANAC092/ATMYB7/ATMYB15/ATWRKY40/ALDH7B4/AtMYB109/MAPKKK14/AtMYB74/AtWIND1/STZ/ATERF-1/ATERF-9/CML38/NA/ABCB4/AtRDUF1/ATERF13/NA/JAZ7/NA/AtRDUF2/EBF2/AtCAF1b/ATLOX4	30
GO:0015931	BP	GO:0015931	nucleobase-containing compound transport	30/1390	125/20876	5.29624e-10	7.52486e-09	6.12145e-09	AAP3/ACA2/AtPHF1/AtmtOM64/ATPWP2/GOM8/AAC2/NA/NA/LHT1/APC3/NA/ATENT3/AAT1/(AT)SRC2/ATNRT3.1/AMT2/ATOPT1/NA/RPSAb/NA/YAO/NRPA1/PPI1/ATNDT1/ATBT1/AtPNC2/APC1/APUM24/atcax2	30
GO:0009733	BP	GO:0009733	response to auxin	64/1390	424/20876	6.18041e-10	8.69499e-09	7.07335e-09	ANAC072/5PTASE11/ATRBOH/ATCHS/5PTASE2/SAUR59/ABI1/AtOPR3/HAI1/ARF5/ANAC019/IAA18/NA/ANAC092/ATCBL1/NA/ATMYB15/DFL1/ATWRKY23/CYP94C1/ATRHM1/ATPHB3/ALDH7B4/AtMYB109/FQR1/VIK/AtMYB74/ATMYB44/STZ/ATMPK11/NA/PBP1/TCH4/AtMYB50/AT-HSFA4C/ATMYB2/AIR12/NA/ATMDAR3/JMT/AT-RSH2/PMZ/GH3.5/AtMYB108/GES/ADC2/ATM4/NA/JAS1/AtGH3.11/ACS6/ATBT4/ABCB4/SAUR35/AtJAZ1/JAZ5/ATERF13/GRX480/JAZ7/SAUR34/TAT/NA/ABCG40/ANAC0…	64
GO:0009697	BP	GO:0009697	salicylic acid biosynthetic process	40/1390	209/20876	1.18489e-09	1.65079e-08	1.34291e-08	ACA2/NA/ATWRKY33/ATRBOH/CPK29/AtRABH1c/DALL3/ARCK1/AtNUDT7/NA/NA/NA/ATNFXL1/AtMTM2/NA/AtHsp70-2/ATWRKY40/NA/NA/ATWRKY46/ATMPK11/CYP71B15/RIPK/AtSOT1/NA/AOS/AMT2/NA/CYP71A13/NA/CST/NA/TRP3/BAL/NA/ATMEK4/TAT/EFR/ABCG40/AZI1	40
GO:0042631	BP	GO:0042631	cellular response to water deprivation	20/1390	66/20876	5.41786e-09	7.4044e-08	6.02346e-08	ATWRKY75/NA/DALL3/ANAC013/RD2/CYP710A1/ATOCT6/UGT74E2/NA/NA/AtOCT5/NA/NA/CYP76C2/NA/RIPK/NA/AtLEA5/ATGSTU19/ATSBT3.5	20
GO:0071462	BP	GO:0071462	cellular response to water stimulus	20/1390	66/20876	5.41786e-09	7.4044e-08	6.02346e-08	ATWRKY75/NA/DALL3/ANAC013/RD2/CYP710A1/ATOCT6/UGT74E2/NA/NA/AtOCT5/NA/NA/CYP76C2/NA/RIPK/NA/AtLEA5/ATGSTU19/ATSBT3.5	20
GO:0009805	BP	GO:0009805	coumarin biosynthetic process	18/1390	54/20876	5.74185e-09	7.77316e-08	6.32344e-08	EMB1144/ATMDAR2/ATPAL1/ATC4H/KCS1/NA/NA/4CL5/ATPAL2/NA/NA/GT72B1/4CL2/ATOMT1/ABCG29/ACO2/NA/ATCAD5	18
GO:0000165	BP	GO:0000165	MAPK cascade	40/1390	221/20876	6.37216e-09	8.38903e-08	6.82446e-08	NA/ATWRKY33/ATRBOH/ARCK1/COR15/CAD1/AtNUDT7/AtRLP30/ABI1/ATPI4K/ATCBL1/NA/NA/ATPGIP1/ATWRKY40/BZIP28/LecRK-VI.2/VIK/NA/ATMPK11/CYP71B15/RIPK/AtSOT1/AOS/AMT2/CYP71A13/AtRLP33/AtLEA5/NA/AtJAZ1/GRX480/AtPUB23/NA/TRP3/ATMEK4/NA/EFR/ABCG40/ANAC055/AtCAF1b	40
GO:0023014	BP	GO:0023014	signal transduction by protein phosphorylation	40/1390	221/20876	6.37216e-09	8.38903e-08	6.82446e-08	NA/ATWRKY33/ATRBOH/ARCK1/COR15/CAD1/AtNUDT7/AtRLP30/ABI1/ATPI4K/ATCBL1/NA/NA/ATPGIP1/ATWRKY40/BZIP28/LecRK-VI.2/VIK/NA/ATMPK11/CYP71B15/RIPK/AtSOT1/AOS/AMT2/CYP71A13/AtRLP33/AtLEA5/NA/AtJAZ1/GRX480/AtPUB23/NA/TRP3/ATMEK4/NA/EFR/ABCG40/ANAC055/AtCAF1b	40
GO:0046189	BP	GO:0046189	phenol-containing compound biosynthetic process	40/1390	221/20876	6.37216e-09	8.38903e-08	6.82446e-08	ACA2/NA/ATWRKY33/ATRBOH/CPK29/AtRABH1c/DALL3/ARCK1/AtNUDT7/NA/NA/NA/ATNFXL1/AtMTM2/NA/AtHsp70-2/ATWRKY40/NA/NA/ATWRKY46/ATMPK11/CYP71B15/RIPK/AtSOT1/NA/AOS/AMT2/NA/CYP71A13/NA/CST/NA/TRP3/BAL/NA/ATMEK4/TAT/EFR/ABCG40/AZI1	40
GO:0000160	BP	GO:0000160	phosphorelay signal transduction system	30/1390	138/20876	6.52473e-09	8.51181e-08	6.92433e-08	ATMBF1C/ATRBOH/ABI1/ATERF-5/ATERF-4/AtMYB32/ANAC092/ATMYB7/ATMYB15/ATWRKY40/ALDH7B4/AtMYB109/MAPKKK14/AtMYB74/AtWIND1/STZ/ATERF-1/ATERF-9/CML38/NA/ABCB4/AtRDUF1/ATERF13/NA/JAZ7/NA/AtRDUF2/EBF2/AtCAF1b/ATLOX4	30
GO:0009804	BP	GO:0009804	coumarin metabolic process	18/1390	55/20876	8.00639e-09	1.03506e-07	8.42018e-08	EMB1144/ATMDAR2/ATPAL1/ATC4H/KCS1/NA/NA/4CL5/ATPAL2/NA/NA/GT72B1/4CL2/ATOMT1/ABCG29/ACO2/NA/ATCAD5	18
GO:0009310	BP	GO:0009310	amine catabolic process	27/1390	117/20876	9.5238e-09	1.20944e-07	9.83875e-08	BGAL3/AtOPR3/ATMDAR2/ATPAL1/PIA1/RALFL22/GGP1/ATSERAT2;2/NodGS/AGP12/IOS1/AOS/ATPAL2/NA/GDH2/NA/NA/GASA1/ATOMT1/CYP79B2/SLAH3/TRP3/PGDH/NA/GAMMA-TIP/MAT3/NA	27
GO:0042402	BP	GO:0042402	cellular biogenic amine catabolic process	27/1390	117/20876	9.5238e-09	1.20944e-07	9.83875e-08	BGAL3/AtOPR3/ATMDAR2/ATPAL1/PIA1/RALFL22/GGP1/ATSERAT2;2/NodGS/AGP12/IOS1/AOS/ATPAL2/NA/GDH2/NA/NA/GASA1/ATOMT1/CYP79B2/SLAH3/TRP3/PGDH/NA/GAMMA-TIP/MAT3/NA	27
GO:0006576	BP	GO:0006576	cellular biogenic amine metabolic process	32/1390	157/20876	1.09582e-08	1.37938e-07	1.12212e-07	BGAL3/ATSPDS3/AtOPR3/ATMDAR2/PAI2/ATPAL1/PIA1/RALFL22/GGP1/ATSERAT2;2/NodGS/AGP12/IOS1/AOS/ATPAL2/NA/GDH2/ADC2/ATMYB34/NA/NA/GASA1/TSBtype2/ATOMT1/CYP79B2/SLAH3/TRP3/PGDH/NA/GAMMA-TIP/MAT3/NA	32
GO:0009808	BP	GO:0009808	lignin metabolic process	19/1390	63/20876	1.42226e-08	1.77473e-07	1.44374e-07	MAT4/BGLU46/NA/NA/TRA2/ATPAL1/NA/ATCCR2/ATC4H/NA/AtCRL1/ATCAD7/ATCAD8/NA/ATCAD1/ATOMT1/AtPRX71/ABCG29/ATCAD5	19
GO:0071369	BP	GO:0071369	cellular response to ethylene stimulus	30/1390	144/20876	1.84705e-08	2.28493e-07	1.85879e-07	ATMBF1C/ATRBOH/ABI1/ATERF-5/ATERF-4/AtMYB32/ANAC092/ATMYB7/ATMYB15/ATWRKY40/ALDH7B4/AtMYB109/MAPKKK14/AtMYB74/AtWIND1/STZ/ATERF-1/ATERF-9/CML38/NA/ABCB4/AtRDUF1/ATERF13/NA/JAZ7/NA/AtRDUF2/EBF2/AtCAF1b/ATLOX4	30
GO:0006839	BP	GO:0006839	mitochondrial transport	30/1390	149/20876	4.18162e-08	5.12874e-07	4.17222e-07	NA/NA/AtmtOM64/ATPUMP5/AtCCME/TXR1/NA/NA/NA/MEE49/ATPHB3/NA/DIC3/NA/NA/NA/NA/DIC2/TIM13/NA/NA/ATNDT1/NA/HSP60/ATBT1/NA/NA/NA/AtPNC2/AtmSFC1	30
GO:0044106	BP	GO:0044106	cellular amine metabolic process	32/1390	167/20876	5.13425e-08	6.24377e-07	5.07929e-07	BGAL3/ATSPDS3/AtOPR3/ATMDAR2/PAI2/ATPAL1/PIA1/RALFL22/GGP1/ATSERAT2;2/NodGS/AGP12/IOS1/AOS/ATPAL2/NA/GDH2/ADC2/ATMYB34/NA/NA/GASA1/TSBtype2/ATOMT1/CYP79B2/SLAH3/TRP3/PGDH/NA/GAMMA-TIP/MAT3/NA	32
GO:0009610	BP	GO:0009610	response to symbiotic fungus	14/1390	38/20876	6.6951e-08	8.07351e-07	6.56777e-07	NA/NA/ATNFXL1/ATLACS7/NA/IBR3/NA/AtHAB1/NA/AtSOT1/NA/NA/ATMDAR3/NA	14
GO:0009608	BP	GO:0009608	response to symbiont	14/1390	39/20876	9.80564e-08	1.17259e-06	9.539e-07	NA/NA/ATNFXL1/ATLACS7/NA/IBR3/NA/AtHAB1/NA/AtSOT1/NA/NA/ATMDAR3/NA	14
GO:0071214	BP	GO:0071214	cellular response to abiotic stimulus	31/1390	165/20876	1.31709e-07	1.5492e-06	1.26027e-06	ATWRKY75/NA/ATRBOH/DALL3/ANAC013/COR15/RD2/ATPIRIN1/CYP710A1/ATOCT6/UGT74E2/NA/NA/AtOCT5/NA/ELIP/NA/CYP76C2/AtWIND1/NA/AtHBP2/RIPK/NA/AtLEA5/AtGH3.11/ATGSTU19/SHB1/PP2CG1/AtSAP10/ATSBT3.5/KIN1	31
GO:0104004	BP	GO:0104004	cellular response to environmental stimulus	31/1390	165/20876	1.31709e-07	1.5492e-06	1.26027e-06	ATWRKY75/NA/ATRBOH/DALL3/ANAC013/COR15/RD2/ATPIRIN1/CYP710A1/ATOCT6/UGT74E2/NA/NA/AtOCT5/NA/ELIP/NA/CYP76C2/AtWIND1/NA/AtHBP2/RIPK/NA/AtLEA5/AtGH3.11/ATGSTU19/SHB1/PP2CG1/AtSAP10/ATSBT3.5/KIN1	31
GO:0009809	BP	GO:0009809	lignin biosynthetic process	16/1390	52/20876	1.43658e-07	1.67601e-06	1.36343e-06	MAT4/BGLU46/NA/NA/TRA2/NA/ATCCR2/NA/AtCRL1/ATCAD7/ATCAD8/NA/ATCAD1/ATOMT1/ABCG29/ATCAD5	16
GO:0044550	BP	GO:0044550	secondary metabolite biosynthetic process	47/1390	317/20876	2.00347e-07	2.31854e-06	1.88612e-06	MAT4/BGLU46/ATWRKY33/EMB1144/FAR5/ATCHS/NA/NA/ASFT/TRA2/ATMDAR2/ATPAL1/FAR1/NA/ATCCR2/FMO/ATSERAT2;2/ATC4H/KCS2/NA/AtCRL1/CYP71B15/KCS1/NA/ATCAD7/ATCAD8/AOS/NA/4CL5/ATPAL2/NA/CYP71A13/GH3.5/NA/ATMYB34/GT72B1/4CL2/NA/ATCAD1/ATOMT1/CYP79B2/AtENODL2/AtNPF2.13/ABCG29/ACO2/NA/ATCAD5	47
GO:0042742	BP	GO:0042742	defense response to bacterium	55/1390	402/20876	2.88671e-07	3.31394e-06	2.69588e-06	NA/ATWRKY33/ATSPDS3/ARCK1/CAD1/AtNUDT7/ATHS83/AT-POX/FLS2/ATWRKY8/ATERF-4/ATNFXL1/ATGST1/ATHLECRK/TGA1/PBS1/ATWRKY18/ATWRKY40/CBP60a/ATGST11/LecRK-VI.2/ATWRKY48/NA/ATGSTF5/AtILP/ATMYB44/CYP71B15/RIPK/AtSOT1/AOS/ATSERK1/AMT2/CYP71A13/WIN2/TGA7/AtGH3.11/CRK13/CYP79B2/AT-RLK3/AtJAZ1/ATERF#011/ATHSPRO2/GRX480/AtPUB23/NA/TRP3/ATMEK4/PGDH/AtHsp90.2/EFR/ABCG40/ATNRAMP3/AtCAF1b/NA/AZI1	55
GO:0016999	BP	GO:0016999	antibiotic metabolic process	61/1390	470/20876	4.25736e-07	4.84866e-06	3.94437e-06	ACA2/NA/ATWRKY33/ATSAGT1/ATRBOH/CPK29/AtRABH1c/DALL3/ARCK1/COR15/CAD1/AtNUDT7/NA/NA/NA/NA/ATNFXL1/AtMTM2/ATMDAR2/CBSX2/NA/AtHsp70-2/ALDH2B/ATWRKY40/ATPAL1/ATMES9/NA/NA/ATWRKY46/ATMPK11/CYP71B15/RIPK/AtSOT1/NA/AOS/ASUS1/ADH/AMT2/NA/ATMDAR3/CYP71A13/NA/ATCAMBP25/NA/AtRLP33/CST/NA/GRX480/AtPUB23/NA/TRP3/BAL/NA/ATMEK4/NA/TAT/EFR/NA/ANAC003/ABCG40/AZI1	61
GO:0019375	BP	GO:0019375	galactolipid biosynthetic process	22/1390	99/20876	4.41766e-07	4.9916e-06	4.06066e-06	ATWRKY75/NA/DALL3/ANAC013/ATACP5/RD2/CYP710A1/NA/NA/NA/EMB2797/NA/CYP76C2/NA/RIPK/ASUS1/NA/AtLEA5/ATGSTU19/NA/ATSPS2F/ATSBT3.5	22
GO:0009308	BP	GO:0009308	amine metabolic process	37/1390	229/20876	4.67171e-07	5.23742e-06	4.26063e-06	BGAL3/ATSPDS3/NA/AtOPR3/ATMDAR2/PAI2/ATPAL1/PIA1/RALFL22/GGP1/ATSERAT2;2/NodGS/AGP12/IOS1/AOS/ATPAL2/NA/GDH2/ADC2/ATMYB34/NA/NA/GASA1/RGLG1/TSBtype2/ATOMT1/CYP79B2/NA/SLAH3/ATCKX4/TRP3/PGDH/NA/GAMMA-TIP/EDF3/MAT3/NA	37
GO:0019374	BP	GO:0019374	galactolipid metabolic process	22/1390	100/20876	5.31135e-07	5.90837e-06	4.80644e-06	ATWRKY75/NA/DALL3/ANAC013/ATACP5/RD2/CYP710A1/NA/NA/NA/EMB2797/NA/CYP76C2/NA/RIPK/ASUS1/NA/AtLEA5/ATGSTU19/NA/ATSPS2F/ATSBT3.5	22
GO:0016036	BP	GO:0016036	cellular response to phosphate starvation	26/1390	133/20876	5.98676e-07	6.60847e-06	5.37597e-06	ATWRKY75/NA/AtPHF1/DALL3/ANAC013/ATACP5/RD2/CYP710A1/NA/ATRNS1/NA/NA/NA/NA/CYP76C2/NA/RIPK/ATMYB2/NA/AtLEA5/NA/NA/ATGSTU19/SHB1/ATWRKY6/ATSBT3.5	26
GO:0034605	BP	GO:0034605	cellular response to heat	9/1390	18/20876	7.03353e-07	7.70467e-06	6.26772e-06	ATWRKY33/RAP2.6/ATFKBP65/DREB19/ATERDJ3A/ELIP/ATFKBP62/AtSAP10/ATHSFA2	9
GO:0015698	BP	GO:0015698	inorganic anion transport	39/1390	256/20876	1.07497e-06	1.16862e-05	9.50671e-06	AtPHF1/ATSAGT1/NA/ATPIRIN1/ATSERAT2;1/ATNRT2.6/ATOCT6/ASFT/AHA2/AAE3/NA/TGA1/NA/ATCHITIV/GLP5/AtG3Pp4/AST12/AGP2/NA/SEL1/ATNRT3.1/SS2/MT1C/NA/NA/NA/NA/ATNRT2.7/NA/NA/AtPRX71/SHB1/SLAH3/AtNPF2.13/NA/LTPG5/NA/ATBFRUCT1/AZI1	39
GO:0017000	BP	GO:0017000	antibiotic biosynthetic process	42/1390	288/20876	1.36842e-06	1.47645e-05	1.20109e-05	ACA2/NA/ATWRKY33/ATRBOH/CPK29/AtRABH1c/DALL3/ARCK1/AtNUDT7/NA/NA/NA/ATNFXL1/AtMTM2/NA/AtHsp70-2/ALDH2B/ATWRKY40/NA/NA/ATWRKY46/ATMPK11/CYP71B15/RIPK/AtSOT1/NA/AOS/AMT2/NA/CYP71A13/NA/CST/NA/TRP3/BAL/NA/ATMEK4/TAT/EFR/ANAC003/ABCG40/AZI1	42
GO:0015706	BP	GO:0015706	nitrate transport	33/1390	206/20876	2.32274e-06	2.48741e-05	2.0235e-05	ATSAGT1/NA/ATPIRIN1/ATSERAT2;1/ATNRT2.6/ATOCT6/ASFT/AHA2/AAE3/NA/TGA1/ATCHITIV/GLP5/AtG3Pp4/AGP2/NA/SEL1/ATNRT3.1/SS2/MT1C/NA/NA/NA/ATNRT2.7/NA/AtPRX71/SLAH3/AtNPF2.13/NA/LTPG5/NA/ATBFRUCT1/AZI1	33
GO:0010167	BP	GO:0010167	response to nitrate	32/1390	197/20876	2.42222e-06	2.57473e-05	2.09453e-05	ATSAGT1/NA/ATPIRIN1/ATSERAT2;1/AtNPF7.2/ASFT/AHA2/AAE3/NA/TGA1/ATCHITIV/GLP5/AGP2/PGM/NA/SEL1/ATNRT3.1/SS2/MT1C/NA/NA/NA/NA/AtPRX71/SLAH3/NA/NA/LTPG5/NA/NA/ATBFRUCT1/AZI1	32
GO:0009247	BP	GO:0009247	glycolipid biosynthetic process	22/1390	109/20876	2.47793e-06	2.61458e-05	2.12695e-05	ATWRKY75/NA/DALL3/ANAC013/ATACP5/RD2/CYP710A1/NA/NA/NA/EMB2797/NA/CYP76C2/NA/RIPK/ASUS1/NA/AtLEA5/ATGSTU19/NA/ATSPS2F/ATSBT3.5	22
GO:0006598	BP	GO:0006598	polyamine catabolic process	12/1390	38/20876	3.86154e-06	4.01544e-05	3.26655e-05	BGAL3/ATMDAR2/ATPAL1/RALFL22/AGP12/ATPAL2/GDH2/NA/ATOMT1/SLAH3/GAMMA-TIP/MAT3	12
GO:0009269	BP	GO:0009269	response to desiccation	12/1390	38/20876	3.86154e-06	4.01544e-05	3.26655e-05	PIP2;3/ERD10/RD2/ALDH7B4/COR78/ATHVA22D/LEA14/ERD14/ATHVA22E/GAMMA-TIP/AtCLO3/AOC1	12
GO:0042430	BP	GO:0042430	indole-containing compound metabolic process	26/1390	147/20876	4.27207e-06	4.41037e-05	3.58783e-05	ATWRKY33/AtOPR3/UGT74E2/PAI2/PIA1/GGP1/ATSERAT2;2/NodGS/CYP71B15/IOS1/AOS/CYP81F4/CYP81F1/CYP71A13/NA/GH3.5/ATMYB34/NA/GASA1/TSBtype2/CYP79B2/TRP3/PGDH/NA/AtPNC2/NA	26
GO:0006498	BP	GO:0006498	N-terminal protein lipidation	26/1390	149/20876	5.5192e-06	5.61706e-05	4.56946e-05	NA/EMB1144/AtRABH1c/NA/NA/ATPI4K/ATRAB1A/ATFKBP65/NA/ATJ/ARF1/NA/ATHLECRK/LRR/LHT1/GLP5/ATRAB1C/ATJ2/RIPK/ATFKBP62/NA/NA/NA/NA/NA/NA	26
GO:0006499	BP	GO:0006499	N-terminal protein myristoylation	26/1390	149/20876	5.5192e-06	5.61706e-05	4.56946e-05	NA/EMB1144/AtRABH1c/NA/NA/ATPI4K/ATRAB1A/ATFKBP65/NA/ATJ/ARF1/NA/ATHLECRK/LRR/LHT1/GLP5/ATRAB1C/ATJ2/RIPK/ATFKBP62/NA/NA/NA/NA/NA/NA	26
GO:0006664	BP	GO:0006664	glycolipid metabolic process	22/1390	115/20876	6.22685e-06	6.29262e-05	5.11903e-05	ATWRKY75/NA/DALL3/ANAC013/ATACP5/RD2/CYP710A1/NA/NA/NA/EMB2797/NA/CYP76C2/NA/RIPK/ASUS1/NA/AtLEA5/ATGSTU19/NA/ATSPS2F/ATSBT3.5	22
GO:0018377	BP	GO:0018377	protein myristoylation	26/1390	151/20876	7.09059e-06	7.11538e-05	5.78834e-05	NA/EMB1144/AtRABH1c/NA/NA/ATPI4K/ATRAB1A/ATFKBP65/NA/ATJ/ARF1/NA/ATHLECRK/LRR/LHT1/GLP5/ATRAB1C/ATJ2/RIPK/ATFKBP62/NA/NA/NA/NA/NA/NA	26
GO:0009813	BP	GO:0009813	flavonoid biosynthetic process	33/1390	217/20876	7.32831e-06	7.30286e-05	5.94086e-05	UGT73B2/NA/NET1D/ATCHS/NA/ATNADP-ME2/ATRNS1/BRT1/ATRHM1/ATPAL1/ELIP/ATC4H/KCS2/NA/NA/AtHBP2/RIPK/4CL5/ATPAL2/ATSRG1/ADT4/NA/NA/GT72B1/4CL2/NA/ATOMT1/ABCI20/ABCG29/ATPSK5/PGDH/anac078/ATCAD5	33
GO:0006595	BP	GO:0006595	polyamine metabolic process	14/1390	54/20876	8.20756e-06	8.12265e-05	6.60775e-05	BGAL3/ATSPDS3/ATMDAR2/ATPAL1/RALFL22/AGP12/ATPAL2/GDH2/ADC2/NA/ATOMT1/SLAH3/GAMMA-TIP/MAT3	14
GO:0031365	BP	GO:0031365	N-terminal protein amino acid modification	26/1390	153/20876	9.06e-06	8.8808e-05	7.22451e-05	NA/EMB1144/AtRABH1c/NA/NA/ATPI4K/ATRAB1A/ATFKBP65/NA/ATJ/ARF1/NA/ATHLECRK/LRR/LHT1/GLP5/ATRAB1C/ATJ2/RIPK/ATFKBP62/NA/NA/NA/NA/NA/NA	26
GO:0048193	BP	GO:0048193	Golgi vesicle transport	42/1390	310/20876	9.09741e-06	8.8808e-05	7.22451e-05	AAP3/ACA2/AtPHF1/NA/NA/AtRABH1c/AtmtOM64/ATDGK2/NA/NA/NA/NA/AtMTM2/GOM8/AAC2/AHA2/NA/LHT1/AtTudor1/GLP5/AAT1/NA/(AT)SRC2/P4H5/AT-HSFA4C/ATNRT3.1/AMT2/GDH2/ATOPT1/ORP3A/ANAC001/PPI1/ABCB4/NA/ATBT1/NA/NA/NA/AtSAP7/TZF9/NA/atcax2	42
GO:1903509	BP	GO:1903509	liposaccharide metabolic process	22/1390	118/20876	9.59916e-06	9.30729e-05	7.57146e-05	ATWRKY75/NA/DALL3/ANAC013/ATACP5/RD2/CYP710A1/NA/NA/NA/EMB2797/NA/CYP76C2/NA/RIPK/ASUS1/NA/AtLEA5/ATGSTU19/NA/ATSPS2F/ATSBT3.5	22
GO:0072527	BP	GO:0072527	pyrimidine-containing compound metabolic process	26/1390	155/20876	1.15155e-05	0.000110904	9.022e-05	AtRH57/ATPWP2/RSW10/ATFIB2/NA/NSH1/NA/PYD1/ATPRMT3/RACK1B/ATHD2A/NA/NA/NA/AT-CDA1/NA/YAO/AtDJ1A/NOP56/RACK1C/NA/atENP1/NA/NA/NA/NA	26
GO:0009963	BP	GO:0009963	positive regulation of flavonoid biosynthetic process	20/1390	103/20876	1.28726e-05	0.000123148	0.00010018	NA/NET1D/ATNADP-ME2/ATPAL1/ATC4H/NA/RIPK/4CL5/ATPAL2/ADT4/NA/NA/GT72B1/4CL2/NA/ATOMT1/ABCG29/ATPSK5/PGDH/ATCAD5	20
GO:0009595	BP	GO:0009595	detection of biotic stimulus	20/1390	104/20876	1.49529e-05	0.000142102	0.0001156	ATWRKY33/ARCK1/NA/AtNUDT7/FLS2/ATWRKY40/LecRK-VI.2/NA/NA/ATMPK11/CYP71B15/AtSOT1/AOS/AMT2/CYP71A13/NA/TRP3/ATMEK4/EFR/ABCG40	20
GO:0009962	BP	GO:0009962	regulation of flavonoid biosynthetic process	22/1390	122/20876	1.66454e-05	0.000157146	0.000127837	NA/NET1D/ATCHS/ATNADP-ME2/ATPAL1/ATC4H/NA/RIPK/4CL5/ATPAL2/ADT4/NA/NA/GT72B1/4CL2/NA/ATOMT1/ABCG29/ATPSK5/PGDH/anac078/ATCAD5	22
GO:0006497	BP	GO:0006497	protein lipidation	26/1390	159/20876	1.83217e-05	0.000169624	0.000137989	NA/EMB1144/AtRABH1c/NA/NA/ATPI4K/ATRAB1A/ATFKBP65/NA/ATJ/ARF1/NA/ATHLECRK/LRR/LHT1/GLP5/ATRAB1C/ATJ2/RIPK/ATFKBP62/NA/NA/NA/NA/NA/NA	26
GO:0042157	BP	GO:0042157	lipoprotein metabolic process	26/1390	159/20876	1.83217e-05	0.000169624	0.000137989	NA/EMB1144/AtRABH1c/NA/NA/ATPI4K/ATRAB1A/ATFKBP65/NA/ATJ/ARF1/NA/ATHLECRK/LRR/LHT1/GLP5/ATRAB1C/ATJ2/RIPK/ATFKBP62/NA/NA/NA/NA/NA/NA	26
GO:0042158	BP	GO:0042158	lipoprotein biosynthetic process	26/1390	159/20876	1.83217e-05	0.000169624	0.000137989	NA/EMB1144/AtRABH1c/NA/NA/ATPI4K/ATRAB1A/ATFKBP65/NA/ATJ/ARF1/NA/ATHLECRK/LRR/LHT1/GLP5/ATRAB1C/ATJ2/RIPK/ATFKBP62/NA/NA/NA/NA/NA/NA	26
GO:0072528	BP	GO:0072528	pyrimidine-containing compound biosynthetic process	24/1390	142/20876	2.16757e-05	0.000199388	0.000162202	AtRH57/ATPWP2/RSW10/ATFIB2/NA/NA/PYD1/ATPRMT3/RACK1B/ATHD2A/NA/NA/NA/NA/YAO/AtDJ1A/NOP56/RACK1C/NA/atENP1/NA/NA/NA/NA	24
GO:0009812	BP	GO:0009812	flavonoid metabolic process	34/1390	244/20876	3.52066e-05	0.000321793	0.000261777	UGT73B2/NA/NET1D/ATCHS/NA/ATNADP-ME2/ATRNS1/ATDTX35/BRT1/ATRHM1/ATPAL1/ELIP/ATC4H/KCS2/NA/NA/AtHBP2/RIPK/4CL5/ATPAL2/ATSRG1/ADT4/NA/NA/GT72B1/4CL2/NA/ATOMT1/ABCI20/ABCG29/ATPSK5/PGDH/anac078/ATCAD5	34
GO:0006568	BP	GO:0006568	tryptophan metabolic process	18/1390	96/20876	5.58771e-05	0.0005043	0.000410246	AtOPR3/PAI2/PIA1/GGP1/ATSERAT2;2/NodGS/IOS1/AOS/NA/ATMYB34/NA/GASA1/TSBtype2/CYP79B2/TRP3/PGDH/NA/NA	18
GO:0006586	BP	GO:0006586	indolalkylamine metabolic process	18/1390	96/20876	5.58771e-05	0.0005043	0.000410246	AtOPR3/PAI2/PIA1/GGP1/ATSERAT2;2/NodGS/IOS1/AOS/NA/ATMYB34/NA/GASA1/TSBtype2/CYP79B2/TRP3/PGDH/NA/NA	18
GO:0006626	BP	GO:0006626	protein targeting to mitochondrion	19/1390	105/20876	5.84063e-05	0.000517365	0.000420875	AtmtOM64/AtCCME/TXR1/NA/NA/MEE49/ATPHB3/NA/NA/NA/NA/NA/TIM13/NA/NA/HSP60/NA/NA/NA	19
GO:0070585	BP	GO:0070585	protein localization to mitochondrion	19/1390	105/20876	5.84063e-05	0.000517365	0.000420875	AtmtOM64/AtCCME/TXR1/NA/NA/MEE49/ATPHB3/NA/NA/NA/NA/NA/TIM13/NA/NA/HSP60/NA/NA/NA	19
GO:0072655	BP	GO:0072655	establishment of protein localization to mitochondrion	19/1390	105/20876	5.84063e-05	0.000517365	0.000420875	AtmtOM64/AtCCME/TXR1/NA/NA/MEE49/ATPHB3/NA/NA/NA/NA/NA/TIM13/NA/NA/HSP60/NA/NA/NA	19
GO:0042435	BP	GO:0042435	indole-containing compound biosynthetic process	22/1390	133/20876	6.57055e-05	0.000578451	0.000470568	ATWRKY33/AtOPR3/PAI2/PIA1/GGP1/ATSERAT2;2/NodGS/CYP71B15/IOS1/AOS/CYP71A13/NA/GH3.5/ATMYB34/NA/GASA1/TSBtype2/CYP79B2/TRP3/PGDH/NA/NA	22
GO:0007005	BP	GO:0007005	mitochondrion organization	21/1390	125/20876	7.57623e-05	0.00066292	0.000539284	AtmtOM64/ELM1/AtCCME/TXR1/NA/NA/MEE49/ATPHB3/NA/NA/NA/NA/NA/TIM13/YAO/NA/NA/HSP60/NA/NA/NA	21
GO:0009165	BP	GO:0009165	nucleotide biosynthetic process	53/1390	468/20876	0.000108046	0.000939671	0.00076442	EIF4A-2/AtRH57/AtCOR47/ATPWP2/GAPCP-2/RCI2A/ATCOAA/NA/ATFIB2/NA/HD2D/ATNADK-1/AO/TRA2/NA/PRS2/GAPC/ATSAHH1/ATPRMT3/AtCBF5/mtHsc70-1/RACK1B/ATHD2A/NA/NA/eIFiso4G2/OLD5/NA/NA/ARP2/NA/YAO/CRF3/NA/NOP56/RACK1C/ATGSTU19/NA/ATCOAE/atENP1/TRZ3/ACO2/NA/ATPIP1/ATBT1/AtFBA8/NA/NA/GAMMA-TIP/NA/Hop2/NA/NA	53
GO:1901293	BP	GO:1901293	nucleoside phosphate biosynthetic process	53/1390	469/20876	0.000114132	0.000986619	0.000802612	EIF4A-2/AtRH57/AtCOR47/ATPWP2/GAPCP-2/RCI2A/ATCOAA/NA/ATFIB2/NA/HD2D/ATNADK-1/AO/TRA2/NA/PRS2/GAPC/ATSAHH1/ATPRMT3/AtCBF5/mtHsc70-1/RACK1B/ATHD2A/NA/NA/eIFiso4G2/OLD5/NA/NA/ARP2/NA/YAO/CRF3/NA/NOP56/RACK1C/ATGSTU19/NA/ATCOAE/atENP1/TRZ3/ACO2/NA/ATPIP1/ATBT1/AtFBA8/NA/NA/GAMMA-TIP/NA/Hop2/NA/NA	53
GO:0009451	BP	GO:0009451	RNA modification	40/1390	325/20876	0.000129654	0.00111409	0.000906311	NA/ATPWP2/ATFIB2/NA/HD2D/NA/NA/ATPHB3/NA/NA/ATPRMT3/NA/AtCBF5/RACK1B/NA/NA/ATHD2A/NA/RPS6/IMP4/TIM13/NA/YAO/NA/NOP56/RACK1C/NA/ATFKBP53/NA/NSN1/AtKTI12/NA/ROC2/AtTRM82/NA/NA/APUM24/NA/AtCAF1b/NA	40
GO:0006857	BP	GO:0006857	oligopeptide transport	19/1390	112/20876	0.00014327	0.00122377	0.000995532	NA/YSL7/YSL8/AtNPF7.2/AHA2/ATMLO12/ATERF-9/IOS1/SEL1/AtNPF4.3/AtNPF8.1/ATOPT1/SHB1/AtNPF2.13/AtNPF2.10/NA/GATA17/NA/AtNPF5.14	19
GO:0046467	BP	GO:0046467	membrane lipid biosynthetic process	23/1390	150/20876	0.000149248	0.00126728	0.00103093	ATWRKY75/NA/DALL3/ANAC013/ATACP5/RD2/CYP710A1/NA/NA/NA/EMB2797/NA/CYP76C2/NA/RIPK/ASUS1/NA/AtLEA5/ATSPT1/ATGSTU19/NA/ATSPS2F/ATSBT3.5	23
GO:0043543	BP	GO:0043543	protein acylation	26/1390	181/20876	0.000170993	0.00144339	0.00117419	NA/EMB1144/AtRABH1c/NA/NA/ATPI4K/ATRAB1A/ATFKBP65/NA/ATJ/ARF1/NA/ATHLECRK/LRR/LHT1/GLP5/ATRAB1C/ATJ2/RIPK/ATFKBP62/NA/NA/NA/NA/NA/NA	26
GO:0009218	BP	GO:0009218	pyrimidine ribonucleotide metabolic process	21/1390	133/20876	0.000187607	0.00156521	0.0012733	AtRH57/ATPWP2/ATFIB2/NA/NA/ATPRMT3/RACK1B/ATHD2A/NA/NA/NA/NA/YAO/NOP56/RACK1C/NA/atENP1/NA/NA/NA/NA	21
GO:0009220	BP	GO:0009220	pyrimidine ribonucleotide biosynthetic process	21/1390	133/20876	0.000187607	0.00156521	0.0012733	AtRH57/ATPWP2/ATFIB2/NA/NA/ATPRMT3/RACK1B/ATHD2A/NA/NA/NA/NA/YAO/NOP56/RACK1C/NA/atENP1/NA/NA/NA/NA	21
GO:0006569	BP	GO:0006569	tryptophan catabolic process	15/1390	79/20876	0.000196525	0.00162077	0.00131849	AtOPR3/PIA1/GGP1/ATSERAT2;2/NodGS/IOS1/AOS/NA/NA/GASA1/CYP79B2/TRP3/PGDH/NA/NA	15
GO:0046218	BP	GO:0046218	indolalkylamine catabolic process	15/1390	79/20876	0.000196525	0.00162077	0.00131849	AtOPR3/PIA1/GGP1/ATSERAT2;2/NodGS/IOS1/AOS/NA/NA/GASA1/CYP79B2/TRP3/PGDH/NA/NA	15
GO:0006220	BP	GO:0006220	pyrimidine nucleotide metabolic process	21/1390	134/20876	0.000208767	0.00170216	0.0013847	AtRH57/ATPWP2/ATFIB2/NA/NA/ATPRMT3/RACK1B/ATHD2A/NA/NA/NA/NA/YAO/NOP56/RACK1C/NA/atENP1/NA/NA/NA/NA	21
GO:0006221	BP	GO:0006221	pyrimidine nucleotide biosynthetic process	21/1390	134/20876	0.000208767	0.00170216	0.0013847	AtRH57/ATPWP2/ATFIB2/NA/NA/ATPRMT3/RACK1B/ATHD2A/NA/NA/NA/NA/YAO/NOP56/RACK1C/NA/atENP1/NA/NA/NA/NA	21
GO:0051606	BP	GO:0051606	detection of stimulus	22/1390	144/20876	0.000217076	0.00175991	0.00143168	ATWRKY33/ARCK1/NA/AtNUDT7/FLS2/ATWRKY40/LecRK-VI.2/NA/NA/ATMPK11/CYP71B15/AtSOT1/AOS/AMT2/CYP71A13/AtGH3.11/ACO2/NA/TRP3/ATMEK4/EFR/ABCG40	22
GO:0042398	BP	GO:0042398	cellular modified amino acid biosynthetic process	12/1390	56/20876	0.000260878	0.0020998	0.00170818	BGAL3/ATMDAR2/ATPAL1/RALFL22/AGP12/ATPAL2/GDH2/NA/ATOMT1/SLAH3/GAMMA-TIP/MAT3	12
GO:0042436	BP	GO:0042436	indole-containing compound catabolic process	15/1390	81/20876	0.000261927	0.0020998	0.00170818	AtOPR3/PIA1/GGP1/ATSERAT2;2/NodGS/IOS1/AOS/NA/NA/GASA1/CYP79B2/TRP3/PGDH/NA/NA	15
GO:0032101	BP	GO:0032101	regulation of response to external stimulus	9/1390	34/20876	0.000287154	0.00228926	0.00186231	ATWRKY75/ATHLECRK/ATWRKY18/ILL6/ATWRKY40/CBP60a/CYP71B15/ILL5/JAS1	9
GO:0009267	BP	GO:0009267	cellular response to starvation	36/1390	294/20876	0.000303535	0.00240648	0.00195766	ATWRKY75/NA/AtPHF1/DALL3/ANAC013/ATACP5/RD2/ATPIRIN1/ATSERAT2;1/CYP710A1/PIP2;5/NA/ATRNS1/NA/PYE/NA/NA/NA/CYP76C2/NA/RIPK/SEL1/ATMYB2/AtNIT3/NA/AMT2/ATMYB34/AtLEA5/NA/NA/DIN11/ATGSTU19/PIP1;4/SHB1/ATWRKY6/ATSBT3.5	36
GO:0009074	BP	GO:0009074	aromatic amino acid family catabolic process	15/1390	83/20876	0.000345283	0.00272242	0.00221468	AtOPR3/PIA1/GGP1/ATSERAT2;2/NodGS/IOS1/AOS/NA/NA/GASA1/CYP79B2/TRP3/PGDH/NA/NA	15
GO:0016045	BP	GO:0016045	detection of bacterium	6/1390	16/20876	0.000386073	0.00301095	0.0024494	FLS2/ATWRKY40/CYP71B15/CYP71A13/TRP3/EFR	6
GO:0098543	BP	GO:0098543	detection of other organism	6/1390	16/20876	0.000386073	0.00301095	0.0024494	FLS2/ATWRKY40/CYP71B15/CYP71A13/TRP3/EFR	6
GO:0055081	BP	GO:0055081	anion homeostasis	7/1390	22/20876	0.00040076	0.0031086	0.00252883	ATACP5/GAPCP-2/SIAR1/AtG3Pp4/C2H2/NA/AtG3Pp1	7
GO:0010120	BP	GO:0010120	camalexin biosynthetic process	5/1390	11/20876	0.000427519	0.00328069	0.00266884	ATWRKY33/CYP71B15/CYP71A13/GH3.5/CYP79B2	5
GO:0052317	BP	GO:0052317	camalexin metabolic process	5/1390	11/20876	0.000427519	0.00328069	0.00266884	ATWRKY33/CYP71B15/CYP71A13/GH3.5/CYP79B2	5
GO:0010193	BP	GO:0010193	response to ozone	9/1390	36/20876	0.000456835	0.00348701	0.00283667	AtNUDT7/AtOPR3/CML37/NA/ATLACS7/NA/AtGH3.11/ABCG40/ATLOX4	9
GO:0010260	BP	GO:0010260	animal organ senescence	8/1390	29/20876	0.000459848	0.00349144	0.00284028	CAX7/ANAC092/TGA1/ATMYB2/ATSRG1/SS2/NA/Rap2.6L	8
GO:0031669	BP	GO:0031669	cellular response to nutrient levels	37/1390	312/20876	0.00047111	0.00355812	0.00289452	ATWRKY75/NA/AtPHF1/DALL3/ANAC013/ATACP5/RD2/ATPIRIN1/ATSERAT2;1/CYP710A1/PIP2;5/NA/ATRNS1/NA/PYE/PYD1/NA/NA/NA/CYP76C2/NA/RIPK/SEL1/ATMYB2/AtNIT3/NA/AMT2/ATMYB34/AtLEA5/NA/NA/DIN11/ATGSTU19/PIP1;4/SHB1/ATWRKY6/ATSBT3.5	37
GO:0031667	BP	GO:0031667	response to nutrient levels	39/1390	335/20876	0.000486047	0.00365172	0.00297066	ATWRKY75/NA/AtPHF1/DALL3/ANAC013/ATACP5/RD2/ATPIRIN1/ATSERAT2;1/CYP710A1/PIP2;5/NA/ATRNS1/NA/PYE/PYD1/NA/ATRBOHC/NA/NA/CYP76C2/NA/RIPK/SEL1/ATMYB2/AtNIT3/NA/AMT2/GES/ATMYB34/AtLEA5/NA/NA/DIN11/ATGSTU19/PIP1;4/SHB1/ATWRKY6/ATSBT3.5	39
GO:0010224	BP	GO:0010224	response to UV-B	17/1390	104/20876	0.000492479	0.00368077	0.00299429	DREB2/ANAC013/ATCHS/NA/UGT73C1/NA/RPL10C/ATRHM1/ATPAL1/ELIP/NA/NA/AtHBP2/ATXPB2/AtZAT12/AtGH3.11/ABCI20	17
GO:0042594	BP	GO:0042594	response to starvation	36/1390	302/20876	0.000506322	0.00376462	0.00306251	ATWRKY75/NA/AtPHF1/DALL3/ANAC013/ATACP5/RD2/ATPIRIN1/ATSERAT2;1/CYP710A1/PIP2;5/NA/ATRNS1/NA/PYE/NA/NA/NA/CYP76C2/NA/RIPK/SEL1/ATMYB2/AtNIT3/NA/AMT2/ATMYB34/AtLEA5/NA/NA/DIN11/ATGSTU19/PIP1;4/SHB1/ATWRKY6/ATSBT3.5	36
GO:0009850	BP	GO:0009850	auxin metabolic process	21/1390	143/20876	0.00051509	0.00381008	0.00309949	AtOPR3/UGT74E2/ILL6/PIA1/GGP1/ATSERAT2;2/ILR1/NodGS/CYP71B15/IOS1/AOS/NA/NA/GASA1/RGLG1/CYP79B2/TRP3/PGDH/NA/AtPNC2/NA	21
GO:2000377	BP	GO:2000377	regulation of reactive oxygen species metabolic process	27/1390	205/20876	0.000536207	0.00394594	0.00321001	NA/ATWRKY33/ARCK1/COR15/CAD1/AtNUDT7/ATNFXL1/ATWRKY40/NA/ATMPK11/CYP71B15/AtSOT1/AOS/ASUS1/ADH/AMT2/CYP71A13/AtRLP33/AtGH3.11/GRX480/AtPUB23/NA/TRP3/ATMEK4/EFR/ABCG40/ATNRAMP3	27
GO:0098581	BP	GO:0098581	detection of external biotic stimulus	6/1390	17/20876	0.000563177	0.00411933	0.00335106	FLS2/ATWRKY40/CYP71B15/CYP71A13/TRP3/EFR	6
GO:0031668	BP	GO:0031668	cellular response to extracellular stimulus	40/1390	349/20876	0.000566736	0.00411933	0.00335106	ATWRKY75/NA/AtPHF1/DALL3/ANAC013/ATACP5/RD2/ATPIRIN1/ATSERAT2;1/CYP710A1/ATOCT6/UGT74E2/PIP2;5/NA/ATRNS1/NA/PYE/PYD1/NA/AtOCT5/NA/NA/CYP76C2/NA/RIPK/SEL1/ATMYB2/AtNIT3/NA/AMT2/ATMYB34/AtLEA5/NA/NA/DIN11/ATGSTU19/PIP1;4/SHB1/ATWRKY6/ATSBT3.5	40
GO:0009646	BP	GO:0009646	response to absence of light	9/1390	37/20876	0.000568381	0.00411933	0.00335106	NA/AR781/AtGILP/CLPD/ATWRKY40/ATBCB/(AT)SRC2/ATHSPRO2/NA	9
GO:0002831	BP	GO:0002831	regulation of response to biotic stimulus	8/1390	30/20876	0.000590791	0.00426022	0.00346568	ATHLECRK/ATWRKY18/ILL6/ATWRKY40/CBP60a/CYP71B15/ILL5/JAS1	8
GO:0071496	BP	GO:0071496	cellular response to external stimulus	40/1390	350/20876	0.000599788	0.00430112	0.00349895	ATWRKY75/NA/AtPHF1/DALL3/ANAC013/ATACP5/RD2/ATPIRIN1/ATSERAT2;1/CYP710A1/ATOCT6/UGT74E2/PIP2;5/NA/ATRNS1/NA/PYE/PYD1/NA/AtOCT5/NA/NA/CYP76C2/NA/RIPK/SEL1/ATMYB2/AtNIT3/NA/AMT2/ATMYB34/AtLEA5/NA/NA/DIN11/ATGSTU19/PIP1;4/SHB1/ATWRKY6/ATSBT3.5	40
GO:0009991	BP	GO:0009991	response to extracellular stimulus	42/1390	373/20876	0.000602456	0.00430112	0.00349895	ATWRKY75/NA/AtPHF1/DALL3/ANAC013/ATACP5/RD2/ATPIRIN1/ATSERAT2;1/CYP710A1/ATOCT6/UGT74E2/PIP2;5/NA/ATRNS1/NA/PYE/PYD1/NA/AtOCT5/ATRBOHC/NA/NA/CYP76C2/NA/RIPK/SEL1/ATMYB2/AtNIT3/NA/AMT2/GES/ATMYB34/AtLEA5/NA/NA/DIN11/ATGSTU19/PIP1;4/SHB1/ATWRKY6/ATSBT3.5	42
GO:0010310	BP	GO:0010310	regulation of hydrogen peroxide metabolic process	25/1390	186/20876	0.000626402	0.00444993	0.00362001	NA/ATWRKY33/ARCK1/COR15/CAD1/AtNUDT7/ATNFXL1/ATWRKY40/NA/ATMPK11/CYP71B15/AtSOT1/AOS/ASUS1/ADH/AMT2/CYP71A13/AtRLP33/GRX480/AtPUB23/NA/TRP3/ATMEK4/EFR/ABCG40	25
GO:0006643	BP	GO:0006643	membrane lipid metabolic process	23/1390	166/20876	0.000663079	0.00468728	0.00381309	ATWRKY75/NA/DALL3/ANAC013/ATACP5/RD2/CYP710A1/NA/NA/NA/EMB2797/NA/CYP76C2/NA/RIPK/ASUS1/NA/AtLEA5/ATSPT1/ATGSTU19/NA/ATSPS2F/ATSBT3.5	23
GO:0043900	BP	GO:0043900	regulation of multi-organism process	21/1390	146/20876	0.000680944	0.00475658	0.00386946	ATWRKY33/AtTFIIB1/AtNUDT7/ATHLECRK/ATWRKY18/ILL6/ATWRKY40/CBP60a/NA/CYP71B15/AtSOT1/AOS/AMT2/ATMDAR3/CYP71A13/ILL5/JAS1/TRP3/ATMEK4/EFR/ABCG40	21
GO:0009403	BP	GO:0009403	toxin biosynthetic process	5/1390	12/20876	0.00069277	0.00475658	0.00386946	ATWRKY33/CYP71B15/CYP71A13/GH3.5/CYP79B2	5
GO:0009700	BP	GO:0009700	indole phytoalexin biosynthetic process	5/1390	12/20876	0.00069277	0.00475658	0.00386946	ATWRKY33/CYP71B15/CYP71A13/GH3.5/CYP79B2	5
GO:0046217	BP	GO:0046217	indole phytoalexin metabolic process	5/1390	12/20876	0.00069277	0.00475658	0.00386946	ATWRKY33/CYP71B15/CYP71A13/GH3.5/CYP79B2	5
GO:0052314	BP	GO:0052314	phytoalexin metabolic process	5/1390	12/20876	0.00069277	0.00475658	0.00386946	ATWRKY33/CYP71B15/CYP71A13/GH3.5/CYP79B2	5
GO:0052315	BP	GO:0052315	phytoalexin biosynthetic process	5/1390	12/20876	0.00069277	0.00475658	0.00386946	ATWRKY33/CYP71B15/CYP71A13/GH3.5/CYP79B2	5
GO:1901264	BP	GO:1901264	carbohydrate derivative transport	9/1390	38/20876	0.000701268	0.004792	0.00389828	ATGPT2/APC3/ATENT3/NA/NA/AtNPF2.10/ABCC2/AtPNC2/APC1	9
GO:0006606	BP	GO:0006606	protein import into nucleus	16/1390	101/20876	0.00101006	0.00686939	0.00558823	NA/NA/ATPWP2/NA/NA/NA/NA/NA/ATPRMT3/NA/RPSAb/YAO/NRPA1/CRF3/NA/APUM24	16
GO:0006007	BP	GO:0006007	glucose catabolic process	15/1390	93/20876	0.00118814	0.00804235	0.00654243	NA/UGD2/ARF1/NA/NA/GAPC/ABCF1/AIR12/NA/AtTudor2/NA/GMD2/ABCI20/AtFBA8/NA	15
GO:0009225	BP	GO:0009225	nucleotide-sugar metabolic process	9/1390	41/20876	0.00125854	0.00840003	0.0068334	UGD2/ATRGP2/UDG4/ATRHM1/UGD3/UXS4/GMD2/ATRGP1/NA	9
GO:0009581	BP	GO:0009581	detection of external stimulus	9/1390	41/20876	0.00125854	0.00840003	0.0068334	ARCK1/NA/LecRK-VI.2/NA/ATMPK11/AMT2/AtGH3.11/NA/EFR	9
GO:0052546	BP	GO:0052546	cell wall pectin metabolic process	9/1390	41/20876	0.00125854	0.00840003	0.0068334	UGD2/GAUT13/ASFT/AHA2/NA/UGD3/GAUT14/ARP2/sks5	9
GO:0007568	BP	GO:0007568	aging	21/1390	154/20876	0.00136582	0.00907387	0.00738156	CAX7/COR15/TCP9/HAI1/ATRNS1/ANAC092/TGA1/ATMLO12/COR78/UGT76B1/ATMYB2/ATSRG1/SS2/ATOPR1/NA/DIN11/NA/ABX45/ASP3/MERI-5/Rap2.6L	21
GO:0051170	BP	GO:0051170	import into nucleus	16/1390	104/20876	0.00138974	0.00919023	0.00747623	NA/NA/ATPWP2/NA/NA/NA/NA/NA/ATPRMT3/NA/RPSAb/YAO/NRPA1/CRF3/NA/APUM24	16
GO:0051193	BP	GO:0051193	regulation of cofactor metabolic process	26/1390	208/20876	0.00146027	0.00961233	0.0078196	NA/ATWRKY33/ARCK1/COR15/CAD1/AtNUDT7/ATNFXL1/ATWRKY40/ELIP/NA/ATMPK11/CYP71B15/AtSOT1/AOS/ASUS1/ADH/AMT2/CYP71A13/AtRLP33/GRX480/AtPUB23/NA/TRP3/ATMEK4/EFR/ABCG40	26
GO:0034504	BP	GO:0034504	protein localization to nucleus	16/1390	106/20876	0.00170449	0.0111687	0.00908572	NA/NA/ATPWP2/NA/NA/NA/NA/NA/ATPRMT3/NA/RPSAb/YAO/NRPA1/CRF3/NA/APUM24	16
GO:0019320	BP	GO:0019320	hexose catabolic process	15/1390	97/20876	0.00183532	0.0119172	0.00969457	NA/UGD2/ARF1/NA/NA/GAPC/ABCF1/AIR12/NA/AtTudor2/NA/GMD2/ABCI20/AtFBA8/NA	15
GO:0046365	BP	GO:0046365	monosaccharide catabolic process	15/1390	97/20876	0.00183532	0.0119172	0.00969457	NA/UGD2/ARF1/NA/NA/GAPC/ABCF1/AIR12/NA/AtTudor2/NA/GMD2/ABCI20/AtFBA8/NA	15
GO:0071470	BP	GO:0071470	cellular response to osmotic stress	7/1390	28/20876	0.00195721	0.0126229	0.0102687	ATRBOH/ATOCT6/UGT74E2/AtOCT5/AtWIND1/PP2CG1/AtSAP10	7
GO:0071472	BP	GO:0071472	cellular response to salt stress	6/1390	21/20876	0.00196162	0.0126229	0.0102687	ATOCT6/UGT74E2/AtOCT5/AtWIND1/PP2CG1/AtSAP10	6
GO:0010029	BP	GO:0010029	regulation of seed germination	12/1390	70/20876	0.00210186	0.0134651	0.0109538	AIP1/ERD10/ABI1/AAE3/ATPUB18/ELIP/AtHAB1/A/N-InvC/AtPUB19/ACO2/ABX45/AtHsp90.2	12
GO:0015893	BP	GO:0015893	drug transport	9/1390	44/20876	0.00212759	0.0135693	0.0110386	ABCC4/APC3/AAT1/ABCG29/GAMMA-TIP/AtPNC2/APC1/AtmSFC1/ABCG40	9
GO:0009830	BP	GO:0009830	cell wall modification involved in abscission	5/1390	15/20876	0.00221993	0.0139719	0.0113661	NA/ATSRG1/LEA7/AtMYB112/QRT2	5
GO:0010030	BP	GO:0010030	positive regulation of seed germination	5/1390	15/20876	0.00221993	0.0139719	0.0113661	AIP1/AAE3/ELIP/ACO2/ABX45	5
GO:0044277	BP	GO:0044277	cell wall disassembly	5/1390	15/20876	0.00221993	0.0139719	0.0113661	NA/ATSRG1/LEA7/AtMYB112/QRT2	5
GO:0009684	BP	GO:0009684	indoleacetic acid biosynthetic process	16/1390	109/20876	0.00228718	0.0143323	0.0116593	AtOPR3/PIA1/GGP1/ATSERAT2;2/NodGS/CYP71B15/IOS1/AOS/NA/NA/GASA1/CYP79B2/TRP3/PGDH/NA/NA	16
GO:0043269	BP	GO:0043269	regulation of ion transport	20/1390	150/20876	0.002301	0.0143562	0.0116788	AAP3/ACA2/AtPHF1/NA/AtmtOM64/FLS2/NA/GOM8/AAC2/ATRBOHC/LHT1/AAT1/(AT)SRC2/ATNRT3.1/AMT2/ATOPT1/PPI1/ATBT1/EFR/atcax2	20
GO:0009683	BP	GO:0009683	indoleacetic acid metabolic process	16/1390	110/20876	0.00251487	0.0156227	0.012709	AtOPR3/PIA1/GGP1/ATSERAT2;2/NodGS/CYP71B15/IOS1/AOS/NA/NA/GASA1/CYP79B2/TRP3/PGDH/NA/NA	16
GO:0010345	BP	GO:0010345	suberin biosynthetic process	4/1390	10/20876	0.00296859	0.0182856	0.0148753	FAR5/ASFT/FAR1/KCS2	4
GO:0009788	BP	GO:0009788	negative regulation of abscisic acid-activated signaling pathway	7/1390	30/20876	0.00299451	0.0182856	0.0148753	ANAC002/AIP1/ABI1/HAI1/ABI2/ABR1/AFP4	7
GO:1901420	BP	GO:1901420	negative regulation of response to alcohol	7/1390	30/20876	0.00299451	0.0182856	0.0148753	ANAC002/AIP1/ABI1/HAI1/ABI2/ABR1/AFP4	7
GO:1905958	BP	GO:1905958	negative regulation of cellular response to alcohol	7/1390	30/20876	0.00299451	0.0182856	0.0148753	ANAC002/AIP1/ABI1/HAI1/ABI2/ABR1/AFP4	7
GO:1900140	BP	GO:1900140	regulation of seedling development	12/1390	73/20876	0.00302335	0.0183835	0.0149549	AIP1/ERD10/ABI1/AAE3/ATPUB18/ELIP/AtHAB1/A/N-InvC/AtPUB19/ACO2/ABX45/AtHsp90.2	12
GO:0009555	BP	GO:0009555	pollen development	35/1390	323/20876	0.00312161	0.0189009	0.0153758	CDKG1/ATNACK2/UGE3/FAR5/ATGPAT1/GAUT13/ACX1/PIRL1/CYP94B3/ATDTX35/ATPAL1/FAR1/ATC4H/ATRAB1C/PIRL9/ANAC051/DAN1/GAUT14/ATSERK1/ATLOX3/ATHVA22D/DREB2/ATSPT1/CER3/NA/AtJAZ1/ORTH2/atENP1/DAD1/TIN1/ATSPS2F/ATRGP1/QRT2/EDA9/ATLOX4	35
GO:0010393	BP	GO:0010393	galacturonan metabolic process	10/1390	56/20876	0.00354527	0.0212865	0.0173165	UGD2/GAUT13/ASFT/AHA2/NA/UGD3/GAUT14/ARP2/sks5/QRT2	10
GO:0045488	BP	GO:0045488	pectin metabolic process	10/1390	56/20876	0.00354527	0.0212865	0.0173165	UGD2/GAUT13/ASFT/AHA2/NA/UGD3/GAUT14/ARP2/sks5/QRT2	10
GO:0009901	BP	GO:0009901	anther dehiscence	5/1390	17/20876	0.00409114	0.0244616	0.0198994	ATDTX35/ATLOX3/DAD1/QRT2/ATLOX4	5
GO:0015865	BP	GO:0015865	purine nucleotide transport	4/1390	11/20876	0.00442064	0.0262133	0.0213244	AAC2/APC3/AtPNC2/APC1	4
GO:0051865	BP	GO:0051865	protein autoubiquitination	4/1390	11/20876	0.00442064	0.0262133	0.0213244	AtRDUF1/AtPUB23/AtPUB22/AtRDUF2	4
GO:1901606	BP	GO:1901606	alpha-amino acid catabolic process	20/1390	160/20876	0.00486338	0.02872	0.0233636	AT-POX/AlaAT1/AtOPR3/NA/THA1/PIA1/GGP1/NA/ATSERAT2;2/NodGS/IOS1/AOS/NA/NA/GASA1/CYP79B2/TRP3/PGDH/NA/NA	20
GO:0009063	BP	GO:0009063	cellular amino acid catabolic process	20/1390	161/20876	0.00521535	0.0306101	0.0249012	AT-POX/AlaAT1/AtOPR3/NA/THA1/PIA1/GGP1/NA/ATSERAT2;2/NodGS/IOS1/AOS/NA/NA/GASA1/CYP79B2/TRP3/PGDH/NA/NA	20
GO:0034754	BP	GO:0034754	cellular hormone metabolic process	21/1390	172/20876	0.00522611	0.0306101	0.0249012	NA/AtOPR3/PIA1/GGP1/ATSERAT2;2/NodGS/CYP71B15/IOS1/AOS/NA/NA/GASA1/RGLG1/CYP79B2/NA/ATCKX4/TRP3/PGDH/NA/EDF3/NA	21
GO:0009631	BP	GO:0009631	cold acclimation	7/1390	33/20876	0.00527771	0.0307867	0.0250449	ATDI8/COR15/ERD10/AtCOR47/LTI30/AtZAT12/KIN1	7
GO:0010112	BP	GO:0010112	regulation of systemic acquired resistance	4/1390	12/20876	0.00628457	0.0365116	0.029702	ILL6/CYP71B15/ILL5/JAS1	4
GO:0051049	BP	GO:0051049	regulation of transport	21/1390	175/20876	0.00636563	0.0368334	0.0299638	AAP3/ACA2/AtPHF1/NA/AtmtOM64/FLS2/NA/GOM8/AAC2/ATRBOHC/ATSAHH1/LHT1/AAT1/(AT)SRC2/ATNRT3.1/AMT2/ATOPT1/PPI1/ATBT1/EFR/atcax2	21
GO:0009624	BP	GO:0009624	response to nematode	12/1390	80/20876	0.00646524	0.0372595	0.0303105	ATGPT2/ABCG1/ABCC4/ATWRKY23/NA/AtNPF4.3/AMT2/NA/NA/BCD1/NA/atcax2	12
GO:0006913	BP	GO:0006913	nucleocytoplasmic transport	19/1390	154/20876	0.00684693	0.0388611	0.0316134	NA/NA/ATPWP2/AtNMD3/NA/NA/NA/NA/NA/NA/ATPRMT3/WIT1/NA/RPSAb/YAO/NRPA1/CRF3/NA/APUM24	19
GO:0051169	BP	GO:0051169	nuclear transport	19/1390	154/20876	0.00684693	0.0388611	0.0316134	NA/NA/ATPWP2/AtNMD3/NA/NA/NA/NA/NA/NA/ATPRMT3/WIT1/NA/RPSAb/YAO/NRPA1/CRF3/NA/APUM24	19
GO:0000162	BP	GO:0000162	tryptophan biosynthetic process	5/1390	19/20876	0.00687856	0.0388611	0.0316134	PAI2/ATMYB34/TSBtype2/TRP3/NA	5
GO:0009226	BP	GO:0009226	nucleotide-sugar biosynthetic process	5/1390	19/20876	0.00687856	0.0388611	0.0316134	UGD2/UDG4/ATRHM1/UGD3/GMD2	5
GO:0046219	BP	GO:0046219	indolalkylamine biosynthetic process	5/1390	19/20876	0.00687856	0.0388611	0.0316134	PAI2/ATMYB34/TSBtype2/TRP3/NA	5
GO:0002237	BP	GO:0002237	response to molecule of bacterial origin	14/1390	101/20876	0.00698932	0.0393321	0.0319965	ARCK1/NA/NA/NA/ATWRKY18/NA/LRR/ATWRKY40/NA/AtRLP6/NA/NA/AMT2/CRK13	14
GO:0009851	BP	GO:0009851	auxin biosynthetic process	16/1390	124/20876	0.00820955	0.0460184	0.0374358	AtOPR3/PIA1/GGP1/ATSERAT2;2/NodGS/CYP71B15/IOS1/AOS/NA/NA/GASA1/CYP79B2/TRP3/PGDH/NA/NA	16
GO:0009260	BP	GO:0009260	ribonucleotide biosynthetic process	37/1390	369/20876	0.00852336	0.0474071	0.0385655	EIF4A-2/AtRH57/AtCOR47/ATPWP2/GAPCP-2/RCI2A/ATCOAA/ATFIB2/NA/TRA2/NA/GAPC/ATSAHH1/ATPRMT3/mtHsc70-1/RACK1B/ATHD2A/NA/NA/NA/NA/YAO/NA/NOP56/RACK1C/ATGSTU19/NA/ATCOAE/atENP1/ACO2/ATPIP1/AtFBA8/NA/NA/GAMMA-TIP/NA/NA	37
GO:0046390	BP	GO:0046390	ribose phosphate biosynthetic process	37/1390	369/20876	0.00852336	0.0474071	0.0385655	EIF4A-2/AtRH57/AtCOR47/ATPWP2/GAPCP-2/RCI2A/ATCOAA/ATFIB2/NA/TRA2/NA/GAPC/ATSAHH1/ATPRMT3/mtHsc70-1/RACK1B/ATHD2A/NA/NA/NA/NA/YAO/NA/NOP56/RACK1C/ATGSTU19/NA/ATCOAE/atENP1/ACO2/ATPIP1/AtFBA8/NA/NA/GAMMA-TIP/NA/NA	37
GO:0000741	BP	GO:0000741	karyogamy	9/1390	54/20876	0.00879576	0.0483598	0.0393406	NA/ATPRMT3/NA/BIP/NA/EDA35/TPR10/EDA13/NA	9
GO:0009838	BP	GO:0009838	abscission	9/1390	54/20876	0.00879576	0.0483598	0.0393406	NA/ATSERK1/ATSRG1/LEA7/CST/ATBT4/ATMEK4/AtMYB112/QRT2	9
GO:0048284	BP	GO:0048284	organelle fusion	9/1390	54/20876	0.00879576	0.0483598	0.0393406	NA/ATPRMT3/NA/BIP/NA/EDA35/TPR10/EDA13/NA	9
GO:0042743	BP	GO:0042743	hydrogen peroxide metabolic process	34/1390	334/20876	0.00912129	0.0499582	0.0406408	NA/ATWRKY33/ATRBOH/ARCK1/COR15/CAD1/AtNUDT7/NA/ATNFXL1/ATMDAR2/CBSX2/ALDH2B/ATWRKY40/NA/ATMPK11/CYP71B15/AtSOT1/AOS/ASUS1/ADH/AMT2/ATMDAR3/CYP71A13/NA/AtRLP33/GRX480/AtPUB23/NA/TRP3/ATMEK4/NA/EFR/ANAC003/ABCG40	34
GO:0005730	CC	GO:0005730	nucleolus	52/1497	290/24998	1.0468e-12	1.79003e-10	1.71896e-10	MAT4/NA/EMB1144/ATMBF1C/ATPWP2/ATJ/ATFIB2/HD2D/NA/PYM/AAC42/NA/NA/NA/BIK1/ATE2F2/NA/ATPHB3/NA/HIT4/NA/AtCBF5/ATWRKY46/BIP/ANAC051/ATHD2A/AtCDC48B/NA/AtSAM2/RPS6/NA/OLI2/IMP4/RID2/NA/YAO/NA/ASK4/NOP56/RACK1C/ATFKBP53/NA/NSN1/emb2444/NA/NA/AtHsp90-3/AtFBA8/EDA13/NA/NA/APUM24	52
GO:0005774	CC	GO:0005774	vacuolar membrane	59/1497	482/24998	1.50663e-07	1.14178e-05	1.09644e-05	ATGPT2/NA/NA/EIF4A-2/ATCHS/MSL6/NET4A/ABCC4/ATNADP-ME2/NA/ATOCT6/NA/NA/GOM8/AAC2/AHA2/ATHSP70/ATDTX35/NA/NA/RPL10C/AtOCT5/GAPC/ATSAHH1/ATPHB3/ATTIL/NA/FQR1/ATRAB-F2A/ATC4H/AtG3Pp4/ATGSTF5/mtHsc70-1/BIP/NA/NA/GDH2/ALMT9/SS2/HSC70-5/ATNRT2.7/UXS4/AtDJ1A/ATBT4/ATGSTU19/HSP60/ERD4/NA/ATRGP1/AtFBA8/ZIFL1/GAMMA-TIP/ABCC2/NA/MDH/ATNRAMP3/atcax2/AOC3/AtHsp90.4	59
GO:0044437	CC	GO:0044437	vacuolar part	59/1497	486/24998	2.00312e-07	1.14178e-05	1.09644e-05	ATGPT2/NA/NA/EIF4A-2/ATCHS/MSL6/NET4A/ABCC4/ATNADP-ME2/NA/ATOCT6/NA/NA/GOM8/AAC2/AHA2/ATHSP70/ATDTX35/NA/NA/RPL10C/AtOCT5/GAPC/ATSAHH1/ATPHB3/ATTIL/NA/FQR1/ATRAB-F2A/ATC4H/AtG3Pp4/ATGSTF5/mtHsc70-1/BIP/NA/NA/GDH2/ALMT9/SS2/HSC70-5/ATNRT2.7/UXS4/AtDJ1A/ATBT4/ATGSTU19/HSP60/ERD4/NA/ATRGP1/AtFBA8/ZIFL1/GAMMA-TIP/ABCC2/NA/MDH/ATNRAMP3/atcax2/AOC3/AtHsp90.4	59
GO:0031981	CC	GO:0031981	nuclear lumen	56/1497	457/24998	2.99528e-07	1.28048e-05	1.22964e-05	MAT4/NA/EMB1144/ATMBF1C/ATPWP2/ATERF-4/ATJ/ATFIB2/HD2D/NA/PYM/AAC42/NA/NA/At-SR30/NA/NA/BIK1/ATE2F2/BZIP28/NA/ATPHB3/NA/HIT4/NA/AtCBF5/ATWRKY46/BIP/ANAC051/ATHD2A/AtCDC48B/NA/AtSAM2/RPS6/NA/OLI2/IMP4/RID2/NA/YAO/NA/ASK4/NOP56/RACK1C/ATFKBP53/NA/NSN1/emb2444/NA/NA/AtHsp90-3/AtFBA8/EDA13/NA/NA/APUM24	56
GO:0031224	CC	GO:0031224	intrinsic component of membrane	45/1497	450/24998	0.000545962	0.0186719	0.0179306	ATRBOH/AGP15/NA/NA/NA/AtSWEET4/RCI2A/PDCB4/AHA2/NA/NA/AGP1/AGP10/NA/NA/ATRBOHC/NA/NA/ATBCB/AGP2/AGP12/NA/NA/BTI2/AIR12/AGP21/NA/BTI1/NA/NA/SLAH2/NA/AtENODL2/SHB1/NA/SLAH3/AERD2/LTPG5/NA/NA/COBL8/NA/HOS3-1/LTPG1/NA	45
GO:0031225	CC	GO:0031225	anchored component of membrane	28/1497	248/24998	0.000966704	0.0275511	0.0264572	AGP15/NA/NA/PDCB4/NA/NA/AGP1/AGP10/NA/NA/NA/ATBCB/AGP2/AGP12/NA/NA/AIR12/AGP21/NA/AtENODL2/NA/LTPG5/NA/NA/COBL8/NA/LTPG1/NA	28
GO:0043295	MF	GO:0043295	glutathione binding	7/1304	10/20495	4.20582e-07	4.73653e-05	3.89045e-05	ATGST1/AT103-1A/ATGSTU24/ATGST11/ATGSTF5/ATGSTU19/DHAR2	7
GO:0072341	MF	GO:0072341	modified amino acid binding	7/1304	10/20495	4.20582e-07	4.73653e-05	3.89045e-05	ATGST1/AT103-1A/ATGSTU24/ATGST11/ATGSTF5/ATGSTU19/DHAR2	7
GO:1900750	MF	GO:1900750	oligopeptide binding	7/1304	10/20495	4.20582e-07	4.73653e-05	3.89045e-05	ATGST1/AT103-1A/ATGSTU24/ATGST11/ATGSTF5/ATGSTU19/DHAR2	7
GO:0042277	MF	GO:0042277	peptide binding	9/1304	18/20495	4.78438e-07	4.73653e-05	3.89045e-05	ATGST1/AT103-1A/ATGSTU24/ATGST11/ATGSTF5/ATGSTU19/AERD2/DHAR2/ROC2	9
GO:0016620	MF	GO:0016620	oxidoreductase activity acting on the aldehyde or oxo group of donors NAD or NADP as acceptor	13/1304	43/20495	1.59839e-06	0.000126592	0.000103979	FAR5/NA/GAPCP-2/NA/ALDH2B/GAPC/FAR1/ALDH7B4/ATCCR2/NA/AtCRL1/HEMA2/ALDH3	13
GO:0035251	MF	GO:0035251	UDP-glucosyltransferase activity	18/1304	86/20495	6.29694e-06	0.000369393	0.000303409	UGT73B2/UGT73B3/ATSAGT1/UGT84A3/UGT74E2/UGT73C1/BRT1/UGT1/ASUS1/ATUGT85A1/GT72B1/UGT73B5/UGT73B4/ATRGP1/DOGT1/UGT76E12/UGT89B1/UGT76E11	18
GO:0004722	MF	GO:0004722	protein serine/threonine phosphatase activity	26/1304	157/20495	6.52968e-06	0.000369393	0.000303409	NA/AIP1/ATACP5/ATPAP18/ABI1/HAI1/ABI2/NA/NA/PIA1/NA/AtSLP2/NA/AtHAB1/NA/TOPP6/TOPP9/APD5/WIN2/ATDBR1/ATHPP2C5/NA/PP2CG1/NA/NA/NA	26
GO:0008194	MF	GO:0008194	UDP-glycosyltransferase activity	30/1304	201/20495	1.13777e-05	0.000517511	0.000425069	UGT73B2/UGT73B3/ATSAGT1/UGT87A2/GAUT13/UGT84A3/UGT74E2/NA/NA/UGT73C1/BRT1/EMB2797/UGT1/UGT76B1/NA/ASUS1/GAUT14/AtGolS1/ATUGT85A1/GT72B1/UGT73B5/UGT73B4/GATL10/ATRGP1/GATL2/DOGT1/UGT76E12/UGT89B1/UGT76E11/ATXT1	30
GO:0016616	MF	GO:0016616	oxidoreductase activity acting on the CH-OH group of donors NAD or NADP as acceptor	21/1304	116/20495	1.22289e-05	0.000517511	0.000425069	NA/UGD2/NA/ATNADP-ME2/UDG4/G6PD6/GPDHC1/NA/EMB3004/G6PD2/ATCAD7/ATCAD8/UGD3/ADH/NA/NA/PGDH/MDH/AKR4C8/ATCAD5/AKR4C9	21
GO:0005509	MF	GO:0005509	calcium ion binding	24/1304	144/20495	1.30685e-05	0.000517511	0.000425069	NA/NA/ATCP1/ABI1/CML42/CML37/ATCBL1/NA/APC3/ATCAL5/PBP1/NA/NA/CML38/NA/NA/ERD14/NA/CML41/NA/AtCLO3/NA/APC1/NA	24
GO:0046527	MF	GO:0046527	glucosyltransferase activity	23/1304	138/20495	1.96407e-05	0.000707064	0.000580762	UGT73B2/UGT73B3/ATSAGT1/UGT84A3/UGT74E2/UGT73C1/BRT1/UGT1/UGT76B1/TCH4/ASUS1/ATUGT85A1/GT72B1/ATCSLG2/UGT73B5/UGT73B4/ATCSLD3/ATRGP1/DOGT1/MERI-5/UGT76E12/UGT89B1/UGT76E11	23
GO:0033218	MF	GO:0033218	amide binding	9/1304	27/20495	2.7339e-05	0.000902188	0.000741031	ATGST1/AT103-1A/ATGSTU24/ATGST11/ATGSTF5/ATGSTU19/AERD2/DHAR2/ROC2	9
GO:0008509	MF	GO:0008509	anion transmembrane transporter activity	31/1304	222/20495	3.1334e-05	0.00090304	0.000741731	ATGPT2/AAP3/ATPUMP5/AST91/NA/ABCC4/ATNRT2.6/AtNPF7.2/SIAR1/AAC2/ATPROT3/LHT1/ATPROT2/DIC3/AAP4/AST12/AAT1/DIC2/SEL1/ATNRT3.1/ALMT9/NA/ATNRT2.7/AtNPF2.13/AtNPF2.10/LHT7/NA/AtPNC2/AtmSFC1/ATNRAMP3/SULTR3;4	31
GO:0016903	MF	GO:0016903	oxidoreductase activity acting on the aldehyde or oxo group of donors	14/1304	63/20495	3.26822e-05	0.00090304	0.000741731	FAR5/NA/GAPCP-2/NA/ALDH2B/GAPC/FAR1/ALDH7B4/ATCCR2/NA/AtCRL1/HEMA2/NA/ALDH3	14
GO:0004364	MF	GO:0004364	glutathione transferase activity	12/1304	48/20495	3.42061e-05	0.00090304	0.000741731	ATGST1/ATGSTU7/ATGSTU4/AT103-1A/ATGSTU6/ATGSTU24/ATGSTU3/ATGST11/ATGSTU1/ATGSTF5/ATGSTU19/ATGSTU17	12
GO:1901681	MF	GO:1901681	sulfur compound binding	7/1304	18/20495	7.0901e-05	0.00174449	0.00143288	ATGST1/AT103-1A/ATGSTU24/ATGST11/ATGSTF5/ATGSTU19/DHAR2	7
GO:0004721	MF	GO:0004721	phosphoprotein phosphatase activity	26/1304	180/20495	7.48898e-05	0.00174449	0.00143288	NA/AIP1/ATACP5/ATPAP18/ABI1/HAI1/ABI2/NA/NA/PIA1/NA/AtSLP2/NA/AtHAB1/NA/TOPP6/TOPP9/APD5/WIN2/ATDBR1/ATHPP2C5/NA/PP2CG1/NA/NA/NA	26
GO:0016627	MF	GO:0016627	oxidoreductase activityacting on the CH-CH group of donors	13/1304	61/20495	9.8261e-05	0.00214842	0.00176465	FAR5/AtOPR3/ACX1/AER/PYD1/5[beta]-StR/FAR1/NA/IBR3/ATOPR2/SDH2-1/ATOPR1/NA	13
GO:0016758	MF	GO:0016758	transferase activity transferring hexosyl groups	35/1304	280/20495	0.000103081	0.00214842	0.00176465	UGT73B2/UGT73B3/ATSAGT1/UGT87A2/GAUT13/UGT84A3/UGT74E2/NA/UGT73C1/BRT1/PGSIP6/EMB2797/PGSIP7/UGT1/UGT76B1/TCH4/NA/ASUS1/GAUT14/AtGolS1/ATUGT85A1/NA/GT72B1/ATCSLG2/UGT73B5/UGT73B4/GATL10/ATCSLD3/ATRGP1/GATL2/DOGT1/MERI-5/UGT76E12/UGT89B1/UGT76E11	35
GO:0016621	MF	GO:0016621	cinnamoyl-CoA reductase activity	5/1304	10/20495	0.000199042	0.00394103	0.00323705	NA/NA/ATCCR2/NA/AtCRL1	5
GO:0016614	MF	GO:0016614	oxidoreductase activity acting on CH-OH group of donors	21/1304	140/20495	0.00020908	0.00394264	0.00323838	NA/UGD2/NA/ATNADP-ME2/UDG4/G6PD6/GPDHC1/NA/EMB3004/G6PD2/ATCAD7/ATCAD8/UGD3/ADH/NA/NA/PGDH/MDH/AKR4C8/ATCAD5/AKR4C9	21
GO:0005516	MF	GO:0005516	calmodulin binding	25/1304	184/20495	0.000271172	0.00488109	0.00400919	ACA2/GAD4/IQD22/IQD23/ATPIRIN1/NA/ATFKBP65/NA/TGA1/ATMLO12/ATMLO8/CBP60a/ATWRKY39/NA/ATMYB2/AtGT2L/NA/ATCAMBP25/ATFKBP62/TGA7/iqd8/ATBT4/AtKTI12/NA/ATBAG6	25
GO:0048037	MF	GO:0048037	cofactor binding	17/1304	104/20495	0.000291391	0.005017	0.00412082	AtNUDT7/AtCCME/ATGST1/GPDHC1/AT103-1A/ATGSTU24/ELIP/ATGST11/FQR1/ATNBP35/ATGSTF5/ATTSPO/OLD5/ATGSTU19/DHAR2/AKR4C8/AKR4C9	17
GO:0016765	MF	GO:0016765	transferase activity transferring alkyl or aryl (other than methyl) groups	19/1304	125/20495	0.000346051	0.00570984	0.0046899	MAT4/ATSPDS3/AtcPT4/ATGST1/ATGSTU7/ATGSTU4/AT103-1A/ATGSTU6/ATGSTU24/ATGSTU3/ATGST11/ATGSTU1/ATGSTF5/AtSAM2/OLD5/ATGSTU19/ATGSTU17/NA/MAT3	19
GO:0016829	MF	GO:0016829	lyase activity	33/1304	276/20495	0.00036562	0.00579142	0.00475691	NA/NA/ADT6/ATFC-I/ATRHM1/THA1/ATPAL1/PDC2/EMB3004/ATGCH/CYP71B15/AOS/AtNIT3/ATPAL2/CYP71A13/NA/ADT4/SS3/GES/ADC2/TSBtype2/UXS4/AtDJ1A/ACS2/ACS6/ACS8/GMD2/AtHNL/ATPEPR1/NA/TRP3/GLYI7/NA	33
GO:0008514	MF	GO:0008514	organic anion transmembrane transporter activity	20/1304	136/20495	0.000382109	0.00581981	0.00478023	ATGPT2/AAP3/ATPUMP5/NA/ABCC4/SIAR1/AAC2/ATPROT3/LHT1/ATPROT2/DIC3/AAP4/AAT1/DIC2/NA/AtNPF2.10/LHT7/NA/AtPNC2/AtmSFC1	20
GO:0005310	MF	GO:0005310	dicarboxylic acid transmembrane transporter activity	6/1304	17/20495	0.000441156	0.00612868	0.00503393	ATPUMP5/ABCC4/DIC3/AAT1/DIC2/AtmSFC1	6
GO:0080044	MF	GO:0080044	quercetin 7-O-glucosyltransferase activity	6/1304	17/20495	0.000441156	0.00612868	0.00503393	UGT73B2/UGT73B4/DOGT1/UGT76E12/UGT89B1/UGT76E11	6
GO:0005342	MF	GO:0005342	organic acid transmembrane transporter activity	15/1304	89/20495	0.000464294	0.00612868	0.00503393	ATGPT2/AAP3/ATPUMP5/ABCC4/SIAR1/ATPROT3/LHT1/ATPROT2/DIC3/AAP4/AAT1/DIC2/LHT7/NA/AtmSFC1	15
GO:0046943	MF	GO:0046943	carboxylic acid transmembrane transporter activity	15/1304	89/20495	0.000464294	0.00612868	0.00503393	ATGPT2/AAP3/ATPUMP5/ABCC4/SIAR1/ATPROT3/LHT1/ATPROT2/DIC3/AAP4/AAT1/DIC2/LHT7/NA/AtmSFC1	15
GO:0016628	MF	GO:0016628	oxidoreductase activityacting on the CH-CH group of donors NAD or NADP as acceptor	7/1304	25/20495	0.000722623	0.00923092	0.00758202	AtOPR3/AER/PYD1/5[beta]-StR/NA/ATOPR2/ATOPR1	7
GO:0004867	MF	GO:0004867	serine-type endopeptidase inhibitor activity	6/1304	20/20495	0.00117154	0.0144467	0.0118661	NA/NA/NA/AtCCP3/ATTI1/ATTI2	6
GO:0016791	MF	GO:0016791	phosphatase activity	31/1304	272/20495	0.00120389	0.0144467	0.0118661	NA/5PTASE11/AIP1/ATACP5/ATPAP18/5PTASE2/ABI1/HAI1/ABI2/NA/NA/PIA1/NA/AtSLP2/NA/AtHAB1/TPPJ/NA/TOPP6/TOPP9/APD5/LPPgamma/WIN2/ATDBR1/ATHPP2C5/NA/NA/PP2CG1/NA/NA/NA	31
GO:0008374	MF	GO:0008374	O-acyltransferase activity	8/1304	36/20495	0.00160291	0.0186692	0.0153343	ATSERAT2;1/ATGPAT1/ATSERAT1;1/PES1/ATSERAT2;2/PES2/PMAT1/ABX45	8
GO:0016840	MF	GO:0016840	carbon-nitrogen lyase activity	6/1304	22/20495	0.00202112	0.0228675	0.0187827	NA/NA/ATPAL1/ATPAL2/NA/SS3	6
GO:0080043	MF	GO:0080043	quercetin 3-O-glucosyltransferase activity	6/1304	23/20495	0.00258895	0.0284785	0.0233914	UGT73B3/UGT73B5/UGT73B4/UGT76E12/UGT89B1/UGT76E11	6
GO:0009975	MF	GO:0009975	cyclase activity	5/1304	17/20495	0.00335959	0.0359567	0.0295338	NA/ATPEPR1/AOC2/AOC1/AOC3	5
GO:0015179	MF	GO:0015179	L-amino acid transmembrane transporter activity	4/1304	11/20495	0.00374885	0.039067	0.0320885	SIAR1/ATPROT3/ATPROT2/AAT1	4
GO:0022804	MF	GO:0022804	active transmembrane transporter activity	45/1304	471/20495	0.00427824	0.0434406	0.0356809	ATGPT2/ACA2/NA/ATSTP13/CAX7/ABCG1/ABCC4/ATOCT6/NA/NA/AAC2/AHA2/ATDTX35/NA/ATSUC7/AtOCT5/ATCHX18/HMA5/AtG3Pp4/AAP4/ATSUC3/ABCA7/ATTIM23-2/NA/AMT2/ABCG14/NA/ABCG16/TIM13/NA/AtG3Pp1/NA/ABCG34/ABCB4/ABCG18/AtNPF2.10/ABCG29/NA/ZIFL1/ABCC2/NA/NA/ABCG40/NA/atcax2	45

## Sheet: wound_GO_RNAdown ∩ RPFdown
	ONTOLOGY	ID	Description	GeneRatio	BgRatio	pvalue	p.adjust	qvalue	geneID	Count
GO:0005982	BP	GO:0005982	starch metabolic process	33/396	233/20876	1.80426e-19	4.37127e-17	3.50668e-17	AtFBA5/ATCBF3/ATPTPKIS1/DPE1/ATGSTF11/NA/PHS1/SHA1/SLP2/NA/POR/PnsL3/OEP6/BE3/CYP83A1/THI1/ATGSTU20/NA/PY/UGLYAH/NA/PGR3/AK-HSDH/ATPD/NA/ATPGMP/NA/ATTPS5/AGAL2/NdhN/ATISA1/NA/AtBE2	33
GO:0016144	BP	GO:0016144	S-glycoside biosynthetic process	29/396	172/20876	2.20982e-19	4.37127e-17	3.50668e-17	ATSOT18/ATPTPKIS1/ATGSTF11/PRXR1/CYP81F2/SLP2/POR/IPMI1/IMS2/IMS3/UMAMIT12/LHCA2*1/CYP83A1/NA/AtTLP18.3/NA/AK-HSDH/NA/ATLEUD1/NA/ATPGMP/FMO/BUS1/NA/BCAT4/ATIMD1/BASS5/AtBE2/CYP79F2	29
GO:0019758	BP	GO:0019758	glycosinolate biosynthetic process	29/396	172/20876	2.20982e-19	4.37127e-17	3.50668e-17	ATSOT18/ATPTPKIS1/ATGSTF11/PRXR1/CYP81F2/SLP2/POR/IPMI1/IMS2/IMS3/UMAMIT12/LHCA2*1/CYP83A1/NA/AtTLP18.3/NA/AK-HSDH/NA/ATLEUD1/NA/ATPGMP/FMO/BUS1/NA/BCAT4/ATIMD1/BASS5/AtBE2/CYP79F2	29
GO:0019761	BP	GO:0019761	glucosinolate biosynthetic process	29/396	172/20876	2.20982e-19	4.37127e-17	3.50668e-17	ATSOT18/ATPTPKIS1/ATGSTF11/PRXR1/CYP81F2/SLP2/POR/IPMI1/IMS2/IMS3/UMAMIT12/LHCA2*1/CYP83A1/NA/AtTLP18.3/NA/AK-HSDH/NA/ATLEUD1/NA/ATPGMP/FMO/BUS1/NA/BCAT4/ATIMD1/BASS5/AtBE2/CYP79F2	29
GO:0016143	BP	GO:0016143	S-glycoside metabolic process	31/396	205/20876	3.31818e-19	4.37127e-17	3.50668e-17	ATSOT18/ATPTPKIS1/ATGSTF11/PRXR1/CYP81F2/SLP2/POR/IPMI1/IMS2/IMS3/UMAMIT12/LHCA2*1/CYP83A1/NA/PY/AtTLP18.3/NA/AK-HSDH/ATPD/NA/ATLEUD1/NA/ATPGMP/FMO/BUS1/NA/BCAT4/ATIMD1/BASS5/AtBE2/CYP79F2	31
GO:0019757	BP	GO:0019757	glycosinolate metabolic process	31/396	205/20876	3.31818e-19	4.37127e-17	3.50668e-17	ATSOT18/ATPTPKIS1/ATGSTF11/PRXR1/CYP81F2/SLP2/POR/IPMI1/IMS2/IMS3/UMAMIT12/LHCA2*1/CYP83A1/NA/PY/AtTLP18.3/NA/AK-HSDH/ATPD/NA/ATLEUD1/NA/ATPGMP/FMO/BUS1/NA/BCAT4/ATIMD1/BASS5/AtBE2/CYP79F2	31
GO:0019760	BP	GO:0019760	glucosinolate metabolic process	31/396	205/20876	3.31818e-19	4.37127e-17	3.50668e-17	ATSOT18/ATPTPKIS1/ATGSTF11/PRXR1/CYP81F2/SLP2/POR/IPMI1/IMS2/IMS3/UMAMIT12/LHCA2*1/CYP83A1/NA/PY/AtTLP18.3/NA/AK-HSDH/ATPD/NA/ATLEUD1/NA/ATPGMP/FMO/BUS1/NA/BCAT4/ATIMD1/BASS5/AtBE2/CYP79F2	31
GO:0019252	BP	GO:0019252	starch biosynthetic process	30/396	190/20876	3.60146e-19	4.37127e-17	3.50668e-17	AtFBA5/ATPTPKIS1/ATGSTF11/NA/PHS1/SHA1/NA/POR/PnsL3/OEP6/BE3/CYP83A1/THI1/ATGSTU20/NA/PY/UGLYAH/NA/PGR3/AK-HSDH/ATPD/NA/ATPGMP/NA/ATTPS5/AGAL2/NdhN/ATISA1/NA/AtBE2	30
GO:1901659	BP	GO:1901659	glycosyl compound biosynthetic process	29/396	181/20876	9.47541e-19	1.02229e-16	8.20094e-17	ATSOT18/ATPTPKIS1/ATGSTF11/PRXR1/CYP81F2/SLP2/POR/IPMI1/IMS2/IMS3/UMAMIT12/LHCA2*1/CYP83A1/NA/AtTLP18.3/NA/AK-HSDH/NA/ATLEUD1/NA/ATPGMP/FMO/BUS1/NA/BCAT4/ATIMD1/BASS5/AtBE2/CYP79F2	29
GO:0044272	BP	GO:0044272	sulfur compound biosynthetic process	44/396	479/20876	4.24526e-18	4.12215e-16	3.30684e-16	PSAD-1/ATSOT18/ATPTPKIS1/PSBY/PSAH-2/ATGSTF11/PRXR1/CYP81F2/ATSMO1-2/SLP2/LHCB4.2/LHCA3/POR/IPMI1/IMS2/IMS3/CAO/UMAMIT12/LHCA2*1/CYP83A1/THI1/LCR68/NA/CP24/PY/AtTLP18.3/NA/AK-HSDH/NA/ATLEUD1/IAA13/NA/ATPGMP/FMO/BUS1/NA/BIO2/OE23/BCAT4/PSAN/ATIMD1/BASS5/AtBE2/CYP79F2	44
GO:1901657	BP	GO:1901657	glycosyl compound metabolic process	32/396	242/20876	5.20997e-18	4.59898e-16	3.68935e-16	ATSOT18/ATPTPKIS1/ATGSTF11/PRXR1/CYP81F2/SLP2/POR/IPMI1/IMS2/IMS3/UMAMIT12/LHCA2*1/CYP83A1/NA/PY/AtTLP18.3/NA/AK-HSDH/ATPD/NA/ATLEUD1/NA/ATPGMP/FMO/BUS1/NA/AGAL2/BCAT4/ATIMD1/BASS5/AtBE2/CYP79F2	32
GO:0000023	BP	GO:0000023	maltose metabolic process	25/396	152/20876	1.308e-16	1.05839e-14	8.49053e-15	AtFBA5/ATPTPKIS1/DPE1/NA/SHA1/NA/POR/PnsL3/OEP6/THI1/ATGSTU20/NA/PY/UGLYAH/PGR3/AK-HSDH/NA/ATPGMP/NA/ATTPS5/AGAL2/NdhN/ATISA1/NA/AtBE2	25
GO:0015979	BP	GO:0015979	photosynthesis	38/396	419/20876	1.40091e-15	1.04637e-13	8.3941e-14	PSAD-1/NDF5/NDHF/PSBY/PSBP-2/LHCB2/PSAH-2/PSBQ/AtCHUP1/PSBN/LHCB2/PnsL2/YCF4/LHCB4.2/LHCA3/POR/PnsL3/LHCA2*1/HCF243/ABC4/CP24/PSB27/NA/AtTLP18.3/PMI1/PSBB/NA/LHCA1/ATPD/NDHA/LHCB2/ATFRO7/PSAD-2/LHB1B1/RPS18/OE23/NdhN/PSAN	38
GO:0005984	BP	GO:0005984	disaccharide metabolic process	26/396	193/20876	4.70383e-15	3.26244e-13	2.61717e-13	AtFBA5/ATPTPKIS1/DPE1/NA/SHA1/NA/POR/PnsL3/OEP6/THI1/ATGSTU20/NA/PY/TPPH/UGLYAH/PGR3/AK-HSDH/NA/ATPGMP/NA/ATTPS5/AGAL2/NdhN/ATISA1/NA/AtBE2	26
GO:0043085	BP	GO:0043085	positive regulation of catalytic activity	21/396	116/20876	5.04171e-15	3.26367e-13	2.61815e-13	NA/ATPTPKIS1/SHA1/NA/POR/PnsL3/THI1/ATGSTU20/NA/PY/UGLYAH/AK-HSDH/NA/ATPGMP/NA/ATTPS5/AGAL2/NdhN/ATF2/ATISA1/AtBE2	21
GO:0009250	BP	GO:0009250	glucan biosynthetic process	31/396	288/20876	6.13641e-15	3.72403e-13	2.98746e-13	AtFBA5/ATPTPKIS1/NA/ATGSTF11/NA/PHS1/SHA1/NA/POR/PnsL3/OEP6/BE3/CYP83A1/THI1/ATGSTU20/NA/PY/UGLYAH/NA/PGR3/AK-HSDH/ATPD/NA/ATPGMP/NA/ATTPS5/AGAL2/NdhN/ATISA1/NA/AtBE2	31
GO:0044093	BP	GO:0044093	positive regulation of molecular function	21/396	118/20876	7.2203e-15	4.12406e-13	3.30837e-13	NA/ATPTPKIS1/SHA1/NA/POR/PnsL3/THI1/ATGSTU20/NA/PY/UGLYAH/AK-HSDH/NA/ATPGMP/NA/ATTPS5/AGAL2/NdhN/ATF2/ATISA1/AtBE2	21
GO:0006073	BP	GO:0006073	cellular glucan metabolic process	35/396	382/20876	1.4393e-14	7.35561e-13	5.90075e-13	AtFBA5/ATCBF3/ATPTPKIS1/DPE1/NA/ATGSTF11/NA/PHS1/SHA1/SLP2/NA/POR/PnsL3/NA/OEP6/BE3/CYP83A1/THI1/ATGSTU20/NA/PY/UGLYAH/NA/PGR3/AK-HSDH/ATPD/NA/ATPGMP/NA/ATTPS5/AGAL2/NdhN/ATISA1/NA/AtBE2	35
GO:0044042	BP	GO:0044042	glucan metabolic process	35/396	382/20876	1.4393e-14	7.35561e-13	5.90075e-13	AtFBA5/ATCBF3/ATPTPKIS1/DPE1/NA/ATGSTF11/NA/PHS1/SHA1/SLP2/NA/POR/PnsL3/NA/OEP6/BE3/CYP83A1/THI1/ATGSTU20/NA/PY/UGLYAH/NA/PGR3/AK-HSDH/ATPD/NA/ATPGMP/NA/ATTPS5/AGAL2/NdhN/ATISA1/NA/AtBE2	35
GO:0009311	BP	GO:0009311	oligosaccharide metabolic process	26/396	212/20876	4.58793e-14	2.22744e-12	1.78688e-12	AtFBA5/ATPTPKIS1/DPE1/NA/SHA1/NA/POR/PnsL3/OEP6/THI1/ATGSTU20/NA/PY/TPPH/UGLYAH/PGR3/AK-HSDH/NA/ATPGMP/NA/ATTPS5/AGAL2/NdhN/ATISA1/NA/AtBE2	26
GO:0019684	BP	GO:0019684	photosynthesis light reaction	30/396	317/20876	5.12577e-13	2.26233e-11	1.81487e-11	PSAD-1/NDF5/PSBY/PSBP-2/PSAH-2/AtCHUP1/PSBN/PnsL2/YCF4/LHCB4.2/POR/PnsL3/HCF243/ABC4/CP24/PSB27/NA/AtTLP18.3/PMI1/PSBB/LHCA1/ATPD/NDHA/ATFRO7/PSAD-2/LHB1B1/RPS18/OE23/NdhN/PSAN	30
GO:0044550	BP	GO:0044550	secondary metabolite biosynthetic process	30/396	317/20876	5.12577e-13	2.26233e-11	1.81487e-11	ATSOT18/ATPTPKIS1/ATGSTF11/PRXR1/CYP81F2/SLP2/POR/IPMI1/IMS2/IMS3/UMAMIT12/LHCA2*1/CYP83A1/NA/AtTLP18.3/NA/AK-HSDH/NA/ATLEUD1/NA/ATPGMP/FMO/BUS1/NA/BCAT4/CCH/ATIMD1/BASS5/AtBE2/CYP79F2	30
GO:0010207	BP	GO:0010207	photosystem II assembly	20/396	177/20876	1.82365e-10	7.69898e-09	6.17621e-09	PSAD-1/PSBY/PSBP-2/PSAH-2/AtCHUP1/PSBN/YCF4/POR/HCF243/ABC4/PSB27/NA/AtTLP18.3/PMI1/PSBB/ATPD/NDHA/RPS18/OE23/NdhN	20
GO:0050790	BP	GO:0050790	regulation of catalytic activity	21/396	200/20876	2.53055e-10	1.02382e-08	8.21317e-09	NA/ATPTPKIS1/SHA1/NA/POR/PnsL3/THI1/ATGSTU20/NA/PY/UGLYAH/AK-HSDH/NA/ATPGMP/NA/ATTPS5/AGAL2/NdhN/ATF2/ATISA1/AtBE2	21
GO:0006098	BP	GO:0006098	pentose-phosphate shunt	20/396	182/20876	3.01378e-10	1.12553e-08	9.02915e-09	AtFBA7/AtFBA5/ATGSTF11/NA/PnsL2/POR/PEX11B/LHCA2*1/CYP83A1/PY/ATGSTU18/NA/PGR3/ATPD/NA/ATPGMP/NdhN/PSAN/NA/FdC1	20
GO:0051156	BP	GO:0051156	glucose 6-phosphate metabolic process	20/396	182/20876	3.01378e-10	1.12553e-08	9.02915e-09	AtFBA7/AtFBA5/ATGSTF11/NA/PnsL2/POR/PEX11B/LHCA2*1/CYP83A1/PY/ATGSTU18/NA/PGR3/ATPD/NA/ATPGMP/NdhN/PSAN/NA/FdC1	20
GO:0019344	BP	GO:0019344	cysteine biosynthetic process	21/396	205/20876	4.00616e-10	1.44073e-08	1.15577e-08	PSAD-1/ATSOT18/PSBY/PSAH-2/PRXR1/ATSMO1-2/LHCB4.2/LHCA3/POR/IMS2/IMS3/CAO/CYP83A1/LCR68/CP24/AtTLP18.3/NA/ATLEUD1/OE23/BCAT4/PSAN	21
GO:0006739	BP	GO:0006739	NADP metabolic process	20/396	186/20876	4.44995e-10	1.54318e-08	1.23796e-08	AtFBA7/AtFBA5/ATGSTF11/NA/PnsL2/POR/PEX11B/LHCA2*1/CYP83A1/PY/ATGSTU18/NA/PGR3/ATPD/NA/ATPGMP/NdhN/PSAN/NA/FdC1	20
GO:0006534	BP	GO:0006534	cysteine metabolic process	21/396	207/20876	4.79549e-10	1.60566e-08	1.28808e-08	PSAD-1/ATSOT18/PSBY/PSAH-2/PRXR1/ATSMO1-2/LHCB4.2/LHCA3/POR/IMS2/IMS3/CAO/CYP83A1/LCR68/CP24/AtTLP18.3/NA/ATLEUD1/OE23/BCAT4/PSAN	21
GO:0009070	BP	GO:0009070	serine family amino acid biosynthetic process	21/396	209/20876	5.72789e-10	1.85393e-08	1.48724e-08	PSAD-1/ATSOT18/PSBY/PSAH-2/PRXR1/ATSMO1-2/LHCB4.2/LHCA3/POR/IMS2/IMS3/CAO/CYP83A1/LCR68/CP24/AtTLP18.3/NA/ATLEUD1/OE23/BCAT4/PSAN	21
GO:0065009	BP	GO:0065009	regulation of molecular function	22/396	247/20876	2.19482e-09	6.87475e-08	5.515e-08	NA/ATPTPKIS1/AtTCP11/SHA1/NA/POR/PnsL3/THI1/ATGSTU20/NA/PY/UGLYAH/AK-HSDH/NA/ATPGMP/NA/ATTPS5/AGAL2/NdhN/ATF2/ATISA1/AtBE2	22
GO:0033692	BP	GO:0033692	cellular polysaccharide biosynthetic process	31/396	481/20876	3.50301e-09	1.06294e-07	8.52706e-08	AtFBA5/ATPTPKIS1/NA/ATGSTF11/NA/PHS1/SHA1/NA/POR/PnsL3/OEP6/BE3/CYP83A1/THI1/ATGSTU20/NA/PY/UGLYAH/NA/PGR3/AK-HSDH/ATPD/NA/ATPGMP/NA/ATTPS5/AGAL2/NdhN/ATISA1/NA/AtBE2	31
GO:0009069	BP	GO:0009069	serine family amino acid metabolic process	22/396	255/20876	3.97434e-09	1.16942e-07	9.38123e-08	PSAD-1/ATSOT18/PSBY/PSAH-2/PRXR1/ATSMO1-2/SLP2/LHCB4.2/LHCA3/POR/IMS2/IMS3/CAO/CYP83A1/LCR68/CP24/AtTLP18.3/NA/ATLEUD1/OE23/BCAT4/PSAN	22
GO:0009637	BP	GO:0009637	response to blue light	15/396	128/20876	2.14417e-08	6.12348e-07	4.91233e-07	CBRLK1/LHCB2/LHCB2/LHCB4.2/POR/CRR31/CAO/LHCA2*1/THI1/JK218/AtTLP18.3/NA/LHCA1/OE23/NA	15
GO:0010155	BP	GO:0010155	regulation of proton transport	12/396	77/20876	2.2253e-08	6.17361e-07	4.95254e-07	CBRLK1/LHCB2/LHCB4.2/CRR31/CAO/LHCA2*1/THI1/JK218/NA/LHCA1/OE23/NA	12
GO:1904062	BP	GO:1904062	regulation of cation transmembrane transport	12/396	79/20876	2.99691e-08	8.08332e-07	6.48453e-07	CBRLK1/LHCB2/LHCB4.2/CRR31/CAO/LHCA2*1/THI1/JK218/NA/LHCA1/OE23/NA	12
GO:0000096	BP	GO:0000096	sulfur amino acid metabolic process	24/396	337/20876	3.33402e-08	8.74955e-07	7.01899e-07	PSAD-1/ATSOT18/PSBY/PSAH-2/PRXR1/ATSMO1-2/SLP2/LHCB4.2/LHCA3/POR/IMS2/IMS3/CAO/CYP83A1/LCR68/CP24/AtTLP18.3/NA/ATLEUD1/IAA13/FMO/OE23/BCAT4/PSAN	24
GO:0016556	BP	GO:0016556	mRNA modification	14/396	115/20876	3.89377e-08	9.9496e-07	7.98168e-07	AtFBA7/NDF5/CRR21/CBRLK1/NA/NA/NA/ABC4/NA/ATPAL3/NA/NA/NA/NdhN	14
GO:0000097	BP	GO:0000097	sulfur amino acid biosynthetic process	22/396	298/20876	6.67537e-08	1.662e-06	1.33327e-06	PSAD-1/ATSOT18/PSBY/PSAH-2/PRXR1/ATSMO1-2/LHCB4.2/LHCA3/POR/IMS2/IMS3/CAO/CYP83A1/LCR68/CP24/AtTLP18.3/NA/ATLEUD1/IAA13/OE23/BCAT4/PSAN	22
GO:0035304	BP	GO:0035304	regulation of protein dephosphorylation	15/396	140/20876	7.21622e-08	1.75174e-06	1.40526e-06	PSAD-1/RLK1/PSBY/AtTCP11/PSAH-2/SHA1/AtCHUP1/LHCB4.2/ZFP8/CP24/PSB27/AtTLP18.3/PMI1/PSAD-2/PSAN	15
GO:0035303	BP	GO:0035303	regulation of dephosphorylation	15/396	141/20876	7.93759e-08	1.87985e-06	1.50804e-06	PSAD-1/RLK1/PSBY/AtTCP11/PSAH-2/SHA1/AtCHUP1/LHCB4.2/ZFP8/CP24/PSB27/AtTLP18.3/PMI1/PSAD-2/PSAN	15
GO:0009767	BP	GO:0009767	photosynthetic electron transport chain	11/396	72/20876	1.06745e-07	2.46783e-06	1.97972e-06	NDF5/PSAH-2/PnsL2/PnsL3/ABC4/AtTLP18.3/ATPD/NDHA/ATFRO7/OE23/PSAN	11
GO:0019682	BP	GO:0019682	glyceraldehyde-3-phosphate metabolic process	23/396	336/20876	1.32443e-07	2.99074e-06	2.39921e-06	AtFBA7/AtFBA5/ATGSTF11/NA/PnsL2/POR/PEX11B/LHCA2*1/ABC4/CYP83A1/PY/NA/ATGSTU18/AtTLP18.3/NA/PGR3/ATPD/NA/ATPGMP/NdhN/PSAN/NA/FdC1	23
GO:0098660	BP	GO:0098660	inorganic ion transmembrane transport	15/396	152/20876	2.14777e-07	4.73975e-06	3.80228e-06	MOT2/CBRLK1/LHCB2/LHCB4.2/CRR31/CAO/LHCA2*1/THI1/JK218/ATCHX16/NA/LHCA1/OE23/NA/BASS5	15
GO:1902600	BP	GO:1902600	proton transmembrane transport	12/396	95/20876	2.43511e-07	5.25444e-06	4.21517e-06	CBRLK1/LHCB2/LHCB4.2/CRR31/CAO/LHCA2*1/THI1/JK218/NA/LHCA1/OE23/NA	12
GO:1901607	BP	GO:1901607	alpha-amino acid biosynthetic process	24/396	382/20876	3.42332e-07	7.22619e-06	5.79693e-06	PSAD-1/ATSOT18/PSBY/PSAH-2/PRXR1/ATSMO1-2/LHCB4.2/LHCA3/POR/IMS2/IMS3/CAO/CYP83A1/LCR68/CP24/AtTLP18.3/AK-HSDH/NA/ATLEUD1/IAA13/OE23/BCAT4/PSAN/ATIMD1	24
GO:0006470	BP	GO:0006470	protein dephosphorylation	16/396	181/20876	3.8607e-07	7.71414e-06	6.18838e-06	PSAD-1/RLK1/ATPTPKIS1/PSBY/AtTCP11/PSAH-2/SHA1/AtCHUP1/LHCB4.2/ZFP8/CP24/PSB27/AtTLP18.3/PMI1/PSAD-2/PSAN	16
GO:0034762	BP	GO:0034762	regulation of transmembrane transport	13/396	118/20876	3.89282e-07	7.71414e-06	6.18838e-06	CBRLK1/LHCB2/AtGDU4/LHCB4.2/CRR31/CAO/LHCA2*1/THI1/JK218/NA/LHCA1/OE23/NA	13
GO:0034765	BP	GO:0034765	regulation of ion transmembrane transport	13/396	118/20876	3.89282e-07	7.71414e-06	6.18838e-06	CBRLK1/LHCB2/AtGDU4/LHCB4.2/CRR31/CAO/LHCA2*1/THI1/JK218/NA/LHCA1/OE23/NA	13
GO:0010016	BP	GO:0010016	shoot system morphogenesis	27/396	472/20876	4.07372e-07	7.91117e-06	6.34643e-06	AtFBA7/NDF5/CRR21/NA/NA/AtTCP11/NA/NA/AHL9/NA/XIP1/NA/POR/LAX2/NA/OEP6/ABC4/ZFP8/ATCSLD5/iqd21/anac036/NA/AFB1/AGAL2/BBX16/ICU2/TAR2	27
GO:0016311	BP	GO:0016311	dephosphorylation	17/396	207/20876	4.77995e-07	9.10065e-06	7.30065e-06	PSAD-1/RLK1/ATPTPKIS1/PSBY/AtTCP11/PSAH-2/SHA1/AtCHUP1/LHCB4.2/ZFP8/CP24/PSB27/AtTLP18.3/PMI1/PSAD-2/CVL1/PSAN	17
GO:0010114	BP	GO:0010114	response to red light	12/396	104/20876	6.60677e-07	1.23369e-05	9.89678e-06	AT-EXP1/LHCB2/ATRL2/ARR5/LHCB2/LHCB4.2/POR/CAO/LHCA2*1/AtTLP18.3/LHCA1/OE23	12
GO:0098662	BP	GO:0098662	inorganic cation transmembrane transport	14/396	149/20876	9.91526e-07	1.81655e-05	1.45726e-05	CBRLK1/LHCB2/LHCB4.2/CRR31/CAO/LHCA2*1/THI1/JK218/ATCHX16/NA/LHCA1/OE23/NA/BASS5	14
GO:0098655	BP	GO:0098655	cation transmembrane transport	14/396	152/20876	1.26112e-06	2.26769e-05	1.81916e-05	CBRLK1/LHCB2/LHCB4.2/CRR31/CAO/LHCA2*1/THI1/JK218/ATCHX16/NA/LHCA1/OE23/NA/BASS5	14
GO:0008652	BP	GO:0008652	cellular amino acid biosynthetic process	25/396	454/20876	2.18687e-06	3.86082e-05	3.0972e-05	PSAD-1/ATSOT18/PSBY/PSAH-2/PRXR1/ATSMO1-2/SLP2/LHCB4.2/LHCA3/POR/IMS2/IMS3/CAO/CYP83A1/LCR68/CP24/AtTLP18.3/AK-HSDH/NA/ATLEUD1/IAA13/OE23/BCAT4/PSAN/ATIMD1	25
GO:0006949	BP	GO:0006949	syncytium formation	6/396	22/20876	2.58786e-06	4.48717e-05	3.59966e-05	AT-EXP1/NA/NA/ATEXP6/ATEXP8/NA	6
GO:0032508	BP	GO:0032508	DNA duplex unwinding	5/396	13/20876	2.71912e-06	4.63205e-05	3.71588e-05	MCM4/MCM6/ATMCM2/MCM7/MCM3	5
GO:0010218	BP	GO:0010218	response to far red light	11/396	99/20876	2.8173e-06	4.63662e-05	3.71955e-05	LHCB2/ROPGAP3/LHCB2/LHCB4.2/POR/CAO/LHCA2*1/AtTLP18.3/LHCA1/ACL5/OE23	11
GO:0022900	BP	GO:0022900	electron transport chain	11/396	99/20876	2.8173e-06	4.63662e-05	3.71955e-05	NDF5/PSAH-2/PnsL2/PnsL3/ABC4/AtTLP18.3/ATPD/NDHA/ATFRO7/OE23/PSAN	11
GO:0034220	BP	GO:0034220	ion transmembrane transport	16/396	216/20876	4.00674e-06	6.48423e-05	5.20173e-05	MOT2/CBRLK1/LHCB2/AtGDU4/LHCB4.2/CRR31/CAO/LHCA2*1/THI1/JK218/ATCHX16/NA/LHCA1/OE23/NA/BASS5	16
GO:0032392	BP	GO:0032392	DNA geometric change	5/396	14/20876	4.16393e-06	6.62816e-05	5.31719e-05	MCM4/MCM6/ATMCM2/MCM7/MCM3	5
GO:0046777	BP	GO:0046777	protein autophosphorylation	13/396	147/20876	4.74665e-06	7.43387e-05	5.96353e-05	CBRLK1/ARK1/CRR31/NA/CAO/THI1/JK218/NA/NA/NA/PGR3/NA/NA	13
GO:0019220	BP	GO:0019220	regulation of phosphate metabolic process	15/396	197/20876	5.73321e-06	8.69835e-05	6.97792e-05	PSAD-1/RLK1/PSBY/AtTCP11/PSAH-2/SHA1/AtCHUP1/LHCB4.2/ZFP8/CP24/PSB27/AtTLP18.3/PMI1/PSAD-2/PSAN	15
GO:0051174	BP	GO:0051174	regulation of phosphorus metabolic process	15/396	197/20876	5.73321e-06	8.69835e-05	6.97792e-05	PSAD-1/RLK1/PSBY/AtTCP11/PSAH-2/SHA1/AtCHUP1/LHCB4.2/ZFP8/CP24/PSB27/AtTLP18.3/PMI1/PSAD-2/PSAN	15
GO:0043269	BP	GO:0043269	regulation of ion transport	13/396	150/20876	5.93079e-06	8.85969e-05	7.10734e-05	CBRLK1/LHCB2/AtGDU4/LHCB4.2/CRR31/CAO/LHCA2*1/THI1/JK218/NA/LHCA1/OE23/NA	13
GO:0051049	BP	GO:0051049	regulation of transport	14/396	175/20876	6.64799e-06	9.7806e-05	7.84611e-05	CBRLK1/LHCB2/AtGDU4/LHCB4.2/CRR31/CAO/LHCA2*1/THI1/JK218/NA/LHCA1/CLEL/OE23/NA	14
GO:0031399	BP	GO:0031399	regulation of protein modification process	15/396	202/20876	7.7707e-06	0.000112617	9.03428e-05	PSAD-1/RLK1/PSBY/AtTCP11/PSAH-2/SHA1/AtCHUP1/LHCB4.2/ZFP8/CP24/PSB27/AtTLP18.3/PMI1/PSAD-2/PSAN	15
GO:0046496	BP	GO:0046496	nicotinamide nucleotide metabolic process	21/396	372/20876	9.82416e-06	0.000140283	0.000112537	AtFBA7/AtFBA5/ATGSTF11/NA/PnsL2/PIP1;5/POR/PEX11B/LHCA2*1/CYP83A1/PY/ATGSTU18/NA/PGR3/ATPD/NA/ATPGMP/NdhN/PSAN/NA/FdC1	21
GO:0006081	BP	GO:0006081	cellular aldehyde metabolic process	23/396	433/20876	1.00443e-05	0.000141347	0.00011339	AtFBA7/AtFBA5/ATGSTF11/NA/PnsL2/POR/PEX11B/LHCA2*1/ABC4/CYP83A1/PY/NA/ATGSTU18/AtTLP18.3/NA/PGR3/ATPD/NA/ATPGMP/NdhN/PSAN/NA/FdC1	23
GO:0019362	BP	GO:0019362	pyridine nucleotide metabolic process	21/396	376/20876	1.1548e-05	0.000160187	0.000128504	AtFBA7/AtFBA5/ATGSTF11/NA/PnsL2/PIP1;5/POR/PEX11B/LHCA2*1/CYP83A1/PY/ATGSTU18/NA/PGR3/ATPD/NA/ATPGMP/NdhN/PSAN/NA/FdC1	21
GO:0009741	BP	GO:0009741	response to brassinosteroid	11/396	116/20876	1.318e-05	0.000180251	0.000144599	NA/PXC3/SAUR63/BHLH136/AXR5/IAA14/NA/NA/IAA3/NA/NA	11
GO:0032879	BP	GO:0032879	regulation of localization	15/396	213/20876	1.46632e-05	0.00019775	0.000158637	NA/CBRLK1/LHCB2/AtGDU4/LHCB4.2/CRR31/CAO/LHCA2*1/THI1/JK218/NA/LHCA1/CLEL/OE23/NA	15
GO:0072524	BP	GO:0072524	pyridine-containing compound metabolic process	21/396	383/20876	1.52324e-05	0.000202612	0.000162537	AtFBA7/AtFBA5/ATGSTF11/NA/PnsL2/PIP1;5/POR/PEX11B/LHCA2*1/CYP83A1/PY/ATGSTU18/NA/PGR3/ATPD/NA/ATPGMP/NdhN/PSAN/NA/FdC1	21
GO:0009965	BP	GO:0009965	leaf morphogenesis	15/396	214/20876	1.55006e-05	0.000203393	0.000163164	AtFBA7/NDF5/CRR21/NA/AtTCP11/NA/POR/LAX2/OEP6/ZFP8/ATCSLD5/anac036/AGAL2/ICU2/TAR2	15
GO:0009733	BP	GO:0009733	response to auxin	22/396	424/20876	2.24185e-05	0.000290244	0.000232837	PXC3/ATL31/SAUR64/SAUR63/SAUR65/ATAUX2-11/SAUR6/SAUR24/SAUR62/NA/SAUR50/SAUR29/AXR5/IAA14/SAUR16/SAUR31/SAUR66/IAA13/SAUR67/AFB1/IAA3/SAUR14	22
GO:0000272	BP	GO:0000272	polysaccharide catabolic process	7/396	48/20876	3.15658e-05	0.000403295	0.000323528	ATPTPKIS1/DPE1/SLP2/POR/BE3/PGR3/ATPGMP	7
GO:0009773	BP	GO:0009773	photosynthetic electron transport in photosystem I	7/396	50/20876	4.145e-05	0.0005189	0.000416268	NDF5/PSAH-2/AtTLP18.3/ATPD/NDHA/OE23/PSAN	7
GO:0015672	BP	GO:0015672	monovalent inorganic cation transport	14/396	206/20876	4.1683e-05	0.0005189	0.000416268	CBRLK1/LHCB2/LHCB4.2/CRR31/CAO/LHCA2*1/THI1/JK218/ATCHX16/NA/LHCA1/OE23/NA/BASS5	14
GO:0009684	BP	GO:0009684	indoleacetic acid biosynthetic process	10/396	109/20876	4.32743e-05	0.000531891	0.000426689	ATSOT18/IMS2/IMS3/CYP83A1/ATGSTU20/ATLEUD1/BCAT4/UGT72E1/TAR2/CYP71B7	10
GO:0009683	BP	GO:0009683	indoleacetic acid metabolic process	10/396	110/20876	4.68106e-05	0.000568164	0.000455788	ATSOT18/IMS2/IMS3/CYP83A1/ATGSTU20/ATLEUD1/BCAT4/UGT72E1/TAR2/CYP71B7	10
GO:0042435	BP	GO:0042435	indole-containing compound biosynthetic process	11/396	133/20876	4.7486e-05	0.000569246	0.000456656	ATSOT18/CYP81F2/IMS2/IMS3/CYP83A1/ATGSTU20/ATLEUD1/BCAT4/UGT72E1/TAR2/CYP71B7	11
GO:0009825	BP	GO:0009825	multidimensional cell growth	10/396	111/20876	5.05905e-05	0.000599065	0.000480577	BAM2/ATPIN7/ATEXP11/ATEXP6/ATEXP8/LCR68/JK218/LNG1/ACL5/AFB1	10
GO:0006364	BP	GO:0006364	rRNA processing	15/396	244/20876	7.06845e-05	0.000823338	0.000660491	PSAD-1/PSBY/PSAH-2/AtCHUP1/LHCB2/LHCB4.2/POR/LHCA2*1/PSB27/AtTLP18.3/PMI1/LHCA1/ATPD/OE23/FdC1	15
GO:0006733	BP	GO:0006733	oxidoreduction coenzyme metabolic process	21/396	426/20876	7.16737e-05	0.000823338	0.000660491	AtFBA7/AtFBA5/ATGSTF11/NA/PnsL2/PIP1;5/POR/PEX11B/LHCA2*1/CYP83A1/PY/ATGSTU18/NA/PGR3/ATPD/NA/ATPGMP/NdhN/PSAN/NA/FdC1	21
GO:0032268	BP	GO:0032268	regulation of cellular protein metabolic process	16/396	273/20876	7.20739e-05	0.000823338	0.000660491	PSAD-1/RLK1/PSBY/AtTCP11/PSAH-2/ATAUX2-11/SHA1/AtCHUP1/LHCB4.2/ZFP8/CP24/PSB27/AtTLP18.3/PMI1/PSAD-2/PSAN	16
GO:0016072	BP	GO:0016072	rRNA metabolic process	15/396	247/20876	8.10989e-05	0.000915663	0.000734555	PSAD-1/PSBY/PSAH-2/AtCHUP1/LHCB2/LHCB4.2/POR/LHCA2*1/PSB27/AtTLP18.3/PMI1/LHCA1/ATPD/OE23/FdC1	15
GO:0051246	BP	GO:0051246	regulation of protein metabolic process	16/396	279/20876	9.29926e-05	0.00103788	0.000832602	PSAD-1/RLK1/PSBY/AtTCP11/PSAH-2/ATAUX2-11/SHA1/AtCHUP1/LHCB4.2/ZFP8/CP24/PSB27/AtTLP18.3/PMI1/PSAD-2/PSAN	16
GO:0042430	BP	GO:0042430	indole-containing compound metabolic process	11/396	147/20876	0.000117569	0.00129726	0.00104068	ATSOT18/CYP81F2/IMS2/IMS3/CYP83A1/ATGSTU20/ATLEUD1/BCAT4/UGT72E1/TAR2/CYP71B7	11
GO:0009851	BP	GO:0009851	auxin biosynthetic process	10/396	124/20876	0.000128845	0.00140571	0.00112768	ATSOT18/IMS2/IMS3/CYP83A1/ATGSTU20/ATLEUD1/BCAT4/UGT72E1/TAR2/CYP71B7	10
GO:0007020	BP	GO:0007020	microtubule nucleation	7/396	66/20876	0.000249221	0.00268882	0.002157	EXL3/ATAUX2-11/SLP2/ATEXP6/NA/BIO2/AGAL2	7
GO:0034470	BP	GO:0034470	ncRNA processing	15/396	279/20876	0.000307086	0.00327671	0.00262862	PSAD-1/PSBY/PSAH-2/AtCHUP1/LHCB2/LHCB4.2/POR/LHCA2*1/PSB27/AtTLP18.3/PMI1/LHCA1/ATPD/OE23/FdC1	15
GO:0009639	BP	GO:0009639	response to red or far red light	19/396	411/20876	0.000352881	0.00372443	0.00298778	AT-EXP1/LHCB2/AMP1/ATRL2/ROPGAP3/ARR5/LHCB2/LHCB4.2/POR/BHLH136/CAO/LHCA2*1/ATGSTU20/AtTLP18.3/HLH1/LHCA1/ACL5/OE23/BBX16	19
GO:0046785	BP	GO:0046785	microtubule polymerization	7/396	70/20876	0.000359554	0.00375405	0.00301155	EXL3/ATAUX2-11/SLP2/ATEXP6/NA/BIO2/AGAL2	7
GO:0048509	BP	GO:0048509	regulation of meristem development	13/396	224/20876	0.000370764	0.00382991	0.0030724	ATSPS4F/NA/BAM2/SLP2/BHLH136/LAX2/LCR68/LNG1/PGR3/ATMCM2/BIO2/NA/ATCLV1	13
GO:0010073	BP	GO:0010073	meristem maintenance	15/396	285/20876	0.000384585	0.00393087	0.00315339	ATSPS4F/NA/NA/SHA1/BAM2/HAT1/SLP2/LAX2/LCR68/LNG1/PGR3/ATMCM2/BIO2/NA/TAR2	15
GO:0009850	BP	GO:0009850	auxin metabolic process	10/396	143/20876	0.000410594	0.00415299	0.00333158	ATSOT18/IMS2/IMS3/CYP83A1/ATGSTU20/ATLEUD1/BCAT4/UGT72E1/TAR2/CYP71B7	10
GO:0010075	BP	GO:0010075	regulation of meristem growth	11/396	171/20876	0.000438023	0.00438474	0.00351749	ATSPS4F/NA/BAM2/SLP2/LAX2/LCR68/LNG1/PGR3/ATMCM2/BIO2/NA	11
GO:0031109	BP	GO:0031109	microtubule polymerization or depolymerization	7/396	73/20876	0.000465541	0.00461265	0.00370032	EXL3/ATAUX2-11/SLP2/ATEXP6/NA/BIO2/AGAL2	7
GO:0019288	BP	GO:0019288	isopentenyl diphosphate biosynthetic process methylerythritol 4-phosphate pathway	13/396	230/20876	0.000476763	0.00467613	0.00375125	ATGSTF11/POR/LHCA2*1/ABC4/CYP83A1/PY/NA/AtTLP18.3/NA/PGR3/ATPD/ATPGMP/FdC1	13
GO:0034660	BP	GO:0034660	ncRNA metabolic process	17/396	358/20876	0.000527598	0.00512298	0.00410971	PSAD-1/PSBY/PSAH-2/AtCHUP1/LHCB2/LHCB4.2/POR/LHCA2*1/PSB27/AtTLP18.3/PMI1/NA/PGR3/LHCA1/ATPD/OE23/FdC1	17
GO:0009240	BP	GO:0009240	isopentenyl diphosphate biosynthetic process	13/396	234/20876	0.000560861	0.00533918	0.00428315	ATGSTF11/POR/LHCA2*1/ABC4/CYP83A1/PY/NA/AtTLP18.3/NA/PGR3/ATPD/ATPGMP/FdC1	13
GO:0046490	BP	GO:0046490	isopentenyl diphosphate metabolic process	13/396	234/20876	0.000560861	0.00533918	0.00428315	ATGSTF11/POR/LHCA2*1/ABC4/CYP83A1/PY/NA/AtTLP18.3/NA/PGR3/ATPD/ATPGMP/FdC1	13
GO:0010103	BP	GO:0010103	stomatal complex morphogenesis	10/396	149/20876	0.000567862	0.00535334	0.00429451	NA/NA/AHL9/XIP1/NA/NA/ABC4/iqd21/NA/AFB1	10
GO:0009735	BP	GO:0009735	response to cytokinin	14/396	266/20876	0.0005964	0.00556831	0.00446696	AHB2/PSAH-2/NA/ATAUX2-11/ARR9/ARR5/ARR15/LHCB4.2/LHCA3/ATGSTU20/HBI1/ARR8/ATPD/NA	14
GO:0035266	BP	GO:0035266	meristem growth	11/396	179/20876	0.000642952	0.00594577	0.00476977	ATSPS4F/NA/BAM2/SLP2/LAX2/LCR68/LNG1/PGR3/ATMCM2/BIO2/NA	11
GO:0072511	BP	GO:0072511	divalent inorganic cation transport	12/396	212/20876	0.000769035	0.00704465	0.0056513	NA/ATIREG1/PSBQ/PRXR1/CRR31/ATEXP6/LHCA2*1/MLP43/CP24/PSAD-2/CCH/CYP71B7	12
GO:0009765	BP	GO:0009765	photosynthesis light harvesting	4/396	24/20876	0.00100313	0.00907172	0.00727744	PSB27/AtTLP18.3/LHCA1/LHB1B1	4
GO:0042440	BP	GO:0042440	pigment metabolic process	16/396	346/20876	0.00100901	0.00907172	0.00727744	AtFBA5/CCD4/SAUR6/POR/CCI1/APT2/AtOZF1/AtTLP18.3/NA/ARR8/ATPD/NA/NA/NA/NdhN/FdC1	16
GO:0008654	BP	GO:0008654	phospholipid biosynthetic process	17/396	387/20876	0.00124356	0.011078	0.00888689	ATGSTF11/NA/POR/LHCA2*1/ABC4/AtOZF1/CYP83A1/PY/NA/AtTLP18.3/NA/NA/PGR3/ATPD/ATPGMP/NA/FdC1	17
GO:0043473	BP	GO:0043473	pigmentation	8/396	113/20876	0.00141481	0.0119459	0.00958314	BAM2/ATPIN7/AGL2/LCR68/JK218/LNG1/ACL5/AFB1	8
GO:0043476	BP	GO:0043476	pigment accumulation	8/396	113/20876	0.00141481	0.0119459	0.00958314	BAM2/ATPIN7/AGL2/LCR68/JK218/LNG1/ACL5/AFB1	8
GO:0043478	BP	GO:0043478	pigment accumulation in response to UV light	8/396	113/20876	0.00141481	0.0119459	0.00958314	BAM2/ATPIN7/AGL2/LCR68/JK218/LNG1/ACL5/AFB1	8
GO:0043479	BP	GO:0043479	pigment accumulation in tissues in response to UV light	8/396	113/20876	0.00141481	0.0119459	0.00958314	BAM2/ATPIN7/AGL2/LCR68/JK218/LNG1/ACL5/AFB1	8
GO:0043480	BP	GO:0043480	pigment accumulation in tissues	8/396	113/20876	0.00141481	0.0119459	0.00958314	BAM2/ATPIN7/AGL2/LCR68/JK218/LNG1/ACL5/AFB1	8
GO:0043481	BP	GO:0043481	anthocyanin accumulation in tissues in response to UV light	8/396	113/20876	0.00141481	0.0119459	0.00958314	BAM2/ATPIN7/AGL2/LCR68/JK218/LNG1/ACL5/AFB1	8
GO:0006270	BP	GO:0006270	DNA replication initiation	6/396	65/20876	0.00144264	0.0120759	0.00968744	MCM4/MCM6/ATMCM2/MCM7/MCM3/ICU2	6
GO:0034754	BP	GO:0034754	cellular hormone metabolic process	10/396	172/20876	0.00169773	0.0140897	0.011303	ATSOT18/IMS2/IMS3/CYP83A1/ATGSTU20/ATLEUD1/BCAT4/UGT72E1/TAR2/CYP71B7	10
GO:0048443	BP	GO:0048443	stamen development	10/396	177/20876	0.00209719	0.0170192	0.013653	SAUR63/NA/BAM2/AGL2/XIP1/NA/AFB1/BIO2/NA/NA	10
GO:0048466	BP	GO:0048466	androecium development	10/396	177/20876	0.00209719	0.0170192	0.013653	SAUR63/NA/BAM2/AGL2/XIP1/NA/AFB1/BIO2/NA/NA	10
GO:0010583	BP	GO:0010583	response to cyclopentenone	9/396	148/20876	0.0021033	0.0170192	0.013653	ATAUX2-11/ATPIN7/AXR5/IAA14/ATCSLD5/ATGSTU18/IAA13/IAA3/ATGSTU27	9
GO:0042254	BP	GO:0042254	ribosome biogenesis	15/396	339/20876	0.00220117	0.017664	0.0141702	PSAD-1/PSBY/PSAH-2/AtCHUP1/LHCB2/LHCB4.2/POR/LHCA2*1/PSB27/AtTLP18.3/PMI1/LHCA1/ATPD/OE23/FdC1	15
GO:0006644	BP	GO:0006644	phospholipid metabolic process	17/396	410/20876	0.00228637	0.0181972	0.014598	ATGSTF11/NA/POR/LHCA2*1/ABC4/AtOZF1/CYP83A1/PY/NA/AtTLP18.3/NA/NA/PGR3/ATPD/ATPGMP/NA/FdC1	17
GO:0070838	BP	GO:0070838	divalent metal ion transport	11/396	210/20876	0.00232584	0.0183609	0.0147293	NA/PSBQ/PRXR1/CRR31/ATEXP6/LHCA2*1/MLP43/CP24/PSAD-2/CCH/CYP71B7	11
GO:0022613	BP	GO:0022613	ribonucleoprotein complex biogenesis	15/396	345/20876	0.00260101	0.0203676	0.0163391	PSAD-1/PSBY/PSAH-2/AtCHUP1/LHCB2/LHCB4.2/POR/LHCA2*1/PSB27/AtTLP18.3/PMI1/LHCA1/ATPD/OE23/FdC1	15
GO:0009411	BP	GO:0009411	response to UV	12/396	247/20876	0.00279774	0.0217329	0.0174344	BAM2/ATPIN7/AGL2/CYP83A1/LCR68/JK218/DRT100/LNG1/NA/ACL5/AFB1/NA	12
GO:0009926	BP	GO:0009926	auxin polar transport	7/396	102/20876	0.00330748	0.0254886	0.0204472	SAUR63/BAM2/ROPGAP3/ATPIN7/LCR68/ACL5/CLEL	7
GO:0055085	BP	GO:0055085	transmembrane transport	16/396	390/20876	0.00337143	0.0256311	0.0205616	MOT2/CBRLK1/LHCB2/AtGDU4/LHCB4.2/CRR31/CAO/LHCA2*1/THI1/JK218/ATCHX16/NA/LHCA1/OE23/NA/BASS5	16
GO:0007167	BP	GO:0007167	enzyme linked receptor protein signaling pathway	8/396	130/20876	0.00340516	0.0256311	0.0205616	PXC3/NA/BAM2/NA/NA/NA/ATCLV1/NA	8
GO:0007169	BP	GO:0007169	transmembrane receptor protein tyrosine kinase signaling pathway	8/396	130/20876	0.00340516	0.0256311	0.0205616	PXC3/NA/BAM2/NA/NA/NA/ATCLV1/NA	8
GO:0016071	BP	GO:0016071	mRNA metabolic process	15/396	356/20876	0.00348996	0.0260673	0.0209115	AtFBA7/NDF5/CRR21/CBRLK1/NA/NA/NA/ABC4/NA/ATPAL3/NA/NA/HBI1/NA/NdhN	15
GO:0071103	BP	GO:0071103	DNA conformation change	5/396	54/20876	0.00353316	0.0261885	0.0210087	MCM4/MCM6/ATMCM2/MCM7/MCM3	5
GO:0010374	BP	GO:0010374	stomatal complex development	11/396	222/20876	0.00356102	0.0261951	0.021014	NA/NA/AHL9/CYCP4;1/XIP1/NA/NA/ABC4/iqd21/NA/AFB1	11
GO:0009451	BP	GO:0009451	RNA modification	14/396	325/20876	0.00386862	0.0282439	0.0226576	AtFBA7/NDF5/CRR21/CBRLK1/NA/NA/NA/ABC4/NA/ATPAL3/NA/NA/NA/NdhN	14
GO:0009664	BP	GO:0009664	plant-type cell wall organization	15/396	361/20876	0.00396936	0.028763	0.023074	AT-EXP1/BAM2/ROPGAP3/AGL2/SLP2/POR/ATEXP11/NA/ATEXP6/BE3/ATEXP8/JK218/PGR3/ATPGMP/EMB1674	15
GO:0060918	BP	GO:0060918	auxin transport	7/396	106/20876	0.00409376	0.0292292	0.023448	SAUR63/BAM2/ROPGAP3/ATPIN7/LCR68/ACL5/CLEL	7
GO:0007166	BP	GO:0007166	cell surface receptor signaling pathway	8/396	134/20876	0.00409389	0.0292292	0.023448	PXC3/NA/BAM2/NA/NA/NA/ATCLV1/NA	8
GO:0009828	BP	GO:0009828	plant-type cell wall loosening	4/396	35/20876	0.00419566	0.0297371	0.0238555	AT-EXP1/ATEXP11/ATEXP6/ATEXP8	4
GO:0009914	BP	GO:0009914	hormone transport	7/396	107/20876	0.00431075	0.0303314	0.0243322	SAUR63/BAM2/ROPGAP3/ATPIN7/LCR68/ACL5/CLEL	7
GO:0008361	BP	GO:0008361	regulation of cell size	5/396	57/20876	0.00446694	0.0312043	0.0250325	BAM2/ATPIN7/LCR68/ACL5/anac036	5
GO:0009740	BP	GO:0009740	gibberellic acid mediated signaling pathway	6/396	82/20876	0.00467675	0.0324366	0.026021	NA/ARR9/GASA6/BAM2/BEE2/TRM3	6
GO:0009736	BP	GO:0009736	cytokinin-activated signaling pathway	6/396	83/20876	0.00496252	0.0339338	0.0272221	ATAUX2-11/ARR9/ARR5/ARR15/ARR8/NA	6
GO:0010476	BP	GO:0010476	gibberellin mediated signaling pathway	6/396	83/20876	0.00496252	0.0339338	0.0272221	NA/ARR9/GASA6/BAM2/BEE2/TRM3	6
GO:0046148	BP	GO:0046148	pigment biosynthetic process	12/396	267/20876	0.00520253	0.0353263	0.0283392	AtFBA5/CCD4/SAUR6/POR/APT2/AtTLP18.3/NA/ATPD/NA/NA/NdhN/FdC1	12
GO:0071368	BP	GO:0071368	cellular response to cytokinin stimulus	6/396	84/20876	0.0052609	0.0354746	0.0284581	ATAUX2-11/ARR9/ARR5/ARR15/ARR8/NA	6
GO:0007623	BP	GO:0007623	circadian rhythm	9/396	171/20876	0.00547529	0.0364144	0.0292121	ATCBF3/ATPTPKIS1/AtTCP11/ARR9/ARR5/ARR15/OEP6/ARR8/ATIM	9
GO:0048511	BP	GO:0048511	rhythmic process	9/396	171/20876	0.00547529	0.0364144	0.0292121	ATCBF3/ATPTPKIS1/AtTCP11/ARR9/ARR5/ARR15/OEP6/ARR8/ATIM	9
GO:0071370	BP	GO:0071370	cellular response to gibberellin stimulus	6/396	85/20876	0.00557222	0.036807	0.029527	NA/ARR9/GASA6/BAM2/BEE2/TRM3	6
GO:0007389	BP	GO:0007389	pattern specification process	14/396	347/20876	0.00680263	0.0446308	0.0358033	AMP1/NA/NA/BAM2/ATPIN7/AGL2/XIP1/LAX2/LCR68/ACL5/CVL1/NA/ICU2/TAR2	14
GO:0009535	CC	GO:0009535	chloroplast thylakoid membrane	33/445	322/24998	6.24405e-16	3.29805e-14	2.32757e-14	PSAD-1/NA/NA/PSBY/PSBP-2/LHCB2/PSAH-2/PSBQ/NA/LHCB2/PnsL2/LHCB4.2/LHCA3/POR/CRR31/PnsL3/CAO/OEP6/CP24/PSB27/AtTLP18.3/PSBB/LHCA1/ATPD/LHCB2/PSAD-2/NA/LHB1B1/NA/OE23/NdhN/NDH-M/PSAN	33
GO:0055035	CC	GO:0055035	plastid thylakoid membrane	33/445	324/24998	7.49557e-16	3.29805e-14	2.32757e-14	PSAD-1/NA/NA/PSBY/PSBP-2/LHCB2/PSAH-2/PSBQ/NA/LHCB2/PnsL2/LHCB4.2/LHCA3/POR/CRR31/PnsL3/CAO/OEP6/CP24/PSB27/AtTLP18.3/PSBB/LHCA1/ATPD/LHCB2/PSAD-2/NA/LHB1B1/NA/OE23/NdhN/NDH-M/PSAN	33
GO:0042651	CC	GO:0042651	thylakoid membrane	33/445	339/24998	2.82509e-15	7.37694e-14	5.20621e-14	PSAD-1/NA/NA/PSBY/PSBP-2/LHCB2/PSAH-2/PSBQ/NA/LHCB2/PnsL2/LHCB4.2/LHCA3/POR/CRR31/PnsL3/CAO/OEP6/CP24/PSB27/AtTLP18.3/PSBB/LHCA1/ATPD/LHCB2/PSAD-2/NA/LHB1B1/NA/OE23/NdhN/NDH-M/PSAN	33
GO:0034357	CC	GO:0034357	photosynthetic membrane	33/445	341/24998	3.35315e-15	7.37694e-14	5.20621e-14	PSAD-1/NA/NA/PSBY/PSBP-2/LHCB2/PSAH-2/PSBQ/NA/LHCB2/PnsL2/LHCB4.2/LHCA3/POR/CRR31/PnsL3/CAO/OEP6/CP24/PSB27/AtTLP18.3/PSBB/LHCA1/ATPD/LHCB2/PSAD-2/NA/LHB1B1/NA/OE23/NdhN/NDH-M/PSAN	33
GO:0009534	CC	GO:0009534	chloroplast thylakoid	35/445	425/24998	6.22963e-14	9.13679e-13	6.44822e-13	PSAD-1/NA/NA/PSBY/PSBP-2/LHCB2/PSAH-2/PSBQ/NA/NA/LHCB2/PnsL2/LHCB4.2/LHCA3/POR/CRR31/PnsL3/CAO/OEP6/CP24/PSB27/AtTLP18.3/PSBB/LHCA1/ATPD/LHCB2/PSAD-2/NA/LHB1B1/NA/OE23/NdhN/NDH-M/PSAN/NA	35
GO:0031976	CC	GO:0031976	plastid thylakoid	35/445	425/24998	6.22963e-14	9.13679e-13	6.44822e-13	PSAD-1/NA/NA/PSBY/PSBP-2/LHCB2/PSAH-2/PSBQ/NA/NA/LHCB2/PnsL2/LHCB4.2/LHCA3/POR/CRR31/PnsL3/CAO/OEP6/CP24/PSB27/AtTLP18.3/PSBB/LHCA1/ATPD/LHCB2/PSAD-2/NA/LHB1B1/NA/OE23/NdhN/NDH-M/PSAN/NA	35
GO:0044436	CC	GO:0044436	thylakoid part	33/445	381/24998	8.08478e-14	1.01637e-12	7.17296e-13	PSAD-1/NA/NA/PSBY/PSBP-2/LHCB2/PSAH-2/PSBQ/NA/LHCB2/PnsL2/LHCB4.2/LHCA3/POR/CRR31/PnsL3/CAO/OEP6/CP24/PSB27/AtTLP18.3/PSBB/LHCA1/ATPD/LHCB2/PSAD-2/NA/LHB1B1/NA/OE23/NdhN/NDH-M/PSAN	33
GO:0009521	CC	GO:0009521	photosystem	14/445	51/24998	1.85811e-13	2.04392e-12	1.44248e-12	PSAD-1/PSBY/PSBP-2/PSAH-2/PSBQ/PnsL2/PnsL3/CP24/PSB27/PSBB/PSAD-2/NA/OE23/PSAN	14
GO:0009523	CC	GO:0009523	photosystem II	10/445	32/24998	1.31366e-10	1.28447e-09	9.06501e-10	PSBY/PSBP-2/PSBQ/PnsL2/PnsL3/CP24/PSB27/PSBB/NA/OE23	10
GO:0030095	CC	GO:0030095	chloroplast photosystem II	8/445	19/24998	6.02952e-10	5.30598e-09	3.74465e-09	PSBY/PSBP-2/PSBQ/PnsL2/PnsL3/PSB27/NA/OE23	8
GO:0098807	CC	GO:0098807	chloroplast thylakoid membrane protein complex	9/445	31/24998	2.35956e-09	1.88765e-08	1.33219e-08	PSBY/PSBP-2/PSBQ/PnsL2/PnsL3/PSB27/NA/OE23/PSAN	9
GO:0010287	CC	GO:0010287	plastoglobule	11/445	68/24998	3.09753e-08	2.27152e-07	1.60311e-07	PSAD-1/CCD4/LHCB2/PSAH-2/LHCA3/CP24/PSBB/LHCA1/ATPD/LHCB2/LHB1B1	11
GO:0030076	CC	GO:0030076	light-harvesting complex	7/445	25/24998	1.96897e-07	1.33284e-06	9.40641e-07	LHCB2/LHCB2/LHCA3/LHCA2*1/LHCA1/LHCB2/LHB1B1	7
GO:0009543	CC	GO:0009543	chloroplast thylakoid lumen	9/445	71/24998	4.64445e-06	2.72475e-05	1.92297e-05	PSBP-2/PSBQ/PnsL2/PnsL3/PSB27/AtTLP18.3/NA/OE23/PSAN	9
GO:0031978	CC	GO:0031978	plastid thylakoid lumen	9/445	71/24998	4.64445e-06	2.72475e-05	1.92297e-05	PSBP-2/PSBQ/PnsL2/PnsL3/PSB27/AtTLP18.3/NA/OE23/PSAN	9
GO:0031977	CC	GO:0031977	thylakoid lumen	9/445	88/24998	2.72981e-05	0.00015014	0.00010596	PSBP-2/PSBQ/PnsL2/PnsL3/PSB27/AtTLP18.3/NA/OE23/PSAN	9
GO:0000790	CC	GO:0000790	nuclear chromatin	5/445	23/24998	4.51321e-05	0.000233625	0.000164879	MCM4/MCM6/ATMCM2/MCM7/MCM3	5
GO:0009654	CC	GO:0009654	photosystem II oxygen evolving complex	4/445	13/24998	6.2362e-05	0.000304881	0.000215167	PSBP-2/PSBQ/PnsL3/OE23	4
GO:0044454	CC	GO:0044454	nuclear chromosome part	6/445	41/24998	8.16048e-05	0.000377959	0.000266741	MCM4/MCM6/ATMCM2/MCM7/MCM3/ICU2	6
GO:0000228	CC	GO:0000228	nuclear chromosome	6/445	51/24998	0.000281359	0.00123798	0.000873693	MCM4/MCM6/ATMCM2/MCM7/MCM3/ICU2	6
GO:0009522	CC	GO:0009522	photosystem I	4/445	19/24998	0.000310599	0.00130156	0.000918564	PSAD-1/PSAH-2/PSAD-2/PSAN	4
GO:0009538	CC	GO:0009538	photosystem I reaction center	3/445	11/24998	0.000831231	0.00332492	0.00234654	PSAD-1/PSAH-2/PSAD-2	3
GO:0098796	CC	GO:0098796	membrane protein complex	16/445	374/24998	0.00119446	0.0045701	0.00322531	PSAD-1/PSBY/PSBP-2/PSAH-2/PSBQ/PnsL2/PnsL3/CP24/PSB27/PSBB/PSAD-2/NA/OE23/NdhN/NDH-M/PSAN	16
GO:0000785	CC	GO:0000785	chromatin	5/445	46/24998	0.00131407	0.00477132	0.00336732	MCM4/MCM6/ATMCM2/MCM7/MCM3	5
GO:0009505	CC	GO:0009505	plant-type cell wall	13/445	274/24998	0.00135549	0.00477132	0.00336732	AT-EXP1/EXL3/ATPAP1/SCPL34/ATA20/ROPGAP3/NA/NA/DGR2/ATEXP6/NA/AGAL2/NA	13
GO:0044427	CC	GO:0044427	chromosomal part	6/445	92/24998	0.00605859	0.020506	0.0144719	MCM4/MCM6/ATMCM2/MCM7/MCM3/ICU2	6
GO:0010598	CC	GO:0010598	NAD(P)H dehydrogenase complex (plastoquinone)	2/445	10/24998	0.0129444	0.0421891	0.0297746	NdhN/NDH-M	2
GO:0016168	MF	GO:0016168	chlorophyll binding	10/393	32/20495	2.65639e-10	5.92376e-08	5.03317e-08	LHCB2/LHCB2/LHCB4.2/LHCA3/LHCA2*1/CP24/PSBB/LHCA1/LHCB2/LHB1B1	10
GO:0046906	MF	GO:0046906	tetrapyrrole binding	10/393	47/20495	1.65e-08	1.83975e-06	1.56316e-06	LHCB2/LHCB2/LHCB4.2/LHCA3/LHCA2*1/CP24/PSBB/LHCA1/LHCB2/LHB1B1	10
GO:0048037	MF	GO:0048037	cofactor binding	11/393	104/20495	5.06758e-06	0.00037669	0.000320058	LHCB2/LHCB2/LHCB4.2/LHCA3/LHCA2*1/CP24/PY/PSBB/LHCA1/LHCB2/LHB1B1	11
GO:0019825	MF	GO:0019825	oxygen binding	14/393	232/20495	0.000166059	0.00925777	0.00786594	CYP71A25/CYP81F2/CYP71B36/CYP83A1/CYP71B20/CYP71B22/CYP78A9/CYP704A2/CYP71B3/CYP71B23/CYP71B24/CYP706A1/CYP79F2/CYP71B7	14
GO:0008094	MF	GO:0008094	DNA-dependent ATPase activity	5/393	34/20495	0.000444812	0.0198386	0.016856	MCM4/MCM6/ATMCM2/MCM7/MCM3	5
GO:0016829	MF	GO:0016829	lyase activity	14/393	276/20495	0.000946357	0.0351729	0.0298849	AtFBA7/AtFBA5/NA/IPMI1/NA/ATPAL3/NA/NA/ATLEUD1/ACA1/NA/NA/NA/TAR2	14
GO:0016837	MF	GO:0016837	carbon-oxygen lyase activityacting on polysaccharides	4/393	26/20495	0.00142506	0.0397235	0.0337514	NA/NA/NA/NA	4
GO:0030570	MF	GO:0030570	pectate lyase activity	4/393	26/20495	0.00142506	0.0397235	0.0337514	NA/NA/NA/NA	4

## Sheet: elf18_GO_RNAup ∩ RPFup
	ONTOLOGY	ID	Description	GeneRatio	BgRatio	pvalue	p.adjust	qvalue	geneID	Count
GO:0010200	BP	GO:0010200	response to chitin	171/436	421/20876	6.87328e-184	5.58111e-181	4.33379e-181	NA/NA/ATEXO70B2/NA/HEMA2/ATMLO2/KEU/NA/WAKL2/NA/AtMYB51/NA/NA/NA/NA/NA/NA/STZ/ATERF11/CAD1/NA/ATBZIP60/NA/ATMEK4/ADOF1/NA/IOS1/ABCG36/AtFBS1/NA/ATWRKY6/NA/ATCMPG1/NA/AtRAV2/ATFH8/NA/ATCK1/ATLOX4/atnudt21/NA/NA/NA/NA/NA/ATCCR2/ATWRKY40/anac036/NA/ATPUMP5/NA/TET8/ATWRKY17/NA/NA/AR781/PLA/NA/NA/NA/NA/LYK5/NA/AtPUB23/NA/ZAT11/AtIPCS2/ATWRKY33/ATMLO12/NA/BIK1/ATSZF2/NA/NA/BGLU26/ATERF13/ATWRKY46/ATPI4…	171
GO:0010243	BP	GO:0010243	response to organonitrogen compound	171/436	443/20876	3.3294e-179	1.35174e-176	1.04964e-176	NA/NA/ATEXO70B2/NA/HEMA2/ATMLO2/KEU/NA/WAKL2/NA/AtMYB51/NA/NA/NA/NA/NA/NA/STZ/ATERF11/CAD1/NA/ATBZIP60/NA/ATMEK4/ADOF1/NA/IOS1/ABCG36/AtFBS1/NA/ATWRKY6/NA/ATCMPG1/NA/AtRAV2/ATFH8/NA/ATCK1/ATLOX4/atnudt21/NA/NA/NA/NA/NA/ATCCR2/ATWRKY40/anac036/NA/ATPUMP5/NA/TET8/ATWRKY17/NA/NA/AR781/PLA/NA/NA/NA/NA/LYK5/NA/AtPUB23/NA/ZAT11/AtIPCS2/ATWRKY33/ATMLO12/NA/BIK1/ATSZF2/NA/NA/BGLU26/ATERF13/ATWRKY46/ATPI4…	171
GO:0002679	BP	GO:0002679	respiratory burst involved in defense response	73/436	121/20876	2.68148e-92	5.4434e-90	4.22685e-90	NA/NA/NA/NA/NA/STZ/CAD1/ATBZIP60/ATMEK4/NA/IOS1/NA/ATWRKY6/ATCMPG1/ATFH8/NA/NA/ATWRKY40/NA/NA/PLA/NA/NA/NA/NA/AtPUB23/ZAT11/ATWRKY33/ATMLO12/NA/BIK1/ATSZF2/NA/ATERF13/ATPI4K/NA/NA/AT-SYR1/PUB24/ATL2/AtCERK1/ATMYB15/AtRDUF1/ATEDS1/ANAC062/ATSYP122/ATPAD4/AtPUB22/ATCHITIV/NA/ATSZF1/XBAT34/NA/SCL13/ATERF6/AT-HSFA4A/NA/B120/ATWRKY11/AtIQM1/NA/AtCAF1b/NA/ATL31/ATERF-5/ATWRKY48/NA/AtRDUF2/ATSNAP33/NA/A…	73
GO:0045730	BP	GO:0045730	respiratory burst	73/436	121/20876	2.68148e-92	5.4434e-90	4.22685e-90	NA/NA/NA/NA/NA/STZ/CAD1/ATBZIP60/ATMEK4/NA/IOS1/NA/ATWRKY6/ATCMPG1/ATFH8/NA/NA/ATWRKY40/NA/NA/PLA/NA/NA/NA/NA/AtPUB23/ZAT11/ATWRKY33/ATMLO12/NA/BIK1/ATSZF2/NA/ATERF13/ATPI4K/NA/NA/AT-SYR1/PUB24/ATL2/AtCERK1/ATMYB15/AtRDUF1/ATEDS1/ANAC062/ATSYP122/ATPAD4/AtPUB22/ATCHITIV/NA/ATSZF1/XBAT34/NA/SCL13/ATERF6/AT-HSFA4A/NA/B120/ATWRKY11/AtIQM1/NA/AtCAF1b/NA/ATL31/ATERF-5/ATWRKY48/NA/AtRDUF2/ATSNAP33/NA/A…	73
GO:0035556	BP	GO:0035556	intracellular signal transduction	104/436	495/20876	9.65401e-75	1.56781e-72	1.21742e-72	ATMPK11/NA/NA/ATMLO2/NA/AtMYB51/NA/STZ/ATERF11/CAD1/HSR8/NA/NA/NA/ATBZIP60/ATMEK4/ABCG36/ATWRKY6/NA/ATCMPG1/NA/ATLOX4/ATPEPR1/NA/NA/NA/ATWRKY40/anac036/NA/NA/PLA/NA/NA/NA/AtPUB23/ZAT11/ATWRKY33/NA/ATSZF2/BGLU26/ATERF13/ATPI4K/NA/AtPFA-DSP3/TOPP9/NA/AT-SYR1/PUB24/ALIS1/ATL2/ATCNGC20/CPK9/AtCERK1/AtERF98/ATMYB15/GATL10/AtCAF1a/AtRDUF1/ATEDS1/ANAC062/ATSYP122/ATPAD4/NA/NA/ATSZF1/NA/ATCPK32/NA/AtLEA5…	104
GO:0050832	BP	GO:0050832	defense response to fungus	87/436	351/20876	1.06316e-68	1.43881e-66	1.11725e-66	ATMPK11/NA/ATGST11/ATEXO70B2/ATMLO2/NA/WAKL2/AtMYB51/NA/ATERF11/CAD1/ATBZIP60/ATH5/NA/ATMEK4/IOS1/ABCG36/ATMLO6/NA/NA/NA/NA/NA/NA/ATCCR2/ATWRKY40/NA/NA/TET8/NA/PLA/NA/PARG2/NA/AtPUB23/AtIPCS2/ATWRKY33/NA/ATMLO12/BIK1/ATSZF2/BGLU26/ATPI4K/NA/NA/NA/AT-SYR1/PUB24/NA/NA/ATL2/ATCNGC20/CPK9/AtCERK1/ATEDS1/ATSYP122/ATPAD4/ATSZF1/ATCPK32/AGK2/NA/ATCNGC13/NA/AtLEA5/ARCK1/XBAT34/B120/AT-RLK3/ATWRKY53/LecRK…	87
GO:0010941	BP	GO:0010941	regulation of cell death	86/436	404/20876	7.36506e-62	8.54347e-60	6.63409e-60	ATMPK11/ATEXO70B2/ATMLO2/NA/AtMYB51/NA/NA/ATERF11/CAD1/NA/NA/ATBZIP60/NA/ATMEK4/ABCG36/NA/NA/NA/NA/NA/ATWRKY40/NA/NA/AR781/PLA/EVR/AtPUB23/AtIPCS2/ATWRKY33/BIK1/ATSZF2/NA/BGLU26/ATERF13/ATPI4K/NA/NA/NA/NA/AT-SYR1/PUB24/AtNiaP/ATL2/ATCNGC20/NA/NA/CPK9/AtCERK1/ADT4/ATEDS1/ATSYP122/ATPAD4/ATCPK32/ATCNGC13/AtLEA5/ATMPK5/XBAT34/SCL13/NA/NA/B120/ATWRKY53/NA/AtIQM1/APD5/XLG2/AGB1/CST/ARO3/NA/ACA2/LecRK-…	86
GO:0002252	BP	GO:0002252	immune effector process	75/436	280/20876	9.11515e-62	9.25188e-60	7.18418e-60	NA/NA/NA/NA/NA/STZ/CAD1/ATBZIP60/ATMEK4/NA/IOS1/NA/ATWRKY6/ATCMPG1/ATFH8/NA/NA/ATWRKY40/NA/NA/PLA/NA/NA/NA/NA/AtPUB23/ZAT11/ATWRKY33/ATMLO12/NA/BIK1/ATSZF2/NA/ATERF13/ATPI4K/NA/NA/AT-SYR1/PUB24/ATL2/AtCERK1/ATMYB15/AtRDUF1/ATEDS1/ANAC062/ATSYP122/ATPAD4/AtPUB22/ATCHITIV/NA/ATSZF1/XBAT34/NA/SCL13/ATERF6/AT-HSFA4A/NA/B120/ATWRKY11/AtIQM1/AtDIP2/NA/NHL3/AtCAF1b/NA/ATL31/ATERF-5/ATWRKY48/NA/AtRDUF2/A…	75
GO:0010363	BP	GO:0010363	regulation of plant-type hypersensitive response	83/436	371/20876	1.60868e-61	1.45139e-59	1.12702e-59	ATMPK11/ATEXO70B2/ATMLO2/NA/AtMYB51/NA/NA/ATERF11/CAD1/NA/NA/ATBZIP60/NA/ATMEK4/ABCG36/NA/NA/NA/NA/NA/ATWRKY40/NA/NA/AR781/PLA/AtPUB23/AtIPCS2/ATWRKY33/BIK1/ATSZF2/NA/BGLU26/ATERF13/ATPI4K/NA/NA/NA/NA/AT-SYR1/PUB24/AtNiaP/ATL2/ATCNGC20/NA/NA/CPK9/AtCERK1/ADT4/ATEDS1/ATSYP122/ATPAD4/ATCPK32/ATCNGC13/AtLEA5/ATMPK5/XBAT34/SCL13/NA/NA/B120/ATWRKY53/NA/AtIQM1/APD5/XLG2/AGB1/CST/ARO3/NA/ACA2/LecRK-VI.2…	83
GO:0006612	BP	GO:0006612	protein targeting to membrane	83/436	374/20876	3.25141e-61	2.64014e-59	2.0501e-59	ATMPK11/ATEXO70B2/ATMLO2/NA/AtMYB51/NA/NA/ATERF11/CAD1/NA/NA/ATBZIP60/NA/ATMEK4/ABCG36/NA/NA/NA/NA/NA/ATWRKY40/NA/NA/AR781/PLA/AtPUB23/AtIPCS2/ATWRKY33/BIK1/ATSZF2/NA/BGLU26/ATERF13/ATPI4K/NA/NA/NA/NA/AT-SYR1/PUB24/AtNiaP/ATL2/ATCNGC20/NA/NA/CPK9/AtCERK1/ADT4/ATEDS1/ATSYP122/ATPAD4/ATCPK32/ATCNGC13/AtLEA5/ATMPK5/XBAT34/SCL13/NA/NA/B120/ATWRKY53/NA/AtIQM1/APD5/XLG2/AGB1/CST/ARO3/NA/ACA2/LecRK-VI.2…	83
GO:0072657	BP	GO:0072657	protein localization to membrane	83/436	377/20876	6.52676e-61	4.41644e-59	3.42941e-59	ATMPK11/ATEXO70B2/ATMLO2/NA/AtMYB51/NA/NA/ATERF11/CAD1/NA/NA/ATBZIP60/NA/ATMEK4/ABCG36/NA/NA/NA/NA/NA/ATWRKY40/NA/NA/AR781/PLA/AtPUB23/AtIPCS2/ATWRKY33/BIK1/ATSZF2/NA/BGLU26/ATERF13/ATPI4K/NA/NA/NA/NA/AT-SYR1/PUB24/AtNiaP/ATL2/ATCNGC20/NA/NA/CPK9/AtCERK1/ADT4/ATEDS1/ATSYP122/ATPAD4/ATCPK32/ATCNGC13/AtLEA5/ATMPK5/XBAT34/SCL13/NA/NA/B120/ATWRKY53/NA/AtIQM1/APD5/XLG2/AGB1/CST/ARO3/NA/ACA2/LecRK-VI.2…	83
GO:0090150	BP	GO:0090150	establishment of protein localization to membrane	83/436	377/20876	6.52676e-61	4.41644e-59	3.42941e-59	ATMPK11/ATEXO70B2/ATMLO2/NA/AtMYB51/NA/NA/ATERF11/CAD1/NA/NA/ATBZIP60/NA/ATMEK4/ABCG36/NA/NA/NA/NA/NA/ATWRKY40/NA/NA/AR781/PLA/AtPUB23/AtIPCS2/ATWRKY33/BIK1/ATSZF2/NA/BGLU26/ATERF13/ATPI4K/NA/NA/NA/NA/AT-SYR1/PUB24/AtNiaP/ATL2/ATCNGC20/NA/NA/CPK9/AtCERK1/ADT4/ATEDS1/ATSYP122/ATPAD4/ATCPK32/ATCNGC13/AtLEA5/ATMPK5/XBAT34/SCL13/NA/NA/B120/ATWRKY53/NA/AtIQM1/APD5/XLG2/AGB1/CST/ARO3/NA/ACA2/LecRK-VI.2…	83
GO:0043067	BP	GO:0043067	regulation of programmed cell death	84/436	396/20876	3.02195e-60	1.88756e-58	1.46571e-58	ATMPK11/ATEXO70B2/ATMLO2/NA/AtMYB51/NA/NA/ATERF11/CAD1/NA/NA/ATBZIP60/NA/ATMEK4/ABCG36/NA/NA/NA/NA/NA/ATWRKY40/NA/NA/AR781/PLA/AtPUB23/AtIPCS2/ATWRKY33/BIK1/ATSZF2/NA/BGLU26/ATERF13/ATPI4K/NA/NA/NA/NA/AT-SYR1/PUB24/AtNiaP/ATL2/ATCNGC20/NA/NA/CPK9/AtCERK1/ADT4/ATEDS1/ATSYP122/ATPAD4/ATCPK32/ATCNGC13/AtLEA5/ATMPK5/XBAT34/SCL13/NA/NA/B120/ATWRKY53/NA/AtIQM1/APD5/XLG2/AGB1/CST/ARO3/NA/ACA2/LecRK-VI.2…	84
GO:0080135	BP	GO:0080135	regulation of cellular response to stress	83/436	385/20876	4.05098e-60	2.34957e-58	1.82446e-58	ATMPK11/ATEXO70B2/ATMLO2/NA/AtMYB51/NA/NA/ATERF11/CAD1/NA/NA/ATBZIP60/NA/ATMEK4/ABCG36/NA/NA/NA/NA/NA/ATWRKY40/NA/NA/AR781/PLA/AtPUB23/AtIPCS2/ATWRKY33/BIK1/ATSZF2/NA/BGLU26/ATERF13/ATPI4K/NA/NA/NA/NA/AT-SYR1/PUB24/AtNiaP/ATL2/ATCNGC20/NA/NA/CPK9/AtCERK1/ADT4/ATEDS1/ATSYP122/ATPAD4/ATCPK32/ATCNGC13/AtLEA5/ATMPK5/XBAT34/SCL13/NA/NA/B120/ATWRKY53/NA/AtIQM1/APD5/XLG2/AGB1/CST/ARO3/NA/ACA2/LecRK-VI.2…	83
GO:0009626	BP	GO:0009626	plant-type hypersensitive response	84/436	400/20876	7.27429e-60	3.93781e-58	3.05775e-58	ATMPK11/ATEXO70B2/ATMLO2/NA/AtMYB51/NA/NA/ATERF11/CAD1/NA/NA/ATBZIP60/NA/ATMEK4/ABCG36/NA/NA/NA/NA/NA/ATWRKY40/NA/NA/AR781/PLA/AtPUB23/AtIPCS2/ATWRKY33/BIK1/ATSZF2/NA/BGLU26/ATERF13/ATPI4K/NA/NA/NA/NA/AT-SYR1/PUB24/AtNiaP/ATL2/ATCNGC20/NA/NA/CPK9/AtCERK1/ADT4/ATEDS1/ATSYP122/ATPAD4/ATCHITIV/ATCPK32/ATCNGC13/AtLEA5/ATMPK5/XBAT34/SCL13/NA/NA/B120/ATWRKY53/NA/AtIQM1/APD5/XLG2/AGB1/CST/ARO3/NA/ACA2/L…	84
GO:0034050	BP	GO:0034050	host programmed cell death induced by symbiont	84/436	401/20876	9.04569e-60	4.59069e-58	3.56471e-58	ATMPK11/ATEXO70B2/ATMLO2/NA/AtMYB51/NA/NA/ATERF11/CAD1/NA/NA/ATBZIP60/NA/ATMEK4/ABCG36/NA/NA/NA/NA/NA/ATWRKY40/NA/NA/AR781/PLA/AtPUB23/AtIPCS2/ATWRKY33/BIK1/ATSZF2/NA/BGLU26/ATERF13/ATPI4K/NA/NA/NA/NA/AT-SYR1/PUB24/AtNiaP/ATL2/ATCNGC20/NA/NA/CPK9/AtCERK1/ADT4/ATEDS1/ATSYP122/ATPAD4/ATCHITIV/ATCPK32/ATCNGC13/AtLEA5/ATMPK5/XBAT34/SCL13/NA/NA/B120/ATWRKY53/NA/AtIQM1/APD5/XLG2/AGB1/CST/ARO3/NA/ACA2/L…	84
GO:0008219	BP	GO:0008219	cell death	91/436	496/20876	1.54435e-59	7.37656e-58	5.72798e-58	ATMPK11/ATEXO70B2/ATMLO2/NA/ATMC8/AtMYB51/NA/NA/ATERF11/CAD1/NA/NA/ATBZIP60/NA/ATMEK4/ABCG36/ATMLO6/NA/NA/NA/NA/NA/ATWRKY40/NA/NA/AR781/PLA/EVR/AtPUB23/AtIPCS2/ATWRKY33/ATMLO12/BIK1/ATSZF2/NA/BGLU26/ATERF13/ATPI4K/NA/NA/NA/NA/AT-SYR1/PUB24/AtNiaP/ATL2/ATCNGC20/NA/NA/CPK9/AtCERK1/ADT4/ATEDS1/ATSYP122/ATPAD4/ATCHITIV/ATCPK32/ATCNGC13/AtLEA5/ATMPK5/XBAT34/SCL13/NA/NA/B120/CRK9/ATWRKY53/NA/AtIQM1/APD…	91
GO:0045088	BP	GO:0045088	regulation of innate immune response	85/436	419/20876	2.82461e-59	1.27421e-57	9.8944e-58	ATMPK11/ATEXO70B2/ATMLO2/NA/AtMYB51/NA/NA/ATERF11/CAD1/NA/NA/ATBZIP60/NA/ATMEK4/ABCG36/NA/NA/NA/NA/NA/ATWRKY40/NA/NA/AR781/PLA/AtPUB23/AtIPCS2/ATWRKY33/BIK1/ATSZF2/NA/BGLU26/ATERF13/ATPI4K/NA/NA/NA/NA/AT-SYR1/PUB24/AtNiaP/ATL2/ATCNGC20/MKS1/NA/NA/CPK9/AtCERK1/ADT4/ATEDS1/ATSYP122/ATPAD4/ATCPK32/ATCNGC13/AtLEA5/ATMPK5/ARCK1/XBAT34/SCL13/NA/NA/B120/ATWRKY53/NA/AtIQM1/APD5/XLG2/AGB1/CST/ARO3/NA/ACA2…	85
GO:0050776	BP	GO:0050776	regulation of immune response	85/436	421/20876	4.2881e-59	1.8326e-57	1.42303e-57	ATMPK11/ATEXO70B2/ATMLO2/NA/AtMYB51/NA/NA/ATERF11/CAD1/NA/NA/ATBZIP60/NA/ATMEK4/ABCG36/NA/NA/NA/NA/NA/ATWRKY40/NA/NA/AR781/PLA/AtPUB23/AtIPCS2/ATWRKY33/BIK1/ATSZF2/NA/BGLU26/ATERF13/ATPI4K/NA/NA/NA/NA/AT-SYR1/PUB24/AtNiaP/ATL2/ATCNGC20/MKS1/NA/NA/CPK9/AtCERK1/ADT4/ATEDS1/ATSYP122/ATPAD4/ATCPK32/ATCNGC13/AtLEA5/ATMPK5/ARCK1/XBAT34/SCL13/NA/NA/B120/ATWRKY53/NA/AtIQM1/APD5/XLG2/AGB1/CST/ARO3/NA/ACA2…	85
GO:0012501	BP	GO:0012501	programmed cell death	87/436	448/20876	5.12298e-59	2.07993e-57	1.61509e-57	ATMPK11/ATEXO70B2/ATMLO2/NA/ATMC8/AtMYB51/NA/NA/ATERF11/CAD1/NA/NA/ATBZIP60/NA/ATMEK4/ABCG36/NA/NA/NA/NA/NA/ATWRKY40/NA/NA/AR781/PLA/AtPUB23/AtIPCS2/ATWRKY33/BIK1/ATSZF2/NA/BGLU26/ATERF13/ATPI4K/NA/NA/NA/NA/AT-SYR1/PUB24/AtNiaP/ATL2/ATCNGC20/NA/NA/CPK9/AtCERK1/ADT4/ATEDS1/ATSYP122/ATPAD4/ATCHITIV/ATCPK32/ATCNGC13/AtLEA5/ATMPK5/XBAT34/SCL13/NA/NA/B120/CRK9/ATWRKY53/NA/AtIQM1/APD5/XLG2/AGB1/CST/ARO…	87
GO:0002682	BP	GO:0002682	regulation of immune system process	85/436	424/20876	7.98497e-59	3.08752e-57	2.39749e-57	ATMPK11/ATEXO70B2/ATMLO2/NA/AtMYB51/NA/NA/ATERF11/CAD1/NA/NA/ATBZIP60/NA/ATMEK4/ABCG36/NA/NA/NA/NA/NA/ATWRKY40/NA/NA/AR781/PLA/AtPUB23/AtIPCS2/ATWRKY33/BIK1/ATSZF2/NA/BGLU26/ATERF13/ATPI4K/NA/NA/NA/NA/AT-SYR1/PUB24/AtNiaP/ATL2/ATCNGC20/MKS1/NA/NA/CPK9/AtCERK1/ADT4/ATEDS1/ATSYP122/ATPAD4/ATCPK32/ATCNGC13/AtLEA5/ATMPK5/ARCK1/XBAT34/SCL13/NA/NA/B120/ATWRKY53/NA/AtIQM1/APD5/XLG2/AGB1/CST/ARO3/NA/ACA2…	85
GO:0071236	BP	GO:0071236	cellular response to antibiotic	78/436	364/20876	3.34648e-56	1.23515e-54	9.59109e-55	ATMPK11/ATEXO70B2/ATMLO2/NA/ATMC8/NA/AtMYB51/NA/NA/ATERF11/CAD1/NA/NA/ATBZIP60/ATMEK4/ABCG36/NA/NA/NA/NA/NA/ATWRKY40/NA/NA/NA/AR781/PLA/AtPUB23/ATWRKY33/BIK1/ATSZF2/NA/BGLU26/ATERF13/ATPI4K/NA/NA/AT-SYR1/PUB24/AtNiaP/ATL2/ATCNGC20/NA/CPK9/ATEDS1/ATSYP122/ATPAD4/ATCPK32/ATCNGC13/AtLEA5/AtLPK1/ATMPK5/ARCK1/XBAT34/SCL13/NA/B120/ATWRKY53/AtIQM1/XLG2/AGB1/CST/ARO3/NA/NA/GGT1/AtRABH1c/LecRK-VI.2/CBP60G…	78
GO:0035690	BP	GO:0035690	cellular response to drug	80/436	390/20876	4.23776e-56	1.47136e-54	1.14253e-54	ATMPK11/ATEXO70B2/ATMLO2/NA/ATMC8/NA/AtMYB51/NA/NA/ATERF11/CAD1/NA/NA/ATBZIP60/ATMEK4/ABCG36/NA/NA/NA/NA/NA/ATWRKY40/NA/NA/NA/AR781/PLA/LYK5/AtPUB23/ATWRKY33/BIK1/ATSZF2/NA/BGLU26/ATERF13/ATPI4K/NA/NA/AT-SYR1/PUB24/AtNiaP/ATL2/ATCNGC20/NA/CPK9/AtCERK1/ATEDS1/ATSYP122/ATPAD4/ATCPK32/ATCNGC13/AtLEA5/AtLPK1/ATMPK5/ARCK1/XBAT34/SCL13/NA/B120/ATWRKY53/AtIQM1/XLG2/AGB1/CST/ARO3/NA/NA/GGT1/AtRABH1c/LecR…	80
GO:0009863	BP	GO:0009863	salicylic acid mediated signaling pathway	77/436	353/20876	4.34885e-56	1.47136e-54	1.14253e-54	ATMPK11/ATEXO70B2/ATMLO2/NA/NA/AtMYB51/NA/NA/ATERF11/CAD1/NA/NA/ATBZIP60/ATMEK4/ABCG36/NA/NA/NA/NA/NA/ATWRKY40/NA/NA/NA/AR781/PLA/AtPUB23/ATWRKY33/BIK1/ATSZF2/NA/BGLU26/ATERF13/ATPI4K/NA/NA/AT-SYR1/PUB24/AtNiaP/ATL2/ATCNGC20/NA/CPK9/ATEDS1/ATSYP122/ATPAD4/ATCPK32/ATCNGC13/AtLEA5/AtLPK1/ATMPK5/ARCK1/XBAT34/SCL13/NA/B120/ATWRKY53/AtIQM1/XLG2/AGB1/CST/ARO3/NA/NA/GGT1/AtRABH1c/LecRK-VI.2/CBP60G/NA/NA…	77
GO:0071446	BP	GO:0071446	cellular response to salicylic acid stimulus	77/436	355/20876	6.85435e-56	2.22629e-54	1.72874e-54	ATMPK11/ATEXO70B2/ATMLO2/NA/NA/AtMYB51/NA/NA/ATERF11/CAD1/NA/NA/ATBZIP60/ATMEK4/ABCG36/NA/NA/NA/NA/NA/ATWRKY40/NA/NA/NA/AR781/PLA/AtPUB23/ATWRKY33/BIK1/ATSZF2/NA/BGLU26/ATERF13/ATPI4K/NA/NA/AT-SYR1/PUB24/AtNiaP/ATL2/ATCNGC20/NA/CPK9/ATEDS1/ATSYP122/ATPAD4/ATCPK32/ATCNGC13/AtLEA5/AtLPK1/ATMPK5/ARCK1/XBAT34/SCL13/NA/B120/ATWRKY53/AtIQM1/XLG2/AGB1/CST/ARO3/NA/NA/GGT1/AtRABH1c/LecRK-VI.2/CBP60G/NA/NA…	77
GO:0009751	BP	GO:0009751	response to salicylic acid	85/436	473/20876	1.02285e-54	3.19444e-53	2.48052e-53	ATMPK11/ATEXO70B2/ATMLO2/NA/NA/AtMYB51/NA/NA/ATERF11/CAD1/NA/NA/ATBZIP60/ATMEK4/ABCG36/AtFBS1/NA/NA/NA/NA/ATOPR1/NA/ATWAKL10/ATWRKY40/NA/NA/NA/AR781/PLA/AtPUB23/ATWRKY33/BIK1/ATSZF2/NA/BGLU26/ATERF13/ATPI4K/NA/NA/AT-SYR1/PUB24/AtNiaP/ATL2/ATCNGC20/NA/CPK9/ATEDS1/ATSYP122/ATPAD4/ATCPK32/BAP1/ATCNGC13/AtLEA5/AtLPK1/ATMPK5/ARCK1/XBAT34/SCL13/NA/B120/CRK9/CRK19/ATWRKY53/AtIQM1/XLG2/AGB1/CST/ARO3/NA/N…	85
GO:0030968	BP	GO:0030968	endoplasmic reticulum unfolded protein response	59/436	185/20876	1.70665e-53	5.13259e-52	3.98551e-52	ATMPK11/ATEXO70B2/KEU/NA/NA/NA/NA/ATERF11/ATBZIP60/NA/ATMEK4/NA/NA/ATWRKY40/NA/NA/ATSZF2/ATPI4K/NA/NA/TOPP9/AT-SYR1/AtNiaP/CPK9/AtCERK1/NA/GATL10/ANAC062/ATSYP122/ATPAD4/NA/ATCPK32/AGK2/AtLEA5/XBAT34/NA/AT-RLK3/NA/AtIQM1/APD5/XLG2/AGB1/LHT7/ARO3/ACA2/AtRABH1c/LecRK-VI.2/NA/ATFC-I/ATL31/NA/NA/CML37/AtRDUF2/AtZAT12/ATSNAP33/NA/ANAC102/NA	59
GO:0006986	BP	GO:0006986	response to unfolded protein	59/436	187/20876	3.52203e-53	9.53296e-52	7.40244e-52	ATMPK11/ATEXO70B2/KEU/NA/NA/NA/NA/ATERF11/ATBZIP60/NA/ATMEK4/NA/NA/ATWRKY40/NA/NA/ATSZF2/ATPI4K/NA/NA/TOPP9/AT-SYR1/AtNiaP/CPK9/AtCERK1/NA/GATL10/ANAC062/ATSYP122/ATPAD4/NA/ATCPK32/AGK2/AtLEA5/XBAT34/NA/AT-RLK3/NA/AtIQM1/APD5/XLG2/AGB1/LHT7/ARO3/ACA2/AtRABH1c/LecRK-VI.2/NA/ATFC-I/ATL31/NA/NA/CML37/AtRDUF2/AtZAT12/ATSNAP33/NA/ANAC102/NA	59
GO:0034620	BP	GO:0034620	cellular response to unfolded protein	59/436	187/20876	3.52203e-53	9.53296e-52	7.40244e-52	ATMPK11/ATEXO70B2/KEU/NA/NA/NA/NA/ATERF11/ATBZIP60/NA/ATMEK4/NA/NA/ATWRKY40/NA/NA/ATSZF2/ATPI4K/NA/NA/TOPP9/AT-SYR1/AtNiaP/CPK9/AtCERK1/NA/GATL10/ANAC062/ATSYP122/ATPAD4/NA/ATCPK32/AGK2/AtLEA5/XBAT34/NA/AT-RLK3/NA/AtIQM1/APD5/XLG2/AGB1/LHT7/ARO3/ACA2/AtRABH1c/LecRK-VI.2/NA/ATFC-I/ATL31/NA/NA/CML37/AtRDUF2/AtZAT12/ATSNAP33/NA/ANAC102/NA	59
GO:0035967	BP	GO:0035967	cellular response to topologically incorrect protein	59/436	187/20876	3.52203e-53	9.53296e-52	7.40244e-52	ATMPK11/ATEXO70B2/KEU/NA/NA/NA/NA/ATERF11/ATBZIP60/NA/ATMEK4/NA/NA/ATWRKY40/NA/NA/ATSZF2/ATPI4K/NA/NA/TOPP9/AT-SYR1/AtNiaP/CPK9/AtCERK1/NA/GATL10/ANAC062/ATSYP122/ATPAD4/NA/ATCPK32/AGK2/AtLEA5/XBAT34/NA/AT-RLK3/NA/AtIQM1/APD5/XLG2/AGB1/LHT7/ARO3/ACA2/AtRABH1c/LecRK-VI.2/NA/ATFC-I/ATL31/NA/NA/CML37/AtRDUF2/AtZAT12/ATSNAP33/NA/ANAC102/NA	59
GO:0071407	BP	GO:0071407	cellular response to organic cyclic compound	77/436	393/20876	2.24563e-52	5.88209e-51	4.5675e-51	ATMPK11/ATEXO70B2/ATMLO2/NA/NA/AtMYB51/NA/NA/ATERF11/CAD1/NA/NA/ATBZIP60/ATMEK4/ABCG36/NA/NA/NA/NA/NA/ATWRKY40/NA/NA/NA/AR781/PLA/AtPUB23/ATWRKY33/BIK1/ATSZF2/NA/BGLU26/ATERF13/ATPI4K/NA/NA/AT-SYR1/PUB24/AtNiaP/ATL2/ATCNGC20/NA/CPK9/ATEDS1/ATSYP122/ATPAD4/ATCPK32/ATCNGC13/AtLEA5/AtLPK1/ATMPK5/ARCK1/XBAT34/SCL13/NA/B120/ATWRKY53/AtIQM1/XLG2/AGB1/CST/ARO3/NA/NA/GGT1/AtRABH1c/LecRK-VI.2/CBP60G/NA/NA…	77
GO:0009627	BP	GO:0009627	systemic acquired resistance	79/436	446/20876	2.91329e-50	7.39247e-49	5.74033e-49	ATMPK11/ATEXO70B2/NA/ATMLO2/NA/NA/AtMYB51/NA/NA/ATERF11/CAD1/NA/NA/ATBZIP60/ATMEK4/ABCG36/NA/NA/CRK3/NA/NA/ATWRKY40/NA/NA/PLA/AtPUB23/ATWRKY33/NA/BGLU26/BAL/ATWRKY46/ATPI4K/NA/NA/NA/AT-SYR1/PUB24/ATL2/ATCNGC20/CPK9/AtCERK1/ATEDS1/BCS1/ATSYP122/ATPAD4/NA/ATCPK32/AtLEA5/AtLPK1/NA/ATMPK5/ARCK1/XBAT34/CRK14/ATWRKY53/NA/NA/AtIQM1/XLG2/AGB1/CST/NA/NA/ACA2/NA/GGT1/AtRABH1c/LecRK-VI.2/CBP60G/NA/NA/AtRLP5…	79
GO:0031348	BP	GO:0031348	negative regulation of defense response	64/436	277/20876	3.38062e-48	8.31838e-47	6.45931e-47	ATMPK11/ATEXO70B2/ATMLO2/NA/NA/AtMYB51/NA/ATERF11/CAD1/NA/NA/ATBZIP60/ATMEK4/ABCG36/NA/NA/NA/NA/NA/ATWRKY40/NA/NA/PLA/AtPUB23/ATWRKY33/NA/BGLU26/ATPI4K/NA/NA/AT-SYR1/PUB24/ATL2/ATCNGC20/CPK9/ATEDS1/ATSYP122/ATPAD4/ATCPK32/BAP1/ATCNGC13/AtLEA5/AtLPK1/ATMPK5/ARCK1/XBAT34/ATWRKY53/AtIQM1/XLG2/AGB1/LHT7/NA/GGT1/AtRABH1c/LecRK-VI.2/CBP60G/NA/NA/AtRLP54/ARA8/BIR1/NA/ATSNAP33/NA	64
GO:0060548	BP	GO:0060548	negative regulation of cell death	52/436	172/20876	8.44406e-46	2.01664e-44	1.56594e-44	ATMPK11/ATEXO70B2/NA/ATERF11/CAD1/ATBZIP60/ATMEK4/NA/NA/ATWRKY40/NA/NA/PLA/AtPUB23/AtIPCS2/ATWRKY33/BIK1/ATSZF2/ATERF13/ATPI4K/NA/NA/AT-SYR1/PUB24/CPK9/AtCERK1/ATEDS1/ATSYP122/ATPAD4/ATCPK32/ATCNGC13/AtLEA5/XBAT34/NA/B120/NA/AtIQM1/APD5/XLG2/AGB1/ACA2/LecRK-VI.2/NA/ATFC-I/CBP60G/NA/ATRBOHD/BIR1/NA/ATSNAP33/AtPRX71/NA	52
GO:0043069	BP	GO:0043069	negative regulation of programmed cell death	51/436	168/20876	4.98078e-45	1.15554e-43	8.97289e-44	ATMPK11/ATEXO70B2/NA/ATERF11/CAD1/ATBZIP60/ATMEK4/NA/NA/ATWRKY40/NA/NA/PLA/AtPUB23/AtIPCS2/ATWRKY33/BIK1/ATSZF2/ATERF13/ATPI4K/NA/NA/AT-SYR1/PUB24/CPK9/AtCERK1/ATEDS1/ATSYP122/ATPAD4/ATCPK32/ATCNGC13/AtLEA5/XBAT34/NA/B120/NA/AtIQM1/APD5/XLG2/AGB1/ACA2/LecRK-VI.2/NA/ATFC-I/CBP60G/NA/ATRBOHD/NA/ATSNAP33/AtPRX71/NA	51
GO:0009753	BP	GO:0009753	response to jasmonic acid	75/436	474/20876	4.90068e-44	1.10537e-42	8.58335e-43	ATMPK11/ATMLO2/NA/AtMYB51/NA/STZ/ATERF11/CAD1/NA/NA/NA/ATBZIP60/ATMEK4/ABCG36/AtFBS1/NA/NA/NA/NA/ATCK1/ATLOX4/ATPEPR1/NA/ATCKX5/NA/ATWRKY40/NA/AR781/PLA/AtPUB23/ATWRKY33/BGLU26/ATERF13/ATPI4K/NA/NA/AT-SYR1/PUB24/AtNiaP/ATL2/ATCNGC20/NA/CPK9/ATMYB15/ATEDS1/ATSYP122/ATPAD4/NA/ATCPK32/BAP1/AtLEA5/ATMPK5/XBAT34/SCL13/NA/ATWRKY53/NA/NA/AtIQM1/XLG2/AGB1/CST/ARO3/ATMYB73/LecRK-VI.2/CBP60G/ATL31/NA/AtRLP…	75
GO:0009862	BP	GO:0009862	systemic acquired resistance	58/436	251/20876	1.1156e-43	2.4483e-42	1.90113e-42	ATMPK11/ATEXO70B2/ATMLO2/NA/AtMYB51/NA/ATERF11/CAD1/NA/NA/ATBZIP60/ATMEK4/ABCG36/NA/NA/NA/NA/ATWRKY40/NA/NA/PLA/AtPUB23/ATWRKY33/NA/BGLU26/ATPI4K/NA/NA/AT-SYR1/PUB24/ATL2/ATCNGC20/CPK9/ATEDS1/ATSYP122/ATPAD4/ATCPK32/AtLEA5/AtLPK1/ATMPK5/ARCK1/XBAT34/ATWRKY53/AtIQM1/AGB1/NA/NA/GGT1/AtRABH1c/LecRK-VI.2/CBP60G/NA/NA/AtRLP54/ARA8/NA/ATSNAP33/NA	58
GO:0009692	BP	GO:0009692	ethylene metabolic process	44/436	119/20876	2.74533e-43	5.1842e-42	4.02558e-42	NA/NA/PAPP2C/NA/NA/ATBZIP60/AtFBS1/atfut4/TET8/NA/NA/ZAT11/NA/BAL/NA/NA/NA/NA/PUB24/AtNiaP/AtCAF1a/AtRDUF1/NA/NA/ATSZF1/ATCNGC13/NA/DALL1/SCL13/DIC2/ACCS7/RHA3B/NA/PIRL1/AtCAF1b/ATL31/CML37/NA/CCR4/NA/PBP1/NA/AtRDUF2/ERF104	44
GO:0009693	BP	GO:0009693	ethylene biosynthetic process	44/436	119/20876	2.74533e-43	5.1842e-42	4.02558e-42	NA/NA/PAPP2C/NA/NA/ATBZIP60/AtFBS1/atfut4/TET8/NA/NA/ZAT11/NA/BAL/NA/NA/NA/NA/PUB24/AtNiaP/AtCAF1a/AtRDUF1/NA/NA/ATSZF1/ATCNGC13/NA/DALL1/SCL13/DIC2/ACCS7/RHA3B/NA/PIRL1/AtCAF1b/ATL31/CML37/NA/CCR4/NA/PBP1/NA/AtRDUF2/ERF104	44
GO:0043449	BP	GO:0043449	cellular alkene metabolic process	44/436	119/20876	2.74533e-43	5.1842e-42	4.02558e-42	NA/NA/PAPP2C/NA/NA/ATBZIP60/AtFBS1/atfut4/TET8/NA/NA/ZAT11/NA/BAL/NA/NA/NA/NA/PUB24/AtNiaP/AtCAF1a/AtRDUF1/NA/NA/ATSZF1/ATCNGC13/NA/DALL1/SCL13/DIC2/ACCS7/RHA3B/NA/PIRL1/AtCAF1b/ATL31/CML37/NA/CCR4/NA/PBP1/NA/AtRDUF2/ERF104	44
GO:0043450	BP	GO:0043450	alkene biosynthetic process	44/436	119/20876	2.74533e-43	5.1842e-42	4.02558e-42	NA/NA/PAPP2C/NA/NA/ATBZIP60/AtFBS1/atfut4/TET8/NA/NA/ZAT11/NA/BAL/NA/NA/NA/NA/PUB24/AtNiaP/AtCAF1a/AtRDUF1/NA/NA/ATSZF1/ATCNGC13/NA/DALL1/SCL13/DIC2/ACCS7/RHA3B/NA/PIRL1/AtCAF1b/ATL31/CML37/NA/CCR4/NA/PBP1/NA/AtRDUF2/ERF104	44
GO:1900673	BP	GO:1900673	olefin metabolic process	44/436	119/20876	2.74533e-43	5.1842e-42	4.02558e-42	NA/NA/PAPP2C/NA/NA/ATBZIP60/AtFBS1/atfut4/TET8/NA/NA/ZAT11/NA/BAL/NA/NA/NA/NA/PUB24/AtNiaP/AtCAF1a/AtRDUF1/NA/NA/ATSZF1/ATCNGC13/NA/DALL1/SCL13/DIC2/ACCS7/RHA3B/NA/PIRL1/AtCAF1b/ATL31/CML37/NA/CCR4/NA/PBP1/NA/AtRDUF2/ERF104	44
GO:1900674	BP	GO:1900674	olefin biosynthetic process	44/436	119/20876	2.74533e-43	5.1842e-42	4.02558e-42	NA/NA/PAPP2C/NA/NA/ATBZIP60/AtFBS1/atfut4/TET8/NA/NA/ZAT11/NA/BAL/NA/NA/NA/NA/PUB24/AtNiaP/AtCAF1a/AtRDUF1/NA/NA/ATSZF1/ATCNGC13/NA/DALL1/SCL13/DIC2/ACCS7/RHA3B/NA/PIRL1/AtCAF1b/ATL31/CML37/NA/CCR4/NA/PBP1/NA/AtRDUF2/ERF104	44
GO:0034976	BP	GO:0034976	response to endoplasmic reticulum stress	66/436	357/20876	4.065e-43	7.50178e-42	5.82521e-42	ATMPK11/ATEXO70B2/KEU/NA/NA/NA/NA/NA/NA/ATERF11/ATBZIP60/NA/ATMEK4/NA/NA/ATWRKY40/NA/NA/ATSZF2/ATPI4K/NA/NA/TOPP9/AT-SYR1/AtNiaP/CPK9/AtCERK1/NA/GATL10/ATEDS1/ANAC062/ATSYP122/ATPAD4/NA/NA/ATCPK32/AGK2/AtLEA5/XBAT34/NA/AT-RLK3/NA/NA/NA/AtIQM1/APD5/XLG2/AGB1/LHT7/ARO3/ACA2/AtRABH1c/LecRK-VI.2/NA/ATFC-I/ATL31/NA/NA/CML37/AtRDUF2/AtZAT12/ATSNAP33/NA/NA/ANAC102/NA	66
GO:0048585	BP	GO:0048585	negative regulation of response to stimulus	65/436	367/20876	3.0148e-41	5.44003e-40	4.22424e-40	ATMPK11/ATEXO70B2/ATMLO2/NA/NA/AtMYB51/NA/ATERF11/CAD1/NA/NA/ATBZIP60/ATMEK4/ABCG36/NA/NA/NA/NA/NA/ATWRKY40/NA/NA/PLA/AtPUB23/ATWRKY33/NA/BGLU26/ATPI4K/NA/AtPFA-DSP3/NA/AT-SYR1/PUB24/ATL2/ATCNGC20/CPK9/ATEDS1/ATSYP122/ATPAD4/ATCPK32/BAP1/ATCNGC13/AtLEA5/AtLPK1/ATMPK5/ARCK1/XBAT34/ATWRKY53/AtIQM1/XLG2/AGB1/LHT7/NA/GGT1/AtRABH1c/LecRK-VI.2/CBP60G/NA/NA/AtRLP54/ARA8/BIR1/NA/ATSNAP33/NA	65
GO:0009867	BP	GO:0009867	jasmonic acid mediated signaling pathway	58/436	286/20876	2.94762e-40	5.09248e-39	3.95436e-39	ATMPK11/ATMLO2/NA/AtMYB51/NA/ATERF11/CAD1/NA/NA/ATBZIP60/ATMEK4/ABCG36/NA/NA/NA/NA/NA/ATWRKY40/NA/AR781/PLA/AtPUB23/ATWRKY33/BGLU26/ATERF13/ATPI4K/NA/NA/AT-SYR1/PUB24/AtNiaP/ATL2/ATCNGC20/NA/CPK9/ATMYB15/ATEDS1/ATSYP122/ATPAD4/ATCPK32/AtLEA5/ATMPK5/XBAT34/SCL13/NA/ATWRKY53/AtIQM1/AGB1/CST/ARO3/LecRK-VI.2/CBP60G/NA/AtRLP54/ARA8/NA/ATSNAP33/NA	58
GO:0071395	BP	GO:0071395	cellular response to jasmonic acid stimulus	58/436	286/20876	2.94762e-40	5.09248e-39	3.95436e-39	ATMPK11/ATMLO2/NA/AtMYB51/NA/ATERF11/CAD1/NA/NA/ATBZIP60/ATMEK4/ABCG36/NA/NA/NA/NA/NA/ATWRKY40/NA/AR781/PLA/AtPUB23/ATWRKY33/BGLU26/ATERF13/ATPI4K/NA/NA/AT-SYR1/PUB24/AtNiaP/ATL2/ATCNGC20/NA/CPK9/ATMYB15/ATEDS1/ATSYP122/ATPAD4/ATCPK32/AtLEA5/ATMPK5/XBAT34/SCL13/NA/ATWRKY53/AtIQM1/AGB1/CST/ARO3/LecRK-VI.2/CBP60G/NA/AtRLP54/ARA8/NA/ATSNAP33/NA	58
GO:0009723	BP	GO:0009723	response to ethylene	63/436	353/20876	3.49234e-40	5.90788e-39	4.58753e-39	ATMPK11/NA/NA/NA/AtMYB51/NA/ASB1/NA/STZ/ATERF11/HSR8/NA/ATBZIP60/NA/NA/NA/ATLOX4/ATPEPR1/NA/NA/ATWAKL10/ATWRKY40/NA/PLA/NA/NA/NA/AtIPCS2/ATERF13/AtPFA-DSP3/AT-SYR1/ALIS1/CPK9/AtERF98/ATMYB15/NA/AtCAF1a/AtRDUF1/DIN11/ATSYP122/NA/ATSZF1/ATCPK32/NA/SCL13/ATERF6/NA/NA/NA/XLG2/AGB1/ARO3/ATMYB73/ATMDAR2/AtCAF1b/NA/ATL31/ATERF-5/PBP1/CYP81F2/AtRDUF2/NA/LecRK-IX.2	63
GO:0000165	BP	GO:0000165	MAPK cascade	52/436	221/20876	1.27218e-39	2.06602e-38	1.60428e-38	ATMPK11/ATMLO2/NA/AtMYB51/ATERF11/CAD1/NA/NA/ATBZIP60/ATMEK4/ABCG36/NA/NA/NA/NA/ATWRKY40/anac036/NA/PLA/AtPUB23/ATWRKY33/BGLU26/ATPI4K/NA/AtPFA-DSP3/NA/AT-SYR1/PUB24/ATL2/ATCNGC20/CPK9/ATEDS1/ATSYP122/ATPAD4/ATCPK32/AtLEA5/ATMPK5/ARCK1/XBAT34/ATWRKY53/AtIQM1/AGB1/LecRK-VI.2/AtCAF1b/CBP60G/NA/AtRLP54/ARA8/NA/NA/ATSNAP33/NA	52
GO:0023014	BP	GO:0023014	signal transduction by protein phosphorylation	52/436	221/20876	1.27218e-39	2.06602e-38	1.60428e-38	ATMPK11/ATMLO2/NA/AtMYB51/ATERF11/CAD1/NA/NA/ATBZIP60/ATMEK4/ABCG36/NA/NA/NA/NA/ATWRKY40/anac036/NA/PLA/AtPUB23/ATWRKY33/BGLU26/ATPI4K/NA/AtPFA-DSP3/NA/AT-SYR1/PUB24/ATL2/ATCNGC20/CPK9/ATEDS1/ATSYP122/ATPAD4/ATCPK32/AtLEA5/ATMPK5/ARCK1/XBAT34/ATWRKY53/AtIQM1/AGB1/LecRK-VI.2/AtCAF1b/CBP60G/NA/AtRLP54/ARA8/NA/NA/ATSNAP33/NA	52
GO:0009697	BP	GO:0009697	salicylic acid biosynthetic process	50/436	209/20876	1.69001e-38	2.69077e-37	2.08941e-37	ATMPK11/ATEXO70B2/NA/ATMLO2/NA/AtMYB51/ATMEK4/ABCG36/NA/NA/NA/NA/ATWRKY40/NA/PLA/ATWRKY33/BGLU26/BAL/ATWRKY46/NA/NA/NA/AT-SYR1/PUB24/ATL2/ATCNGC20/AtCERK1/ATEDS1/BCS1/ATSYP122/ATPAD4/ATCNGC13/ARCK1/XBAT34/CRK14/ATWRKY53/AtIQM1/XLG2/CST/ACA2/NA/AtRABH1c/CBP60G/NA/ARA8/BIR1/NA/NA/ATSNAP33/NA	50
GO:0009696	BP	GO:0009696	salicylic acid metabolic process	51/436	222/20876	2.61608e-38	4.0851e-37	3.17212e-37	ATMPK11/ATEXO70B2/NA/ATMLO2/NA/AtMYB51/CAD1/ATMEK4/ABCG36/NA/NA/NA/NA/ATWRKY40/NA/PLA/ATWRKY33/BGLU26/BAL/ATWRKY46/NA/NA/NA/AT-SYR1/PUB24/ATL2/ATCNGC20/AtCERK1/ATEDS1/BCS1/ATSYP122/ATPAD4/ATCNGC13/ARCK1/XBAT34/CRK14/ATWRKY53/AtIQM1/XLG2/CST/ACA2/NA/AtRABH1c/CBP60G/NA/ARA8/BIR1/NA/NA/ATSNAP33/NA	51
GO:0009611	BP	GO:0009611	response to wounding	59/436	335/20876	2.68749e-37	4.11743e-36	3.19723e-36	ATMPK11/NA/HEMA2/NA/NA/NA/NA/STZ/NA/AtFBS1/ATCK1/ATLOX4/ATPEPR1/NA/ATOPR1/NA/ATWRKY40/ATPSKR1/TET8/NA/AR781/NA/NA/NA/ATPI4K/AT-SYR1/ATL2/NA/ATMYB15/AGC2/AtCAF1a/AtRDUF1/BCS1/ATSZF1/NA/ATCPK32/BAP1/AtLEA5/NA/NA/B120/AT-RLK3/DIC2/NA/NA/NA/XLG2/GGT1/ATMDAR2/ADT5/ATFC-I/ATL31/ATRBOHD/NA/TCH4/AtZAT12/ATSNAP33/ERF104/NA	59
GO:0046189	BP	GO:0046189	phenol-containing compound biosynthetic process	50/436	221/20876	3.22067e-37	4.84294e-36	3.76059e-36	ATMPK11/ATEXO70B2/NA/ATMLO2/NA/AtMYB51/ATMEK4/ABCG36/NA/NA/NA/NA/ATWRKY40/NA/PLA/ATWRKY33/BGLU26/BAL/ATWRKY46/NA/NA/NA/AT-SYR1/PUB24/ATL2/ATCNGC20/AtCERK1/ATEDS1/BCS1/ATSYP122/ATPAD4/ATCNGC13/ARCK1/XBAT34/CRK14/ATWRKY53/AtIQM1/XLG2/CST/ACA2/NA/AtRABH1c/CBP60G/NA/ARA8/BIR1/NA/NA/ATSNAP33/NA	50
GO:0018958	BP	GO:0018958	phenol-containing compound metabolic process	51/436	238/20876	1.06706e-36	1.57537e-35	1.22329e-35	ATMPK11/ATEXO70B2/NA/ATMLO2/NA/AtMYB51/CAD1/ATMEK4/ABCG36/NA/NA/NA/NA/ATWRKY40/NA/PLA/ATWRKY33/BGLU26/BAL/ATWRKY46/NA/NA/NA/AT-SYR1/PUB24/ATL2/ATCNGC20/AtCERK1/ATEDS1/BCS1/ATSYP122/ATPAD4/ATCNGC13/ARCK1/XBAT34/CRK14/ATWRKY53/AtIQM1/XLG2/CST/ACA2/NA/AtRABH1c/CBP60G/NA/ARA8/BIR1/NA/NA/ATSNAP33/NA	51
GO:0035966	BP	GO:0035966	response to topologically incorrect protein	60/436	369/20876	7.12272e-36	1.03279e-34	8.01976e-35	ATMPK11/ATEXO70B2/KEU/NA/NA/NA/NA/ATERF11/ATBZIP60/NA/ATMEK4/NA/ATGSTU11/NA/ATWRKY40/NA/NA/ATSZF2/ATPI4K/NA/NA/TOPP9/AT-SYR1/AtNiaP/CPK9/AtCERK1/NA/GATL10/ANAC062/ATSYP122/ATPAD4/NA/ATCPK32/AGK2/AtLEA5/XBAT34/NA/AT-RLK3/NA/AtIQM1/APD5/XLG2/AGB1/LHT7/ARO3/ACA2/AtRABH1c/LecRK-VI.2/NA/ATFC-I/ATL31/NA/NA/CML37/AtRDUF2/AtZAT12/ATSNAP33/NA/ANAC102/NA	60
GO:0042537	BP	GO:0042537	benzene-containing compound metabolic process	52/436	261/20876	1.02261e-35	1.45676e-34	1.13119e-34	ATMPK11/ATEXO70B2/NA/ATMLO2/NA/AtMYB51/CAD1/ATMEK4/ABCG36/NA/NA/NA/NA/ATWRKY40/NA/PLA/NA/ATWRKY33/BGLU26/BAL/ATWRKY46/NA/NA/NA/AT-SYR1/PUB24/ATL2/ATCNGC20/AtCERK1/ATEDS1/BCS1/ATSYP122/ATPAD4/ATCNGC13/ARCK1/XBAT34/CRK14/ATWRKY53/AtIQM1/XLG2/CST/ACA2/NA/AtRABH1c/CBP60G/NA/ARA8/BIR1/NA/NA/ATSNAP33/NA	52
GO:0052542	BP	GO:0052542	defense response by callose deposition	31/436	63/20876	1.40662e-35	1.96927e-34	1.52916e-34	HEMA2/NA/AtMYB51/CAD1/HSR8/ABCG36/ATMLO6/ATLOX4/ATPEPR1/NA/NA/NA/BGLU26/NA/NA/ATMYB15/NA/BCS1/ATSZF1/NA/APD5/XLG2/ARO3/CYP79B2/NA/ATFC-I/CML37/ARA8/ATWRKY48/NA/CYP81F2	31
GO:0009595	BP	GO:0009595	detection of biotic stimulus	34/436	104/20876	1.58895e-31	2.18683e-30	1.6981e-30	ATMPK11/NA/ATMLO2/AtMYB51/ATMEK4/ABCG36/NA/NA/NA/ATWRKY40/NA/PLA/ATWRKY33/BGLU26/NA/AT-SYR1/PUB24/ATL2/ATCNGC20/AtCERK1/ATEDS1/ATSYP122/ATPAD4/ARCK1/XBAT34/ATWRKY53/AtIQM1/LecRK-VI.2/CBP60G/NA/ARA8/NA/ATSNAP33/NA	34
GO:0017000	BP	GO:0017000	antibiotic biosynthetic process	50/436	288/20876	2.32854e-31	3.15129e-30	2.44701e-30	ATMPK11/ATEXO70B2/NA/ATMLO2/NA/AtMYB51/ATMEK4/ABCG36/NA/NA/NA/NA/ATWRKY40/NA/PLA/ATWRKY33/BGLU26/BAL/ATWRKY46/NA/NA/NA/AT-SYR1/PUB24/ATL2/ATCNGC20/AtCERK1/ATEDS1/BCS1/ATSYP122/ATPAD4/ATCNGC13/ARCK1/XBAT34/CRK14/ATWRKY53/AtIQM1/XLG2/CST/ACA2/NA/AtRABH1c/CBP60G/NA/ARA8/BIR1/NA/NA/ATSNAP33/NA	50
GO:0016999	BP	GO:0016999	antibiotic metabolic process	61/436	470/20876	8.99612e-31	1.19752e-29	9.29884e-30	ATMPK11/ATEXO70B2/NA/ATMLO2/NA/AtMYB51/CAD1/NA/NA/ATMEK4/ABCG36/NA/NA/NA/NA/NA/ATWRKY40/NA/PLA/AtPUB23/ATWRKY33/BGLU26/BAL/ATWRKY46/NA/NA/NA/AT-SYR1/PUB24/ATL2/ATCNGC20/AtCERK1/ATEDS1/BCS1/ATSYP122/ATPAD4/ATCNGC13/ATMPK5/ARCK1/XBAT34/CRK14/ATWRKY53/AtIQM1/XLG2/AGB1/CST/NA/ACA2/NA/AtRABH1c/ATMDAR2/CBP60G/NA/AtRLP54/ARA8/ATRBOHD/BIR1/NA/NA/ATSNAP33/NA	61
GO:0009738	BP	GO:0009738	abscisic acid-activated signaling pathway	45/436	248/20876	3.77058e-29	4.93824e-28	3.83459e-28	ATMPK11/NA/NA/NA/STZ/ATERF11/HSR8/ATBZIP60/ATMEK4/NA/NA/ATPEPR1/ATWRKY40/NA/NA/NA/ATERF13/ATPI4K/AtPFA-DSP3/TOPP9/AT-SYR1/ALIS1/CPK9/ATMYB15/GATL10/ATSYP122/ATPAD4/NA/NA/ATCPK32/NA/AtLEA5/NA/NA/XLG2/AGB1/ARO3/AtRABH1c/LecRK-VI.2/LecRK-VI.4/AtCAF1b/NA/ATL31/PBP1/NA	45
GO:0052545	BP	GO:0052545	callose localization	31/436	97/20876	1.72756e-28	2.22663e-27	1.729e-27	HEMA2/NA/AtMYB51/CAD1/HSR8/ABCG36/ATMLO6/ATLOX4/ATPEPR1/NA/NA/NA/BGLU26/NA/NA/ATMYB15/NA/BCS1/ATSZF1/NA/APD5/XLG2/ARO3/CYP79B2/NA/ATFC-I/CML37/ARA8/ATWRKY48/NA/CYP81F2	31
GO:0033037	BP	GO:0033037	polysaccharide localization	31/436	100/20876	5.0357e-28	6.37573e-27	4.95082e-27	HEMA2/NA/AtMYB51/CAD1/HSR8/ABCG36/ATMLO6/ATLOX4/ATPEPR1/NA/NA/NA/BGLU26/NA/NA/ATMYB15/NA/BCS1/ATSZF1/NA/APD5/XLG2/ARO3/CYP79B2/NA/ATFC-I/CML37/ARA8/ATWRKY48/NA/CYP81F2	31
GO:0071215	BP	GO:0071215	cellular response to abscisic acid stimulus	45/436	263/20876	5.18225e-28	6.37573e-27	4.95082e-27	ATMPK11/NA/NA/NA/STZ/ATERF11/HSR8/ATBZIP60/ATMEK4/NA/NA/ATPEPR1/ATWRKY40/NA/NA/NA/ATERF13/ATPI4K/AtPFA-DSP3/TOPP9/AT-SYR1/ALIS1/CPK9/ATMYB15/GATL10/ATSYP122/ATPAD4/NA/NA/ATCPK32/NA/AtLEA5/NA/NA/XLG2/AGB1/ARO3/AtRABH1c/LecRK-VI.2/LecRK-VI.4/AtCAF1b/NA/ATL31/PBP1/NA	45
GO:0097306	BP	GO:0097306	cellular response to alcohol	45/436	263/20876	5.18225e-28	6.37573e-27	4.95082e-27	ATMPK11/NA/NA/NA/STZ/ATERF11/HSR8/ATBZIP60/ATMEK4/NA/NA/ATPEPR1/ATWRKY40/NA/NA/NA/ATERF13/ATPI4K/AtPFA-DSP3/TOPP9/AT-SYR1/ALIS1/CPK9/ATMYB15/GATL10/ATSYP122/ATPAD4/NA/NA/ATCPK32/NA/AtLEA5/NA/NA/XLG2/AGB1/ARO3/AtRABH1c/LecRK-VI.2/LecRK-VI.4/AtCAF1b/NA/ATL31/PBP1/NA	45
GO:0010310	BP	GO:0010310	regulation of hydrogen peroxide metabolic process	39/436	186/20876	7.34375e-28	8.90018e-27	6.91108e-27	ATMPK11/ATMLO2/AtMYB51/CAD1/NA/NA/ATMEK4/ABCG36/NA/NA/NA/ATWRKY40/NA/PLA/AtPUB23/ATWRKY33/BGLU26/NA/NA/AT-SYR1/PUB24/ATL2/ATCNGC20/ATEDS1/ATSYP122/ATPAD4/ATMPK5/ARCK1/XBAT34/ATWRKY53/AtIQM1/AGB1/NA/CBP60G/NA/AtRLP54/ARA8/NA/ATSNAP33	39
GO:0051606	BP	GO:0051606	detection of stimulus	34/436	144/20876	3.0244e-26	3.61149e-25	2.80436e-25	ATMPK11/NA/ATMLO2/AtMYB51/ATMEK4/ABCG36/NA/NA/NA/ATWRKY40/NA/PLA/ATWRKY33/BGLU26/NA/AT-SYR1/PUB24/ATL2/ATCNGC20/AtCERK1/ATEDS1/ATSYP122/ATPAD4/ARCK1/XBAT34/ATWRKY53/AtIQM1/LecRK-VI.2/CBP60G/NA/ARA8/NA/ATSNAP33/NA	34
GO:2000377	BP	GO:2000377	regulation of reactive oxygen species metabolic process	39/436	205/20876	3.49087e-26	4.1081e-25	3.18998e-25	ATMPK11/ATMLO2/AtMYB51/CAD1/NA/NA/ATMEK4/ABCG36/NA/NA/NA/ATWRKY40/NA/PLA/AtPUB23/ATWRKY33/BGLU26/NA/NA/AT-SYR1/PUB24/ATL2/ATCNGC20/ATEDS1/ATSYP122/ATPAD4/ATMPK5/ARCK1/XBAT34/ATWRKY53/AtIQM1/AGB1/NA/CBP60G/NA/AtRLP54/ARA8/NA/ATSNAP33	39
GO:0009612	BP	GO:0009612	response to mechanical stimulus	25/436	63/20876	5.88597e-26	6.82772e-25	5.30179e-25	NA/NA/NA/STZ/EXL1/NA/ATWRKY40/TET8/AR781/NA/ATL2/AtCAF1a/AtRDUF1/BCS1/ATSZF1/BAP1/ATXT1/DIC2/NA/NA/CST/NA/TCH4/ATSNAP33/ERF104	25
GO:0051193	BP	GO:0051193	regulation of cofactor metabolic process	39/436	208/20876	6.17094e-26	7.05747e-25	5.4802e-25	ATMPK11/ATMLO2/AtMYB51/CAD1/NA/NA/ATMEK4/ABCG36/NA/NA/NA/ATWRKY40/NA/PLA/AtPUB23/ATWRKY33/BGLU26/NA/NA/AT-SYR1/PUB24/ATL2/ATCNGC20/ATEDS1/ATSYP122/ATPAD4/ATMPK5/ARCK1/XBAT34/ATWRKY53/AtIQM1/AGB1/NA/CBP60G/NA/AtRLP54/ARA8/NA/ATSNAP33	39
GO:0042742	BP	GO:0042742	defense response to bacterium	49/436	402/20876	1.38102e-23	1.55749e-22	1.20941e-22	ATGST11/ATGST1/ATMLO2/AtMYB51/CAD1/ATMEK4/ABCG36/NA/NA/NA/ATWRKY40/NA/ATWRKY17/PLA/AtPUB23/ATWRKY33/BGLU26/NA/NA/AT-SYR1/PUB24/ATL2/ATCNGC20/AtCERK1/AtCAF1a/ATEDS1/ATSYP122/ATPAD4/MEE54/ARCK1/XBAT34/AT-RLK3/CRK19/ATWRKY53/ATWRKY11/AtIQM1/CYP79B2/LecRK-VI.2/NHL3/AtCAF1b/CBP60G/ATL31/NA/ARA8/BIR1/ATWRKY48/NA/CYP81F2/ATSNAP33	49
GO:0071396	BP	GO:0071396	cellular response to lipid	46/436	381/20876	5.12369e-22	5.69923e-21	4.42551e-21	ATMPK11/NA/NA/NA/STZ/ATERF11/HSR8/ATBZIP60/ATMEK4/NA/NA/ATPEPR1/ATWRKY40/NA/NA/NA/ATERF13/ATPI4K/AtPFA-DSP3/TOPP9/AT-SYR1/ALIS1/CPK9/ATMYB15/GATL10/ATSYP122/ATPAD4/NA/NA/ATCPK32/NA/AtLEA5/NA/NA/MERI-5/XLG2/AGB1/ARO3/AtRABH1c/LecRK-VI.2/LecRK-VI.4/AtCAF1b/NA/ATL31/PBP1/NA	46
GO:0042743	BP	GO:0042743	hydrogen peroxide metabolic process	41/436	334/20876	5.42934e-20	5.9576e-19	4.62614e-19	ATMPK11/ATMLO2/AtMYB51/CAD1/NA/NA/ATMEK4/ABCG36/NA/NA/NA/ATWRKY40/NA/PLA/AtPUB23/ATWRKY33/BGLU26/NA/NA/AT-SYR1/PUB24/ATL2/ATCNGC20/ATEDS1/ATSYP122/ATPAD4/ATMPK5/ARCK1/XBAT34/ATWRKY53/AtIQM1/AGB1/NA/ATMDAR2/CBP60G/NA/AtRLP54/ARA8/ATRBOHD/NA/ATSNAP33	41
GO:0009625	BP	GO:0009625	response to insect	18/436	45/20876	4.12628e-19	4.46738e-18	3.46897e-18	ATEXO70B2/AtMYB51/NA/NA/NA/NA/NA/AT-SYR1/ATSYP122/ATPAD4/AtLPK1/AtIQM1/NA/GGT1/CYP79B2/NA/NA/ATSNAP33	18
GO:0006865	BP	GO:0006865	amino acid transport	35/436	255/20876	8.70323e-19	9.29871e-18	7.22054e-18	NA/NA/NA/NA/NA/IOS1/ATWRKY6/ATCMPG1/ATFH8/ATWRKY17/NA/NA/ATMLO12/BIK1/NA/NA/AT-SYR1/AtNiaP/ATSGP2/ATSYP122/AtPUB22/ATCHITIV/NA/ATWRKY28/NA/ACCS7/LHT7/RHA3B/ACA2/NA/NA/ATWRKY48/ATSNAP33/NA/NA	35
GO:0072593	BP	GO:0072593	reactive oxygen species metabolic process	41/436	374/20876	3.50269e-18	3.69375e-17	2.86823e-17	ATMPK11/ATMLO2/AtMYB51/CAD1/NA/NA/ATMEK4/ABCG36/NA/NA/NA/ATWRKY40/NA/PLA/AtPUB23/ATWRKY33/BGLU26/NA/NA/AT-SYR1/PUB24/ATL2/ATCNGC20/ATEDS1/ATSYP122/ATPAD4/ATMPK5/ARCK1/XBAT34/ATWRKY53/AtIQM1/AGB1/NA/ATMDAR2/CBP60G/NA/AtRLP54/ARA8/ATRBOHD/NA/ATSNAP33	41
GO:0015711	BP	GO:0015711	organic anion transport	37/436	302/20876	4.09897e-18	4.26713e-17	3.31347e-17	NA/NA/NA/NA/NA/IOS1/ATWRKY6/ATCMPG1/ATFH8/ATWRKY17/NA/NA/ATMLO12/BIK1/NA/NA/AT-SYR1/ALIS1/AtNiaP/ATSGP2/ATSYP122/AtPUB22/ATCHITIV/NA/ATWRKY28/NA/ATUTR2/ACCS7/LHT7/RHA3B/ACA2/NA/NA/ATWRKY48/ATSNAP33/NA/NA	37
GO:0009873	BP	GO:0009873	ethylene-activated signaling pathway	25/436	125/20876	9.55145e-18	9.81744e-17	7.62334e-17	NA/NA/STZ/ATERF11/NA/ATBZIP60/NA/ATLOX4/NA/ATWRKY40/NA/NA/ATERF13/AtERF98/ATMYB15/AtCAF1a/AtRDUF1/ATSZF1/SCL13/ATERF6/NA/AtCAF1b/ATERF-5/AtRDUF2/NA	25
GO:0015849	BP	GO:0015849	organic acid transport	35/436	280/20876	1.79455e-17	1.79898e-16	1.39692e-16	NA/NA/NA/NA/NA/IOS1/ATWRKY6/ATCMPG1/ATFH8/ATWRKY17/NA/NA/ATMLO12/BIK1/NA/NA/AT-SYR1/AtNiaP/ATSGP2/ATSYP122/AtPUB22/ATCHITIV/NA/ATWRKY28/NA/ACCS7/LHT7/RHA3B/ACA2/NA/NA/ATWRKY48/ATSNAP33/NA/NA	35
GO:0046942	BP	GO:0046942	carboxylic acid transport	35/436	280/20876	1.79455e-17	1.79898e-16	1.39692e-16	NA/NA/NA/NA/NA/IOS1/ATWRKY6/ATCMPG1/ATFH8/ATWRKY17/NA/NA/ATMLO12/BIK1/NA/NA/AT-SYR1/AtNiaP/ATSGP2/ATSYP122/AtPUB22/ATCHITIV/NA/ATWRKY28/NA/ACCS7/LHT7/RHA3B/ACA2/NA/NA/ATWRKY48/ATSNAP33/NA/NA	35
GO:0043900	BP	GO:0043900	regulation of multi-organism process	26/436	146/20876	4.30499e-17	4.26299e-16	3.31025e-16	ATMLO2/AtMYB51/ATMEK4/ABCG36/NA/NA/ATWRKY40/NA/PLA/ATWRKY33/BGLU26/NA/AT-SYR1/PUB24/ATL2/ATCNGC20/ATEDS1/ATSYP122/ATPAD4/ATWRKY53/AtIQM1/CBP60G/NA/ARA8/NA/ATSNAP33	26
GO:0000160	BP	GO:0000160	phosphorelay signal transduction system	25/436	138/20876	1.14424e-16	1.11943e-15	8.69247e-16	NA/NA/STZ/ATERF11/NA/ATBZIP60/NA/ATLOX4/NA/ATWRKY40/NA/NA/ATERF13/AtERF98/ATMYB15/AtCAF1a/AtRDUF1/ATSZF1/SCL13/ATERF6/NA/AtCAF1b/ATERF-5/AtRDUF2/NA	25
GO:0071369	BP	GO:0071369	cellular response to ethylene stimulus	25/436	144/20876	3.27524e-16	3.16607e-15	2.45848e-15	NA/NA/STZ/ATERF11/NA/ATBZIP60/NA/ATLOX4/NA/ATWRKY40/NA/NA/ATERF13/AtERF98/ATMYB15/AtCAF1a/AtRDUF1/ATSZF1/SCL13/ATERF6/NA/AtCAF1b/ATERF-5/AtRDUF2/NA	25
GO:0002237	BP	GO:0002237	response to molecule of bacterial origin	19/436	101/20876	2.73625e-13	2.61392e-12	2.02974e-12	NA/NA/PAPP2C/ATWRKY40/NA/NA/PLA/NA/AtCERK1/NA/ARCK1/XBAT34/CRK14/AtIQM1/NA/CBP60G/NA/NA/NA	19
GO:0042538	BP	GO:0042538	hyperosmotic salinity response	21/436	161/20876	2.42705e-11	2.29159e-10	1.77944e-10	ATMPK11/NA/STZ/ATERF11/NA/NA/ATERF13/ATPI4K/AT-SYR1/NA/ATMYB15/ATSYP122/ATCPK32/NA/NA/XLG2/ATL31/PBP1/AtZAT12/NA/AZF1	21
GO:0015824	BP	GO:0015824	proline transport	14/436	74/20876	3.55647e-10	3.31937e-09	2.57753e-09	NA/IOS1/ATCMPG1/ATFH8/NA/NA/ATMLO12/NA/ATSGP2/AtPUB22/ATCHITIV/NA/RHA3B/ATWRKY48	14
GO:0009581	BP	GO:0009581	detection of external stimulus	11/436	41/20876	5.23024e-10	4.82608e-09	3.7475e-09	ATMPK11/NA/NA/ATPAD4/ARCK1/XBAT34/AtIQM1/LecRK-VI.2/NA/NA/NA	11
GO:0015804	BP	GO:0015804	neutral amino acid transport	14/436	77/20876	6.18817e-10	5.64583e-09	4.38405e-09	NA/IOS1/ATCMPG1/ATFH8/NA/NA/ATMLO12/NA/ATSGP2/AtPUB22/ATCHITIV/NA/RHA3B/ATWRKY48	14
GO:0009414	BP	GO:0009414	response to water deprivation	31/436	418/20876	1.22369e-09	1.10404e-08	8.573e-09	ATMPK11/ATGST1/NA/STZ/ATERF11/NA/ATGSTU11/NA/AtPUB23/ATWRKY33/ATERF13/ATPI4K/AT-SYR1/NA/ATMYB15/AtRDUF1/ATSYP122/AtPUB22/ATCPK32/AtLEA5/ARCK1/NA/NA/XLG2/CYP79B2/ATL31/PBP1/ATATG18F/AtRDUF2/AtZAT12/NA	31
GO:0009415	BP	GO:0009415	response to water	31/436	426/20876	1.93127e-09	1.72329e-08	1.33815e-08	ATMPK11/ATGST1/NA/STZ/ATERF11/NA/ATGSTU11/NA/AtPUB23/ATWRKY33/ATERF13/ATPI4K/AT-SYR1/NA/ATMYB15/AtRDUF1/ATSYP122/AtPUB22/ATCPK32/AtLEA5/ARCK1/NA/NA/XLG2/CYP79B2/ATL31/PBP1/ATATG18F/AtRDUF2/AtZAT12/NA	31
GO:0042343	BP	GO:0042343	indole glucosinolate metabolic process	7/436	14/20876	4.99687e-09	4.41028e-08	3.42463e-08	AtMYB51/IGMT1/IGMT2/ABCG36/BGLU26/ARA8/CYP81F2	7
GO:0042430	BP	GO:0042430	indole-containing compound metabolic process	17/436	147/20876	1.25464e-08	1.09545e-07	8.50625e-08	AtMYB51/IGMT1/IGMT2/ASB1/IOS1/ABCG36/NA/pEARLI4/ATWRKY33/BGLU26/AGP16/GGP1/AtIQM1/CYP79B2/ARA8/ATTSB1/CYP81F2	17
GO:0006972	BP	GO:0006972	hyperosmotic response	22/436	250/20876	1.57992e-08	1.36478e-07	1.05976e-07	ATMPK11/NA/STZ/ATERF11/NA/NA/ATERF13/ATPI4K/AT-SYR1/NA/ATMYB15/ATSYP122/ATCPK32/NA/NA/NA/XLG2/ATL31/PBP1/AtZAT12/NA/AZF1	22
GO:0071456	BP	GO:0071456	cellular response to hypoxia	8/436	24/20876	1.86271e-08	1.59213e-07	1.2363e-07	PER4/NA/NA/PLA/FLOT1/CBP60G/CYP81F2/PROPEP3	8
GO:0009963	BP	GO:0009963	positive regulation of flavonoid biosynthetic process	14/436	103/20876	3.09412e-08	2.61711e-07	2.03221e-07	ATEXO70B2/NA/NA/ABCG36/NA/NA/AT-SYR1/NA/ADT4/ATSYP122/ATCPK32/NA/ATNADP-ME2/NA	14
GO:0036294	BP	GO:0036294	cellular response to decreased oxygen levels	8/436	26/20876	3.81424e-08	3.16037e-07	2.45406e-07	PER4/NA/NA/PLA/FLOT1/CBP60G/CYP81F2/PROPEP3	8
GO:0071453	BP	GO:0071453	cellular response to oxygen levels	8/436	26/20876	3.81424e-08	3.16037e-07	2.45406e-07	PER4/NA/NA/PLA/FLOT1/CBP60G/CYP81F2/PROPEP3	8
GO:0006979	BP	GO:0006979	response to oxidative stress	31/436	486/20876	4.18262e-08	3.43059e-07	2.66389e-07	ATGST1/HEMA2/AtPCR2/ATMC8/NA/NA/STZ/ATH5/NA/ATLOX4/NA/NA/AtPFA-DSP3/NA/AGC2/GATL10/NA/ATEDS1/AtLEA5/MEE54/ATERF6/NA/B120/AT-RLK3/ATWRKY53/GGT1/ATWRKY30/ATFC-I/CML37/ATTSB1/AtZAT12	31
GO:0001666	BP	GO:0001666	response to hypoxia	13/436	100/20876	1.64724e-07	1.33756e-06	1.03863e-06	PER4/NA/EXL1/NA/PLA/ATEDS1/ATPAD4/NA/FLOT1/CBP60G/CYP81F2/ANAC102/PROPEP3	13
GO:0036293	BP	GO:0036293	response to decreased oxygen levels	13/436	103/20876	2.34304e-07	1.88371e-06	1.46272e-06	PER4/NA/EXL1/NA/PLA/ATEDS1/ATPAD4/NA/FLOT1/CBP60G/CYP81F2/ANAC102/PROPEP3	13
GO:0009817	BP	GO:0009817	defense response to fungus	9/436	44/20876	2.58227e-07	2.05569e-06	1.59626e-06	ATGST11/ATMLO2/ABCG36/ATMLO6/ATMLO12/BGLU26/NA/AtCERK1/AGB1	9
GO:0070482	BP	GO:0070482	response to oxygen levels	13/436	104/20876	2.62765e-07	2.0715e-06	1.60854e-06	PER4/NA/EXL1/NA/PLA/ATEDS1/ATPAD4/NA/FLOT1/CBP60G/CYP81F2/ANAC102/PROPEP3	13
GO:0009962	BP	GO:0009962	regulation of flavonoid biosynthetic process	14/436	122/20876	2.68186e-07	2.09391e-06	1.62594e-06	ATEXO70B2/NA/NA/ABCG36/NA/NA/AT-SYR1/NA/ADT4/ATSYP122/ATCPK32/NA/ATNADP-ME2/NA	14
GO:0052482	BP	GO:0052482	defense response by cell wall thickening	6/436	16/20876	5.37776e-07	4.11957e-06	3.19889e-06	AtMYB51/ABCG36/BGLU26/CYP79B2/ARA8/CYP81F2	6
GO:0052544	BP	GO:0052544	defense response by callose deposition in cell wall	6/436	16/20876	5.37776e-07	4.11957e-06	3.19889e-06	AtMYB51/ABCG36/BGLU26/CYP79B2/ARA8/CYP81F2	6
GO:0010286	BP	GO:0010286	heat acclimation	11/436	84/20876	1.37287e-06	1.04184e-05	8.08998e-06	ATGA2OX4/NA/NA/ATBZIP60/NA/NA/ATWRKY33/BAP1/RHA3B/CML37/AtZAT12	11
GO:0051865	BP	GO:0051865	protein autoubiquitination	5/436	11/20876	1.6176e-06	1.21619e-05	9.44387e-06	AtPUB23/PUB24/AtRDUF1/AtPUB22/AtRDUF2	5
GO:0042435	BP	GO:0042435	indole-containing compound biosynthetic process	13/436	133/20876	4.43695e-06	3.30532e-05	2.56662e-05	AtMYB51/ASB1/IOS1/NA/pEARLI4/ATWRKY33/BGLU26/AGP16/GGP1/AtIQM1/CYP79B2/ATTSB1/CYP81F2	13
GO:0009694	BP	GO:0009694	jasmonic acid metabolic process	14/436	160/20876	7.03205e-06	5.19093e-05	4.03081e-05	STZ/NA/ATCK1/ATLOX4/ATCKX5/ATWRKY40/NA/ATMYB15/NA/BAP1/NA/NA/AtZAT12/ATSNAP33	14
GO:0042436	BP	GO:0042436	indole-containing compound catabolic process	10/436	81/20876	7.12577e-06	5.21272e-05	4.04773e-05	IOS1/ABCG36/NA/pEARLI4/BGLU26/AGP16/GGP1/AtIQM1/CYP79B2/ARA8	10
GO:0035304	BP	GO:0035304	regulation of protein dephosphorylation	13/436	140/20876	7.81576e-06	5.66643e-05	4.40004e-05	ATMPK11/NA/NA/ATMEK4/AT-SYR1/ATEDS1/ATSYP122/ATPAD4/ATMPK5/AGB1/NA/AtRLP54/NA	13
GO:0035303	BP	GO:0035303	regulation of dephosphorylation	13/436	141/20876	8.44892e-06	6.07126e-05	4.71439e-05	ATMPK11/NA/NA/ATMEK4/AT-SYR1/ATEDS1/ATSYP122/ATPAD4/ATMPK5/AGB1/NA/AtRLP54/NA	13
GO:0009646	BP	GO:0009646	response to absence of light	7/436	37/20876	9.89329e-06	7.0468e-05	5.47191e-05	NA/ATWRKY40/AR781/PLA/ATSZF1/XBAT34/AtIQM1	7
GO:0006984	BP	GO:0006984	ER-nucleus signaling pathway	5/436	16/20876	1.40268e-05	9.90416e-05	7.69068e-05	ATEXO70B2/NA/ATBZIP60/AtRABH1c/NA	5
GO:0010583	BP	GO:0010583	response to cyclopentenone	13/436	148/20876	1.4295e-05	0.000100065	7.77016e-05	NA/NA/NA/ATWRKY6/ATFH8/NA/ATMLO12/NA/ATWRKY28/ATCHX17/NA/PBP1/TCH4	13
GO:0009404	BP	GO:0009404	toxin metabolic process	16/436	223/20876	1.98556e-05	0.000137801	0.000107004	ATGST11/ATGST1/NA/NA/NA/ATWRKY6/ATGSTU11/ATFH8/NA/ATWRKY33/ATMLO12/NA/ATWRKY28/ATCHX17/NA/CYP79B2	16
GO:0006470	BP	GO:0006470	protein dephosphorylation	14/436	181/20876	2.85076e-05	0.000196171	0.000152329	ATMPK11/PAPP2C/NA/NA/ATMEK4/AT-SYR1/ATEDS1/ATSYP122/ATPAD4/ATMPK5/AGB1/NA/AtRLP54/NA	14
GO:0009695	BP	GO:0009695	jasmonic acid biosynthetic process	12/436	136/20876	2.90863e-05	0.000198471	0.000154115	STZ/NA/ATCK1/ATLOX4/ATWRKY40/NA/ATMYB15/NA/BAP1/NA/AtZAT12/ATSNAP33	12
GO:0006568	BP	GO:0006568	tryptophan metabolic process	10/436	96/20876	3.24027e-05	0.000217446	0.000168849	ASB1/IOS1/NA/pEARLI4/BGLU26/AGP16/GGP1/AtIQM1/CYP79B2/ATTSB1	10
GO:0006586	BP	GO:0006586	indolalkylamine metabolic process	10/436	96/20876	3.24027e-05	0.000217446	0.000168849	ASB1/IOS1/NA/pEARLI4/BGLU26/AGP16/GGP1/AtIQM1/CYP79B2/ATTSB1	10
GO:0019220	BP	GO:0019220	regulation of phosphate metabolic process	14/436	197/20876	7.20458e-05	0.00047562	0.000369324	ATMPK11/NA/NA/ATMEK4/AtPFA-DSP3/AT-SYR1/ATEDS1/ATSYP122/ATPAD4/ATMPK5/AGB1/NA/AtRLP54/NA	14
GO:0051174	BP	GO:0051174	regulation of phosphorus metabolic process	14/436	197/20876	7.20458e-05	0.00047562	0.000369324	ATMPK11/NA/NA/ATMEK4/AtPFA-DSP3/AT-SYR1/ATEDS1/ATSYP122/ATPAD4/ATMPK5/AGB1/NA/AtRLP54/NA	14
GO:0009816	BP	GO:0009816	defense response to bacterium	6/436	35/20876	7.78728e-05	0.000509941	0.000395975	ATPAD4/MEE54/AT-RLK3/ATWRKY53/CBP60G/ATL31	6
GO:0031399	BP	GO:0031399	regulation of protein modification process	14/436	202/20876	9.42544e-05	0.000612276	0.000475439	ATMPK11/NA/NA/ATMEK4/AtPFA-DSP3/AT-SYR1/ATEDS1/ATSYP122/ATPAD4/ATMPK5/AGB1/NA/AtRLP54/NA	14
GO:0016311	BP	GO:0016311	dephosphorylation	14/436	207/20876	0.000122188	0.000787436	0.000611452	ATMPK11/PAPP2C/NA/NA/ATMEK4/AT-SYR1/ATEDS1/ATSYP122/ATPAD4/ATMPK5/AGB1/NA/AtRLP54/NA	14
GO:0009407	BP	GO:0009407	toxin catabolic process	14/436	211/20876	0.000149448	0.000955526	0.000741976	ATGST11/ATGST1/NA/NA/NA/ATWRKY6/ATGSTU11/ATFH8/NA/ATMLO12/NA/ATWRKY28/ATCHX17/NA	14
GO:0009813	BP	GO:0009813	flavonoid biosynthetic process	14/436	217/20876	0.000200155	0.00126973	0.000985959	ATEXO70B2/NA/NA/ABCG36/NA/NA/AT-SYR1/NA/ADT4/ATSYP122/ATCPK32/NA/ATNADP-ME2/NA	14
GO:0006569	BP	GO:0006569	tryptophan catabolic process	8/436	79/20876	0.000242387	0.00151398	0.00117562	IOS1/NA/pEARLI4/BGLU26/AGP16/GGP1/AtIQM1/CYP79B2	8
GO:0046218	BP	GO:0046218	indolalkylamine catabolic process	8/436	79/20876	0.000242387	0.00151398	0.00117562	IOS1/NA/pEARLI4/BGLU26/AGP16/GGP1/AtIQM1/CYP79B2	8
GO:0009851	BP	GO:0009851	auxin biosynthetic process	10/436	124/20876	0.000279441	0.00173211	0.001345	ASB1/IOS1/NA/pEARLI4/BGLU26/AGP16/GGP1/AtIQM1/CYP79B2/ATTSB1	10
GO:0098754	BP	GO:0098754	detoxification	14/436	226/20876	0.000303768	0.00186687	0.00144964	ATGST11/ATGST1/NA/NA/NA/ATWRKY6/ATGSTU11/ATFH8/NA/ATMLO12/NA/ATWRKY28/ATCHX17/NA	14
GO:0009636	BP	GO:0009636	response to toxic substance	21/436	430/20876	0.00030578	0.00186687	0.00144964	ATGST11/ATGST1/NA/ATMC8/NA/NA/NA/ATH5/ATWRKY6/ATGSTU11/ATFH8/NA/ATMLO12/AtPFA-DSP3/NA/NA/ATWRKY28/ATCHX17/ATWRKY53/NA/ATWRKY30	21
GO:0009074	BP	GO:0009074	aromatic amino acid family catabolic process	8/436	83/20876	0.000340858	0.0020655	0.00160388	IOS1/NA/pEARLI4/BGLU26/AGP16/GGP1/AtIQM1/CYP79B2	8
GO:0015696	BP	GO:0015696	ammonium transport	5/436	31/20876	0.000421497	0.00253523	0.00196863	AT-SYR1/AtNiaP/ATSYP122/ACA2/ATSNAP33	5
GO:0052543	BP	GO:0052543	callose deposition in cell wall	6/436	48/20876	0.000468371	0.00278755	0.00216456	AtMYB51/ABCG36/BGLU26/CYP79B2/ARA8/CYP81F2	6
GO:0009684	BP	GO:0009684	indoleacetic acid biosynthetic process	9/436	109/20876	0.000470314	0.00278755	0.00216456	IOS1/NA/pEARLI4/BGLU26/AGP16/GGP1/AtIQM1/CYP79B2/ATTSB1	9
GO:0006576	BP	GO:0006576	cellular biogenic amine metabolic process	11/436	157/20876	0.000474893	0.0027943	0.0021698	ASB1/IOS1/NA/pEARLI4/BGLU26/AGP16/GGP1/AtIQM1/CYP79B2/ATMDAR2/ATTSB1	11
GO:0009683	BP	GO:0009683	indoleacetic acid metabolic process	9/436	110/20876	0.000502957	0.00293814	0.00228149	IOS1/NA/pEARLI4/BGLU26/AGP16/GGP1/AtIQM1/CYP79B2/ATTSB1	9
GO:0052386	BP	GO:0052386	cell wall thickening	6/436	49/20876	0.000524443	0.00304177	0.00236196	AtMYB51/ABCG36/BGLU26/CYP79B2/ARA8/CYP81F2	6
GO:0009812	BP	GO:0009812	flavonoid metabolic process	14/436	244/20876	0.000653382	0.00376274	0.0029218	ATEXO70B2/NA/NA/ABCG36/NA/NA/AT-SYR1/NA/ADT4/ATSYP122/ATCPK32/NA/ATNADP-ME2/NA	14
GO:0009310	BP	GO:0009310	amine catabolic process	9/436	117/20876	0.000787363	0.0044709	0.0034717	IOS1/NA/pEARLI4/BGLU26/AGP16/GGP1/AtIQM1/CYP79B2/ATMDAR2	9
GO:0042402	BP	GO:0042402	cellular biogenic amine catabolic process	9/436	117/20876	0.000787363	0.0044709	0.0034717	IOS1/NA/pEARLI4/BGLU26/AGP16/GGP1/AtIQM1/CYP79B2/ATMDAR2	9
GO:0044106	BP	GO:0044106	cellular amine metabolic process	11/436	167/20876	0.000795695	0.00448683	0.00348407	ASB1/IOS1/NA/pEARLI4/BGLU26/AGP16/GGP1/AtIQM1/CYP79B2/ATMDAR2/ATTSB1	11
GO:0010193	BP	GO:0010193	response to ozone	5/436	36/20876	0.000858475	0.00479544	0.00372371	ATLOX4/NA/ATWRKY53/ATWRKY30/CML37	5
GO:0009850	BP	GO:0009850	auxin metabolic process	10/436	143/20876	0.000862235	0.00479544	0.00372371	ASB1/IOS1/NA/pEARLI4/BGLU26/AGP16/GGP1/AtIQM1/CYP79B2/ATTSB1	10
GO:0034754	BP	GO:0034754	cellular hormone metabolic process	11/436	172/20876	0.00101365	0.00555017	0.00430977	IOS1/ATCKX5/NA/pEARLI4/BGLU26/AGP16/ATCKX4/GGP1/AtIQM1/CYP79B2/ATTSB1	11
GO:0009682	BP	GO:0009682	induced systemic resistance	4/436	22/20876	0.00101844	0.00555017	0.00430977	AtMYB51/BGLU26/CYP79B2/CYP81F2	4
GO:0044273	BP	GO:0044273	sulfur compound catabolic process	4/436	22/20876	0.00101844	0.00555017	0.00430977	ABCG36/BGLU26/GGT1/ARA8	4
GO:0046777	BP	GO:0046777	protein autophosphorylation	10/436	147/20876	0.00106522	0.00576639	0.00447766	WAKL2/NA/ARK1/BIK1/AtCERK1/ATCIPK8/NA/SD2-5/NA/MAPKKK5	10
GO:0009308	BP	GO:0009308	amine metabolic process	13/436	229/20876	0.00111001	0.00596905	0.00463503	ASB1/IOS1/ATCKX5/NA/pEARLI4/BGLU26/AGP16/ATCKX4/GGP1/AtIQM1/CYP79B2/ATMDAR2/ATTSB1	13
GO:0007568	BP	GO:0007568	aging	10/436	154/20876	0.00151369	0.0080863	0.00627909	ATGSTU11/ATOPR1/TET8/ATMLO12/DIN11/ATPAD4/ATCHX17/ATWRKY53/MERI-5/ATGLN1;1	10
GO:0009408	BP	GO:0009408	response to heat	15/436	298/20876	0.00160035	0.00849336	0.00659518	ATGA2OX4/NA/NA/NA/ATBZIP60/NA/NA/ATWRKY33/BAP1/AT-HSFA4A/RHA3B/CML37/ATRBOHD/TCH4/AtZAT12	15
GO:0009072	BP	GO:0009072	aromatic amino acid family metabolic process	13/436	242/20876	0.00182009	0.00959683	0.00745203	ASB1/IOS1/NA/pEARLI4/NA/BGLU26/AGP16/ADT4/GGP1/AtIQM1/CYP79B2/ADT5/ATTSB1	13
GO:0032268	BP	GO:0032268	regulation of cellular protein metabolic process	14/436	273/20876	0.00190559	0.00998281	0.00775176	ATMPK11/NA/NA/ATMEK4/AtPFA-DSP3/AT-SYR1/ATEDS1/ATSYP122/ATPAD4/ATMPK5/AGB1/NA/AtRLP54/NA	14
GO:0015802	BP	GO:0015802	basic amino acid transport	4/436	27/20876	0.00225033	0.0117132	0.00909545	AT-SYR1/ATSYP122/ACA2/ATSNAP33	4
GO:0051246	BP	GO:0051246	regulation of protein metabolic process	14/436	279/20876	0.00232673	0.0120338	0.00934435	ATMPK11/NA/NA/ATMEK4/AtPFA-DSP3/AT-SYR1/ATEDS1/ATSYP122/ATPAD4/ATMPK5/AGB1/NA/AtRLP54/NA	14
GO:0006857	BP	GO:0006857	oligopeptide transport	8/436	112/20876	0.00243614	0.0125199	0.00972183	NA/IOS1/ATMLO12/NA/NA/NA/NA/NA	8
GO:0016145	BP	GO:0016145	S-glycoside catabolic process	3/436	14/20876	0.00277437	0.0139061	0.0107982	ABCG36/BGLU26/ARA8	3
GO:0019759	BP	GO:0019759	glycosinolate catabolic process	3/436	14/20876	0.00277437	0.0139061	0.0107982	ABCG36/BGLU26/ARA8	3
GO:0019762	BP	GO:0019762	glucosinolate catabolic process	3/436	14/20876	0.00277437	0.0139061	0.0107982	ABCG36/BGLU26/ARA8	3
GO:0042447	BP	GO:0042447	hormone catabolic process	3/436	14/20876	0.00277437	0.0139061	0.0107982	ATGA2OX4/ATCKX5/ATCKX4	3
GO:0010167	BP	GO:0010167	response to nitrate	11/436	197/20876	0.00296754	0.0147831	0.0114792	NA/NA/AtRAV2/AGP2/NA/BGLU26/ATCHITIV/NA/CRK19/ATCIPK8/AtPRX71	11
GO:0043562	BP	GO:0043562	cellular response to nitrogen levels	4/436	30/20876	0.0033451	0.0165623	0.0128608	ABCG36/NA/CRK10/ATL31	4
GO:0031349	BP	GO:0031349	positive regulation of defense response	5/436	49/20876	0.00347955	0.0171236	0.0132967	EVR/BIK1/MKS1/AtCERK1/LecRK-VI.2	5
GO:0009733	BP	GO:0009733	response to auxin	18/436	424/20876	0.00373181	0.0182544	0.0141747	ATMPK11/NA/AtMYB51/STZ/ATERF11/ABCG36/NA/ATERF13/AT-SYR1/ATMYB15/ATSYP122/ATCPK32/NA/NA/XLG2/ATL31/PBP1/TCH4	18
GO:0010942	BP	GO:0010942	positive regulation of cell death	3/436	16/20876	0.00413804	0.0200051	0.0155341	EVR/ATEDS1/ATPAD4	3
GO:0015748	BP	GO:0015748	organophosphate ester transport	5/436	51/20876	0.00414338	0.0200051	0.0155341	AT-SYR1/ALIS1/ATSYP122/ACA2/ATSNAP33	5
GO:0015706	BP	GO:0015706	nitrate transport	11/436	206/20876	0.00416361	0.0200051	0.0155341	NA/NA/AtRAV2/AGP2/NA/BGLU26/AtNiaP/ATCHITIV/NA/CRK19/AtPRX71	11
GO:0043090	BP	GO:0043090	amino acid import	6/436	74/20876	0.00449118	0.021452	0.0166577	ATWRKY6/AT-SYR1/ATSYP122/ACA2/NA/ATSNAP33	6
GO:0010411	BP	GO:0010411	xyloglucan metabolic process	3/436	17/20876	0.00494764	0.0233575	0.0181373	ATXT1/ATXTH18/ATXTH19	3
GO:0098581	BP	GO:0098581	detection of external biotic stimulus	3/436	17/20876	0.00494764	0.0233575	0.0181373	AtMYB51/ATWRKY40/AtCERK1	3
GO:0009642	BP	GO:0009642	response to light intensity	13/436	283/20876	0.00682503	0.0320342	0.0248749	NA/NA/STZ/ATWRKY40/AR781/PLA/AtPFA-DSP3/NA/ATSZF1/XBAT34/ATERF6/AtIQM1/AtZAT12	13
GO:0015698	BP	GO:0015698	inorganic anion transport	12/436	256/20876	0.00785888	0.0366748	0.0284784	NA/NA/AtRAV2/AGP2/NA/BGLU26/AtNiaP/ATCHITIV/NA/CRK19/ARA8/AtPRX71	12
GO:0006862	BP	GO:0006862	nucleotide transport	4/436	39/20876	0.0086665	0.0402126	0.0312255	AT-SYR1/ATSYP122/ACA2/ATSNAP33	4
GO:0009505	CC	GO:0009505	plant-type cell wall	14/442	274/24998	0.00040706	0.0309366	0.0291369	NA/NA/WAKL4/NA/NA/EXL1/NA/NA/NA/NA/NA/NA/MERI-5/GGT1	14
GO:0030246	MF	GO:0030246	carbohydrate binding	12/403	106/20495	1.18217e-06	0.000268353	0.000241412	LecRK-S.1/AtPP2-B13/AtPP2-B14/NA/NA/NA/NA/NA/B120/NA/LecRK-VII.2/SD2-5	12
GO:0005516	MF	GO:0005516	calmodulin binding	15/403	184/20495	3.82123e-06	0.00043371	0.000390168	ATMLO2/ACA.l/ACA1/ATMLO6/GAD4/ATWRKY17/NA/ATMLO12/ATCNGC3/ATCNGC20/ATCNGC13/ATWRKY11/AtIQM1/ACA2/CBP60G	15
GO:0004568	MF	GO:0004568	chitinase activity	5/403	15/20495	7.31984e-06	0.000553868	0.000498263	NA/NA/NA/ATCHITIV/NA	5
GO:0004674	MF	GO:0004674	protein serine/threonine kinase activity	17/403	348/20495	0.00057296	0.0325155	0.0292511	ATMPK11/WAKL2/NA/ARK1/NA/ATPEPR1/NA/ATPSKR1/EVR/CPK9/AtCERK1/ATCPK32/ATMPK5/ATCIPK8/NA/CPK28/MAPKKK5	17

## Sheet: elf18_GO_RNAdown ∩ RPFdown
	ONTOLOGY	ID	Description	BgRatio	pvalue	p.adjust	qvalue	geneID	Count
GO:0009867	BP	GO:0009867	jasmonic acid mediated signaling pathway	286/20876	0.000284328	0.0163489	0.00838021	ATCLH1/BBX14/NA	3
GO:0071395	BP	GO:0071395	cellular response to jasmonic acid stimulus	286/20876	0.000284328	0.0163489	0.00838021	ATCLH1/BBX14/NA	3
GO:0048585	BP	GO:0048585	negative regulation of response to stimulus	367/20876	0.000589958	0.0175607	0.00900136	ATCLH1/BBX14/ATCOL1	3
GO:0009626	BP	GO:0009626	plant-type hypersensitive response	400/20876	0.000757988	0.0175607	0.00900136	ATCLH1/BBX14/ATCNGC2	3
GO:0034050	BP	GO:0034050	host programmed cell death induced by symbiont	401/20876	0.000763508	0.0175607	0.00900136	ATCLH1/BBX14/ATCNGC2	3
GO:0012501	BP	GO:0012501	programmed cell death	448/20876	0.00105287	0.018048	0.00925114	ATCLH1/BBX14/ATCNGC2	3
GO:0009753	BP	GO:0009753	response to jasmonic acid	474/20876	0.00123928	0.018048	0.00925114	ATCLH1/BBX14/NA	3
GO:0035556	BP	GO:0035556	intracellular signal transduction	495/20876	0.00140427	0.018048	0.00925114	ATCLH1/BBX14/ATCNGC2	3
GO:0008219	BP	GO:0008219	cell death	496/20876	0.00141245	0.018048	0.00925114	ATCLH1/BBX14/ATCNGC2	3
GO:0035304	BP	GO:0035304	regulation of protein dephosphorylation	140/20876	0.00193983	0.0205665	0.0105421	ATCLH1/BBX14	2
GO:0035303	BP	GO:0035303	regulation of dephosphorylation	141/20876	0.00196723	0.0205665	0.0105421	ATCLH1/BBX14	2
GO:0006470	BP	GO:0006470	protein dephosphorylation	181/20876	0.0032138	0.0255298	0.0130862	ATCLH1/BBX14	2
GO:0010310	BP	GO:0010310	regulation of hydrogen peroxide metabolic process	186/20876	0.00338998	0.0255298	0.0130862	ATCLH1/BBX14	2
GO:0019220	BP	GO:0019220	regulation of phosphate metabolic process	197/20876	0.00379326	0.0255298	0.0130862	ATCLH1/BBX14	2
GO:0051174	BP	GO:0051174	regulation of phosphorus metabolic process	197/20876	0.00379326	0.0255298	0.0130862	ATCLH1/BBX14	2
GO:0031399	BP	GO:0031399	regulation of protein modification process	202/20876	0.00398366	0.0255298	0.0130862	ATCLH1/BBX14	2
GO:2000377	BP	GO:2000377	regulation of reactive oxygen species metabolic process	205/20876	0.00410002	0.0255298	0.0130862	ATCLH1/BBX14	2
GO:0016311	BP	GO:0016311	dephosphorylation	207/20876	0.00417847	0.0255298	0.0130862	ATCLH1/BBX14	2
GO:0051193	BP	GO:0051193	regulation of cofactor metabolic process	208/20876	0.00421796	0.0255298	0.0130862	ATCLH1/BBX14	2
GO:0000165	BP	GO:0000165	MAPK cascade	221/20876	0.00474723	0.0259967	0.0133256	ATCLH1/BBX14	2
GO:0023014	BP	GO:0023014	signal transduction by protein phosphorylation	221/20876	0.00474723	0.0259967	0.0133256	ATCLH1/BBX14	2
GO:0009862	BP	GO:0009862	systemic acquired resistance	251/20876	0.00608005	0.0297618	0.0152555	ATCLH1/BBX14
GO:0009820	BP	GO:0009820	alkaloid metabolic process	13/20876	0.00621116	0.0297618	0.0152555	NA	1
GO:0009821	BP	GO:0009821	alkaloid biosynthetic process	13/20876	0.00621116	0.0297618	0.0152555	NA	1
GO:0032268	BP	GO:0032268	regulation of cellular protein metabolic process	273/20876	0.00715453	0.0317809	0.0162904	ATCLH1/BBX14	2
GO:0031348	BP	GO:0031348	negative regulation of defense response	277/20876	0.00735858	0.0317809	0.0162904	ATCLH1/BBX14	2
GO:0051246	BP	GO:0051246	regulation of protein metabolic process	279/20876	0.0074616	0.0317809	0.0162904	ATCLH1/BBX14	2
GO:0010100	BP	GO:0010100	negative regulation of photomorphogenesis	17/20876	0.00811529	0.0333307	0.0170848	ATCOL1	1
GO:0042743	BP	GO:0042743	hydrogen peroxide metabolic process	334/20876	0.0105503	0.0390577	0.0200204	ATCLH1/BBX14	2
GO:0009863	BP	GO:0009863	salicylic acid mediated signaling pathway	353/20876	0.0117295	0.0390577	0.0200204	ATCLH1/BBX14	2
GO:0071446	BP	GO:0071446	cellular response to salicylic acid stimulus	355/20876	0.0118569	0.0390577	0.0200204	ATCLH1/BBX14	2
GO:0010099	BP	GO:0010099	regulation of photomorphogenesis	25/20876	0.0119137	0.0390577	0.0200204	ATCOL1	1
GO:0071236	BP	GO:0071236	cellular response to antibiotic	364/20876	0.0124379	0.0390577	0.0200204	ATCLH1/BBX14	2
GO:0010363	BP	GO:0010363	regulation of plant-type hypersensitive response	371/20876	0.0128985	0.0390577	0.0200204	ATCLH1/BBX14	2
GO:0006612	BP	GO:0006612	protein targeting to membrane	374/20876	0.0130981	0.0390577	0.0200204	ATCLH1/BBX14	2
GO:0072593	BP	GO:0072593	reactive oxygen species metabolic process	374/20876	0.0130981	0.0390577	0.0200204	ATCLH1/BBX14	2
GO:0072657	BP	GO:0072657	protein localization to membrane	377/20876	0.0132992	0.0390577	0.0200204	ATCLH1/BBX14	2
GO:0090150	BP	GO:0090150	establishment of protein localization to membrane	377/20876	0.0132992	0.0390577	0.0200204	ATCLH1/BBX14	2
GO:0080135	BP	GO:0080135	regulation of cellular response to stress	385/20876	0.013842	0.0390577	0.0200204	ATCLH1/BBX14	2
GO:0035690	BP	GO:0035690	cellular response to drug	390/20876	0.0141862	0.0390577	0.0200204	ATCLH1/BBX14	2
GO:2000030	BP	GO:2000030	regulation of response to red or far red light	30/20876	0.0142811	0.0390577	0.0200204	ATCOL1	1
GO:0071407	BP	GO:0071407	cellular response to organic cyclic compound	393/20876	0.0143945	0.0390577	0.0200204	ATCLH1/BBX14	2
GO:0043067	BP	GO:0043067	regulation of programmed cell death	396/20876	0.0146042	0.0390577	0.0200204	ATCLH1/BBX14	2
GO:0010941	BP	GO:0010941	regulation of cell death	404/20876	0.0151699	0.0396485	0.0203233	ATCLH1/BBX14	2
GO:0045088	BP	GO:0045088	regulation of innate immune response	419/20876	0.0162562	0.0406799	0.0208519	ATCLH1/BBX14	2
GO:0050776	BP	GO:0050776	regulation of immune response	421/20876	0.0164036	0.0406799	0.0208519	ATCLH1/BBX14	2
GO:0002682	BP	GO:0002682	regulation of immune system process	424/20876	0.0166257	0.0406799	0.0208519	ATCLH1/BBX14	2
GO:0009627	BP	GO:0009627	systemic acquired resistance	446/20876	0.0182946	0.0438309	0.0224671	ATCLH1/BBX14	2
GO:0016999	BP	GO:0016999	antibiotic metabolic process	470/20876	0.0201945	0.0470066	0.0240949	ATCLH1/BBX14	2
GO:0009751	BP	GO:0009751	response to salicylic acid	473/20876	0.0204377	0.0470066	0.0240949	ATCLH1/BBX14	2
GO:0005244	MF	GO:0005244	voltage-gated ion channel activity	38/20495	9.31e-05	0.00190796	0.000440864	ATCLC-B/ATCNGC2	2
GO:0022832	MF	GO:0022832	voltage-gated channel activity	38/20495	9.31e-05	0.00190796	0.000440864	ATCLC-B/ATCNGC2	2
GO:0022839	MF	GO:0022839	ion gated channel activity	60/20495	0.000233329	0.00255411	0.000590168	ATCLC-B/ATCNGC2	2
GO:0022836	MF	GO:0022836	gated channel activity	62/20495	0.000249182	0.00255411	0.000590168	ATCLC-B/ATCNGC2	2
GO:0005216	MF	GO:0005216	ion channel activity	84/20495	0.000457389	0.00375059	0.000866632	ATCLC-B/ATCNGC2	2
GO:0022838	MF	GO:0022838	substrate-specific channel activity	121/20495	0.000945702	0.00508808	0.00117568	ATCLC-B/ATCNGC2	2
GO:0015267	MF	GO:0015267	channel activity	124/20495	0.000992795	0.00508808	0.00117568	ATCLC-B/ATCNGC2	2
GO:0022803	MF	GO:0022803	passive transmembrane transporter activity	124/20495	0.000992795	0.00508808	0.00117568	ATCLC-B/ATCNGC2	2
GO:0099094	MF	GO:0099094	ligand-gated cation channel activity	11/20495	0.0042864	0.0173021	0.00399791	ATCNGC2	1
GO:0015077	MF	GO:0015077	monovalent inorganic cation transmembrane transporter activity	262/20495	0.0043326	0.0173021	0.00399791	ATCLC-B/ATCNGC2	2
GO:0016843	MF	GO:0016843	amine-lyase activity	13/20495	0.00506402	0.0173021	0.00399791	NA	1
GO:0016844	MF	GO:0016844	strictosidine synthase activity	13/20495	0.00506402	0.0173021	0.00399791	NA	1
GO:0008308	MF	GO:0008308	voltage-gated anion channel activity	15/20495	0.00584111	0.0181119	0.00418503	ATCLC-B	1
GO:0005253	MF	GO:0005253	anion channel activity	16/20495	0.00622945	0.0181119	0.00418503	ATCLC-B	1
GO:0015112	MF	GO:0015112	nitrate transmembrane transporter activity	19/20495	0.00739368	0.0181119	0.00418503	ATCLC-B	1
GO:0022890	MF	GO:0022890	inorganic cation transmembrane transporter activity	353/20495	0.0077336	0.0181119	0.00418503	ATCLC-B/ATCNGC2	2
GO:0005249	MF	GO:0005249	voltage-gated potassium channel activity	22/20495	0.00855672	0.0181119	0.00418503	ATCNGC2	1
GO:0016840	MF	GO:0016840	carbon-nitrogen lyase activity	22/20495	0.00855672	0.0181119	0.00418503	NA	1
GO:0022843	MF	GO:0022843	voltage-gated cation channel activity	23/20495	0.00894414	0.0181119	0.00418503	ATCNGC2	1
GO:0008324	MF	GO:0008324	cation transmembrane transporter activity	386/20495	0.00918973	0.0181119	0.00418503	ATCLC-B/ATCNGC2	2
GO:0005217	MF	GO:0005217	intracellular ligand-gated ion channel activity	24/20495	0.00933142	0.0181119	0.00418503	ATCNGC2	1
GO:0005267	MF	GO:0005267	potassium channel activity	25/20495	0.00971857	0.0181119	0.00418503	ATCNGC2	1
GO:0030551	MF	GO:0030551	cyclic nucleotide binding	29/20495	0.0112658	0.0197435	0.00456203	ATCNGC2	1
GO:0015276	MF	GO:0015276	ligand-gated ion channel activity	31/20495	0.0120387	0.0197435	0.00456203	ATCNGC2	1
GO:0022834	MF	GO:0022834	ligand-gated channel activity	31/20495	0.0120387	0.0197435	0.00456203	ATCNGC2	1
GO:0015085	MF	GO:0015085	calcium ion transmembrane transporter activity	34/20495	0.013197	0.0208106	0.00480861	ATCNGC2	1
GO:0005261	MF	GO:0005261	cation channel activity	36/20495	0.0139685	0.0212114	0.00490123	ATCNGC2	1
GO:0015079	MF	GO:0015079	potassium ion transmembrane transporter activity	52/20495	0.0201217	0.0294639	0.0068081	ATCNGC2	1
GO:0015103	MF	GO:0015103	inorganic anion transmembrane transporter activity	82/20495	0.0315685	0.0446313	0.0103128	ATCLC-B	1

[truncated: 8 more sheets: heat_GO_RNAup ∩ RPFup, heat_GO_RNAdown ∩ RPFdown, hypoxia_GO_RNAup ∩ RPFup, hypoxia_GO_RNAdown ∩ RPFdown, light_GO_RNAup ∩ RPFup, light_GO_RNAdown ∩ RPFdown, Pi_GO_RNAup ∩ RPFup, Pi_GO_RNAdown ∩ RPFdown]
